# Supplementary material for: Data from salivary gland proteome analysis of female Aedes aegypti Linn
Source: Data Brief. 2017 May 25;13:274–7. doi: 10.1016/j.dib.2017.05.034 (PMC5470437; doi:10.1016/j.dib.2017.05.034)
Supplement: Supplementary file 2 — Supplementary Tables S1 List of 1208 proteins derived from LC-MS/MS analysis of 18 fractions of Aedes aegypti salivary gland proteins. [file mmc2.xlsx]

## Sheet: Sheet1
List of 1208 salivary proteins derived from LC-MS/MS analysis of salivary glands from Aedes aegypti
Accession	Name of protein	Description	ΣCoverage	Σ# Proteins	Σ# Unique Peptides	Σ# Peptides	Σ# PSMs	# AAs	MW [kDa]	calc. pI
AAEL009993-RA	conserved hypothetical protein	supercont1.445:462217-472311:-1|gene:AAEL009993 - [protein_coding]	46.64	1	133	138	2844	3364	379.727	8.01611
AAEL005733-RA	myosin heavy chain, nonmuscle or smooth muscle	supercont1.172:1161282-1178142:1|gene:AAEL005733 - [protein_coding]	54.19	2	43	119	2384	1945	222.086	5.99854
AAEL005656-RA	myosin heavy chain, nonmuscle or smooth muscle	supercont1.168:1186737-1238994:-1|gene:AAEL005656 - [protein_coding]	59.12	1	45	121	2108	1940	221.327	5.98584
AAEL009992-RA	conserved hypothetical protein	supercont1.445:483273-501887:1|gene:AAEL009992 - [protein_coding]	42.51	1	112	117	1613	3340	379.831	7.88428
AAEL005961-RA	actin	supercont1.182:1447131-1448333:-1|gene:AAEL005961 - [protein_coding]	75.27	1	2	28	962	376	41.6158	5.47803
AAEL001928-RA	Actin-1	supercont1.46:415056-416186:1|gene:AAEL001928 - [protein_coding]	73.94	1	2	26	903	376	41.6458	5.47803
AAEL001673-RA	actin	supercont1.39:1692453-1695841:-1|gene:AAEL001673 - [protein_coding]	75	1	4	27	832	376	41.7498	5.38916
AAEL001951-RA	actin	supercont1.46:341470-342660:-1|gene:AAEL001951 - [protein_coding]	73.14	1	4	25	778	376	41.5557	5.47803
AAEL004631-RA	actin	supercont1.125:2426487-2427617:-1|gene:AAEL004631 - [protein_coding]	61.17	1	2	22	752	376	41.7608	5.47803
AAEL017349-RA	hypothetical protein	supercont1.191:572100-574067:-1|gene:AAEL017349 - [protein_coding]	48.4	1	28	30	706	655	72.2422	5.19873
AAEL009451-RA	actin	supercont1.397:382278-383471:-1|gene:AAEL009451 - [protein_coding]	55.59	1	2	21	546	376	41.5497	5.57959
AAEL002827-RA	ATP synthase beta subunit	supercont1.69:133469-149465:-1|gene:AAEL002827 - [protein_coding]	72.82	2	28	28	538	504	53.8783	5.12256
AAEL000793-RA	venom allergen	supercont1.16:3232231-3233119:-1|gene:AAEL000793 - [protein_coding]	59.22	1	12	12	533	255	28.8779	8.88037
AAEL004616-RA	actin	supercont1.125:2451488-2452676:-1|gene:AAEL004616 - [protein_coding]	39.1	1	1	11	527	376	41.6588	5.47803
AAEL005964-RA	actin	supercont1.182:1438973-1440158:-1|gene:AAEL005964 - [protein_coding]	52.66	1	3	19	516	376	41.5197	5.47803
AAEL012827-RA	endoplasmin	supercont1.745:422563-445254:1|gene:AAEL012827 - [protein_coding]	53.21	1	36	36	512	795	91.0721	4.90674
AAEL006347-RA	Apyrase Precursor (EC 3.6.1.5)(Adenosine diphosphatase)(ATP-diphosphohydrolase)(ATP-diphosphatase)(ADPase)(Allergen Aed a 1)	supercont1.201:1129123-1131245:-1|gene:AAEL006347 - [protein_coding]	48.04	1	30	30	512	562	62.7148	8.1626
AAEL012175-RA	ATP synthase alpha subunit mitochondrial	supercont1.662:87647-99145:-1|gene:AAEL012175 - [protein_coding]	54.99	1	27	27	496	551	59.3553	8.93896
AAEL006417-RA	D7 protein, putative	supercont1.204:322860-324089:1|gene:AAEL006417 - [protein_coding]	52.71	2	26	27	479	332	38.6026	9.23193
AAEL011197-RA;AAEL011197-RB	actin	supercont1.551:514196-515326:1|gene:AAEL011197#actin|protein_coding|supercont1.551:514196-515326:1|gene:AAEL011197 - [protein_coding]	69.15	1	2	23	409	376	41.7948	5.47803
AAEL010975-RA	paramyosin, long form	supercont1.527:554884-622679:-1|gene:AAEL010975 - [protein_coding]	44.05	1	33	34	394	883	103.164	5.57959
AAEL012062-RA	Na+/K+ ATPase alpha subunit	supercont1.650:512971-547252:1|gene:AAEL012062 - [protein_coding]	34.37	3	25	25	392	1001	110.891	5.63037
AAEL017096-RA hypothetical protein	calcium-transporting ATPase sarcoplasmic/endoplasmic reticulum type	supercont1.32:3146741-3148132:1|gene:AAEL017096 - [protein_coding]	56.8	2	20	20	358	463	50.4414	9.08545
AAEL006582-RA		supercont1.211:1168009-1213899:1|gene:AAEL006582 - [protein_coding]	35.47	4	32	32	357	998	109.528	5.50342
AAEL003182-RA	Serine Protease Inhibitor (serpin) homologue - unlikely to be inhibitory.	supercont1.81:289404-290790:-1|gene:AAEL003182 - [protein_coding]	45.69	1	21	21	321	418	47.0091	5.56689
AAEL002851-RA	tubulin beta chain	supercont1.69:1899259-1916193:1|gene:AAEL002851 - [protein_coding]	68.23	3	16	24	308	447	50.0871	4.85596
AAEL002704-RB	Serine Protease Inhibitor (serpin) homologue	supercont1.65:1197986-1199365:-1|gene:AAEL002704 - [protein_coding]	56.35	1	20	20	300	417	47.7517	6.69775
AAEL005672-RA	adenosine deaminase	supercont1.169:649555-651184:-1|gene:AAEL005672 - [protein_coding]	41.98	1	17	17	300	524	59.8338	6.85889
AAEL006642-RA	tubulin alpha chain	supercont1.215:571657-573923:1|gene:AAEL006642 - [protein_coding]	52	5	17	17	289	450	49.8765	5.13525
AAEL007420-RB	Serine Protease Inhibitor (serpin) homologue - unlikely to be inhibitory.	supercont1.255:1148690-1150060:1|gene:AAEL007420 - [protein_coding]	46.86	1	22	22	263	414	47.3623	9.24658
AAEL001005-RA	calreticulin	supercont1.20:3615914-3622930:-1|gene:AAEL001005 - [protein_coding]	58.97	2	24	24	258	407	46.6983	4.56396
AAEL000749-RA	conserved hypothetical protein	supercont1.15:2852946-2853941:1|gene:AAEL000749 - [protein_coding]	54.83	1	17	17	251	290	33.3614	6.1001
AAEL011604-RA	perlecan	supercont1.593:353354-468862:1|gene:AAEL011604 - [protein_coding]	16.02	1	36	36	242	3652	404.688	5.17334
AAEL006424-RA	37 kDa salivary gland allergen Aed a 2 Precursor (Protein D7)(Allergen Aed a 2)	supercont1.204:345910-347111:-1|gene:AAEL006424 - [protein_coding]	49.84	1	21	22	240	321	36.8714	7.78174
AAEL004855-RA	ADP,ATP carrier protein	supercont1.132:1668937-1682495:1|gene:AAEL004855 - [protein_coding]	64.24	2	19	21	240	302	32.931	9.65674
AAEL001432-RA	protein disulfide isomerase	supercont1.32:3018545-3028771:-1|gene:AAEL001432 - [protein_coding]	61.26	1	25	25	239	493	55.211	5.68115
AAEL000641-RA;AAEL000641-RB	protein disulfide isomerase	supercont1.13:668270-683719:-1|gene:AAEL000641#protein disulfide isomerase|protein_coding|supercont1.13:668270-683719:-1|gene:AAEL000641 - [protein_coding]	62.55	1	31	31	237	494	55.9183	5.021
AAEL006719-RA	Alpha-amylase I Precursor (EC 3.2.1.1)(1,4-alpha-D-glucan glucanohydrolase)	supercont1.219:415411-417683:-1|gene:AAEL006719 - [protein_coding]	28.36	1	15	15	235	737	80.84	7.44482
AAEL006096-RA	Gelsolin precursor	supercont1.189:2000883-2002111:1|gene:AAEL006096 - [protein_coding]	57.58	2	19	19	204	389	43.0214	9.0415
AAEL003600-RA	conserved hypothetical protein	supercont1.92:2370127-2371065:1|gene:AAEL003600 - [protein_coding]	61.86	1	22	22	193	312	35.7503	6.41748
AAEL002761-RG	tropomyosin invertebrate	supercont1.67:2634261-2717763:-1|gene:AAEL002761 - [protein_coding]	43.17	8	14	14	193	271	30.9819	4.7417
AAEL001872-RA	voltage-dependent anion-selective channel	supercont1.44:690107-695296:-1|gene:AAEL001872 - [protein_coding]	59.93	1	18	18	191	282	30.6774	8.54346
AAEL008166-RA	malate dehydrogenase	supercont1.304:1072918-1089871:-1|gene:AAEL008166 - [protein_coding]	57.28	1	19	19	190	419	44.2461	8.99756
AAEL005798-RA	ATP synthase subunit beta vacuolar	supercont1.175:518603-524250:-1|gene:AAEL005798 - [protein_coding]	50	1	18	18	188	496	55.1812	5.56689
AAEL002956-RA	Probable citrate synthase 1, mitochondrial Precursor (EC 2.3.3.1)	supercont1.73:53696-90638:-1|gene:AAEL002956 - [protein_coding]	50.32	2	17	17	184	467	51.6238	8.82178
AAEL017263-RA	hypothetical protein	supercont1.451:54057-73764:-1|gene:AAEL017263 - [protein_coding]	29.08	1	18	18	181	925	103.618	5.23682
AAEL003655-RA	conserved hypothetical protein	supercont1.94:2210612-2215851:-1|gene:AAEL003655 - [protein_coding]	19.52	1	23	23	180	1629	185.355	6.26514
AAEL008787-RA	V-type proton ATPase catalytic subunit A (V-ATPase subunit A)(EC 3.6.3.14)(Vacuolar proton pump subunit alpha)(V-ATPase 69 kDa subunit)	supercont1.349:699238-710948:1|gene:AAEL008787 - [protein_coding]	43.65	1	22	22	177	614	68.1856	5.38916
AAEL011708-RA	heat shock protein	supercont1.604:5754-7901:-1|gene:AAEL011708 - [protein_coding]	32.03	3	19	19	175	715	81.4193	5.03369
AAEL012897-RA	aconitase, mitochondrial	supercont1.756:369906-385817:1|gene:AAEL012897 - [protein_coding]	39.21	2	22	22	174	788	85.6697	8.44092
AAEL015065-RA	spectrin	supercont1.1440:5959-25836:-1|gene:AAEL015065 - [protein_coding]	19.14	1	32	32	173	2414	277.79	5.24951
AAEL009994-RA	60S ribosomal protein L4	supercont1.446:384384-390357:1|gene:AAEL009994 - [protein_coding]	38.75	1	13	13	166	431	48.9069	11.2974
AAEL004699-RA	conserved hypothetical protein	supercont1.127:1365270-1373241:1|gene:AAEL004699 - [protein_coding]	33.3	2	22	22	163	1006	111.968	9.5249
AAEL000748-RA	conserved hypothetical protein	supercont1.15:1338057-1339799:1|gene:AAEL000748 - [protein_coding]	38.1	1	16	16	158	580	66.1965	6.15088
AAEL002417-RC	troponin t, invertebrate	supercont1.56:2760579-2771438:1|gene:AAEL002417 - [protein_coding]	35.08	3	15	15	157	362	43.7258	4.83057
AAEL006333-RA	salivary apyrase, putative	supercont1.201:221091-222943:1|gene:AAEL006333 - [protein_coding]	25.35	1	12	12	157	572	63.1989	8.38232
AAEL010464-RB	glutamate dehydrogenase	supercont1.479:642375-678968:1|gene:AAEL010464 - [protein_coding]	45.05	2	1	22	156	566	62.6277	7.84033
AAEL010235-RA	30 kDa salivary gland allergen Aed a 3 Precursor (Allergen Aed a 3)	supercont1.464:161472-162363:1|gene:AAEL010235 - [protein_coding]	32.97	1	12	12	150	273	29.1372	4.27197
AAEL003746-RA	4-Hydroxybutyrate CoA-transferase, putative	supercont1.96:1567134-1589407:-1|gene:AAEL003746 - [protein_coding]	44.05	1	14	14	148	479	51.8166	8.08936
AAEL007306-RA	alpha-actinin	supercont1.247:341872-381397:-1|gene:AAEL007306 - [protein_coding]	27.9	1	19	19	147	896	103.58	5.60498
IPI:CON_00708398.1		Bos taurus Bovine serum albumin precursor#Bos taurus Bovine serum albumin precursor# - [SWISS-PROT:P02769;IPI:CON_00708]	69.03	2	37	43	144	607	69.2484	6.17627
AAEL000726-RA	fibrinogen and fibronectin	supercont1.15:2838199-2839199:1|gene:AAEL000726 - [protein_coding]	39.52	1	14	14	142	291	33.6114	6.41748
AAEL003053-RC	allergen, putative	supercont1.76:1230328-1231673:1|gene:AAEL003053 - [protein_coding]	30.98	8	9	9	139	255	29.5292	8.68994
AAEL009691-RA	carboxylase:pyruvate/acetyl-coa/propionyl-coa	supercont1.418:632198-643393:-1|gene:AAEL009691 - [protein_coding]	21.44	1	16	16	137	1180	130.551	6.87354
AAEL000293-RA	ebna2 binding protein P100	supercont1.5:4654759-4691495:1|gene:AAEL000293 - [protein_coding]	34.74	1	20	20	134	921	103.314	7.38623
AAEL008848-RA	ATP synthase gamma subunit	supercont1.352:639872-650724:1|gene:AAEL008848 - [protein_coding]	44.11	1	11	11	134	297	32.73	8.88037
AAEL013071-RA	ribophorin	supercont1.786:405654-418030:1|gene:AAEL013071 - [protein_coding]	39.82	1	14	14	129	457	52.208	8.60205
AAEL010821-RA	60S acidic ribosomal protein P0	supercont1.510:444590-445799:1|gene:AAEL010821 - [protein_coding]	54.92	1	11	11	128	315	33.8117	5.60498
AAEL009185-RA	arginine or creatine kinase	supercont1.377:1030526-1046490:1|gene:AAEL009185 - [protein_coding]	47.89	1	13	13	125	355	39.8489	6.40479
AAEL006721-RB	2-oxoglutarate dehydrogenase	supercont1.219:226352-251899:-1|gene:AAEL006721 - [protein_coding]	22.34	1	1	13	125	1016	114.078	6.88818
AAEL000732-RA	conserved hypothetical protein	supercont1.15:1357702-1359408:1|gene:AAEL000732 - [protein_coding]	43.31	1	25	25	125	568	64.595	6.39209
AAEL010884-RA	ADP,ATP carrier protein	supercont1.516:587724-588805:1|gene:AAEL010884 - [protein_coding]	37.35	1	7	9	124	257	28.5657	9.65674
AAEL006721-RA	2-oxoglutarate dehydrogenase	supercont1.219:226352-251899:-1|gene:AAEL006721 - [protein_coding]	21.67	1	1	13	122	1057	118.543	7.13721
AAEL000556-RA	C-Type Lectin (CTL).	supercont1.10:2723540-2724054:-1|gene:AAEL000556 - [protein_coding]	68.87	2	11	11	120	151	17.3028	9.0708
AAEL006834-RA	glutamate semialdehyde dehydrogenase	supercont1.223:368993-411631:1|gene:AAEL006834 - [protein_coding]	22.72	1	12	12	118	801	86.904	7.21045
AAEL013279-RA	peptidyl-prolyl cis-trans isomerase (cyclophilin)	supercont1.817:161895-173600:-1|gene:AAEL013279 - [protein_coding]	69.7	1	14	14	114	198	21.4351	8.76318
AAEL007915-RA	Moesin/ezrin/radixin homolog 1	supercont1.288:79547-136590:1|gene:AAEL007915 - [protein_coding]	15.44	1	11	11	114	583	69.0242	6.01123
AAEL009081-RA	conserved hypothetical protein	supercont1.368:573444-575036:-1|gene:AAEL009081 - [protein_coding]	33.02	1	12	12	113	530	58.2559	6.62451
AAEL002572-RA	myosin regulatory light chain 2 (mlc-2)	supercont1.60:38441-40232:1|gene:AAEL002572 - [protein_coding]	50.48	1	7	7	109	210	22.8191	4.76709
AAEL002759-RA;AAEL002759-RC	tropomyosin invertebrate	supercont1.67:2549249-2550872:-1|gene:AAEL002759#tropomyosin invertebrate|protein_coding|supercont1.67:2549249-2550872:-1|gene:AAEL002759 - [protein_coding]	53.52	3	15	15	108	284	32.4454	4.89404
AAEL011584-RA	chaperonin-60kD, ch60	supercont1.591:670682-691994:1|gene:AAEL011584 - [protein_coding]	33.28	1	15	15	106	574	60.7555	5.61768
AAEL010608-RA	succinate dehydrogenase	supercont1.490:280655-304189:1|gene:AAEL010608 - [protein_coding]	27.62	2	11	11	101	659	72.0089	6.81494
AAEL010228-RA	conserved hypothetical protein	supercont1.464:160395-161109:-1|gene:AAEL010228 - [protein_coding]	23.72	1	7	7	101	215	23.5693	4.71631
AAEL001668-RA	enolase	supercont1.38:1462458-1464130:1|gene:AAEL001668 - [protein_coding]	42.73	1	14	14	98	433	46.592	6.75635
AAEL004873-RA	conserved hypothetical protein	supercont1.133:1056525-1072136:-1|gene:AAEL004873 - [protein_coding]	49.58	1	11	11	98	240	26.3233	6.85889
AAEL000392-RB	Probable maltase Precursor (EC 3.2.1.20)	supercont1.7:4371403-4373259:-1|gene:AAEL000392 - [protein_coding]	24.53	2	2	13	96	579	66.6414	5.8335
AAEL009524-RA	alpha-amylase	supercont1.403:1101572-1103428:-1|gene:AAEL009524 - [protein_coding]	21.76	1	2	13	96	579	66.5963	5.57959
AAEL016984-RB;AAEL016984-RA	hypothetical protein	supercont1.157:405434-406432:-1|gene:AAEL016984#hypothetical protein|protein_coding|supercont1.157:405434-406432:-1|gene:AAEL016984 - [protein_coding]	62.65	1	13	13	96	332	35.4183	8.17725
AAEL012207-RE	myosin light chain 1,	supercont1.666:134735-136721:-1|gene:AAEL012207 - [protein_coding]	49.04	3	7	7	95	157	17.9188	4.53857
AAEL010065-RA	protein disulfide-isomerase A6 precursor	supercont1.450:177737-179050:-1|gene:AAEL010065 - [protein_coding]	31.35	1	10	10	94	437	47.6358	5.33838
AAEL015683-RA	histone H2B	supercont1.94:2272257-2272628:-1|gene:AAEL015683 - [protein_coding]	34.15	4	5	5	93	123	13.6194	10.2427
AAEL013407-RB	catalase	supercont1.839:151306-179685:-1|gene:AAEL013407 - [protein_coding]	20.83	1	5	8	93	504	56.8042	7.56201
AAEL013069-RA	receptor for activated protein kinase c (rack1)	supercont1.786:363989-371129:1|gene:AAEL013069 - [protein_coding]	60.45	2	13	13	89	311	34.8695	7.88428
AAEL010464-RA;AAEL010464-RC	glutamate dehydrogenase	supercont1.479:642375-678968:1|gene:AAEL010464#glutamate dehydrogenase|protein_coding|supercont1.479:642375-688355:1|gene:AAEL010464 - [protein_coding]	46.56	2	1	22	88	552	60.9949	8.104
AAEL010521-RA;AAEL010521-RB	ribophorin ii	supercont1.484:61091-79747:-1|gene:AAEL010521#ribophorin ii|protein_coding|supercont1.484:61091-79747:-1|gene:AAEL010521 - [protein_coding]	40.3	2	20	20	86	670	72.9686	9.26123
AAEL012364-RA	spermatogenesis associated factor	supercont1.684:596432-616016:1|gene:AAEL012364 - [protein_coding]	25	2	12	12	85	720	79.6051	5.63037
AAEL005052-RB	tubulin beta chain	supercont1.140:2231437-2283572:-1|gene:AAEL005052 - [protein_coding]	30.73	3	2	12	85	449	50.5683	4.89404
AAEL004325-RA	60S ribosomal protein L5	supercont1.114:1986958-1990971:1|gene:AAEL004325 - [protein_coding]	31.99	1	10	10	85	297	34.027	9.75928
AAEL010833-RA	conserved hypothetical protein	supercont1.511:75299-142739:1|gene:AAEL010833 - [protein_coding]	17.04	1	12	12	84	1080	125.744	4.27197
AAEL012282-RB	prohibitin	supercont1.675:318678-327157:-1|gene:AAEL012282 - [protein_coding]	30.43	3	7	7	82	299	33.0705	9.70068
AAEL005766-RB	fructose-bisphosphate aldolase	supercont1.174:169509-197538:-1|gene:AAEL005766 - [protein_coding]	28.57	2	9	9	82	364	39.4594	8.17725
AAEL003863-RA;AAEL003833-RA	histone H4	supercont1.98:841110-841421:1|gene:AAEL003863#histone H4|protein_coding|supercont1.98:885490-885801:-1|gene:AAEL003833 - [protein_coding]	58.25	2	11	11	81	103	11.4044	11.356
AAEL010146-RA;AAEL010146-RB	3-hydroxyacyl-coa dehyrogenase	supercont1.456:129838-142680:1|gene:AAEL010146#3-hydroxyacyl-coa dehyrogenase|protein_coding|supercont1.456:129838-142680:1|gene:AAEL010146 - [protein_coding]	39.22	2	24	24	81	770	82.4717	9.29053
AAEL008192-RA	40S ribosomal protein S3	supercont1.305:1304669-1322338:-1|gene:AAEL008192 - [protein_coding]	61.32	2	13	13	81	243	26.8923	9.61279
AAEL002565-RA	titin	supercont1.60:1501342-1524042:-1|gene:AAEL002565 - [protein_coding]	6.04	1	24	24	80	7100	796.632	6.48096
AAEL005269-RA;AAEL005269-RB;AAEL005269-RC	ubiquinol-cytochrome c reductase complex core protein	supercont1.148:1842875-1844737:-1|gene:AAEL005269#ubiquinol-cytochrome c reductase complex core protein|protein_coding|supercont1.148:1842875-1844737:-1|gene:AAEL005269#ubiquinol-cytochrome c reductase complex core protein|protein_coding|supercont1.148:1842875-1844737:-1|gene:AAEL005269 - [protein_coding]	43.99	1	13	13	77	441	45.542	7.78174
AAEL003601-RA	conserved hypothetical protein	supercont1.92:2373093-2374043:1|gene:AAEL003601 - [protein_coding]	29.11	3	10	10	76	316	36.1703	5.31299
AAEL017982-RA	hypothetical protein	supercont1.824:89650-91384:1|gene:AAEL017982 - [protein_coding]	9.69	2	2	4	76	578	63.8637	5.88428
AAEL012552-RA	NADH-ubiquinone oxidoreductase	supercont1.710:526971-553474:1|gene:AAEL012552 - [protein_coding]	23.29	1	9	9	76	730	79.1497	6.96143
AAEL011741-RA	glutathione transferase	supercont1.607:107190-117128:-1|gene:AAEL011741 - [protein_coding]	44.83	1	7	10	76	203	23.2488	5.19873
AAEL002399-RA	aspartate aminotransferase	supercont1.55:1678877-1701605:-1|gene:AAEL002399 - [protein_coding]	40.56	1	11	11	73	429	47.232	8.99756
AAEL008103-RB	40S ribosomal protein S8	supercont1.301:940191-948716:1|gene:AAEL008103 - [protein_coding]	46.6	2	10	10	73	206	23.402	10.7114
AAEL000454-RB	isocitrate dehydrogenase	supercont1.8:2789239-2803481:-1|gene:AAEL000454 - [protein_coding]	38.42	2	11	11	71	354	38.7208	8.07471
AAEL003107-RA	conserved hypothetical protein	supercont1.77:425430-431539:1|gene:AAEL003107 - [protein_coding]	32.75	1	10	10	71	342	38.583	5.41455
AAEL005845-RA	beta chain spectrin	supercont1.177:1669285-1694081:-1|gene:AAEL005845 - [protein_coding]	12.44	1	18	18	71	2299	266.035	5.32568
AAEL004338-RA	pyruvate dehydrogenase	supercont1.115:72543-88662:-1|gene:AAEL004338 - [protein_coding]	34.46	1	8	8	70	354	38.4836	6.84424
AAEL010823-RA	ATP synthase delta chain	supercont1.510:118448-139104:1|gene:AAEL010823 - [protein_coding]	60.95	1	14	14	69	210	22.5892	9.70068
AAEL004500-RA;AAEL004500-RB	eukaryotic translation elongation factor	supercont1.121:1852844-1861602:-1|gene:AAEL004500#eukaryotic translation elongation factor|protein_coding|supercont1.121:1852844-1862093:-1|gene:AAEL004500 - [protein_coding]	23.46	1	15	15	69	844	94.3319	6.39209
AAEL010783-RA	sodium/potassium-dependent ATPase beta-2 subunit	supercont1.507:635797-692564:1|gene:AAEL010783 - [protein_coding]	41.03	1	10	10	68	312	35.9146	6.04932
AAEL002174-RA	dolichyl-diphosphooligosaccharide protein glycosyltransferase	supercont1.50:896606-898591:-1|gene:AAEL002174 - [protein_coding]	30.36	3	10	10	68	448	49.4143	5.50342
AAEL010366-RA	glucosyl/glucuronosyl transferases	supercont1.474:500423-501730:-1|gene:AAEL010366 - [protein_coding]	18.07	1	5	5	67	415	47.3664	8.20654
AAEL005084-RA	tubulin beta chain	supercont1.140:2190802-2201841:-1|gene:AAEL005084 - [protein_coding]	31.47	2	4	12	67	448	50.4603	4.91943
AAEL003669-RA	histone H2A	supercont1.94:2304410-2304784:-1|gene:AAEL003669 - [protein_coding]	37.1	8	3	5	66	124	13.3715	10.8579
AAEL011871-RA	cytochrome C1	supercont1.625:466472-474458:-1|gene:AAEL011871 - [protein_coding]	32.68	1	6	6	66	306	33.1697	8.45557
AAEL002296-RA	trifunctional enzyme beta subunit (tp-beta)	supercont1.53:1882773-1898861:-1|gene:AAEL002296 - [protein_coding]	27.51	1	9	9	66	469	50.7195	8.99756
AAEL004294-RA	dihydrolipoamide acetyltransferase component of pyruvate dehydrogenase	supercont1.113:1232640-1257264:1|gene:AAEL004294 - [protein_coding]	15.9	1	6	6	66	503	53.799	8.89502
AAEL013694-RA	40S ribosomal protein SA	supercont1.896:280123-282605:1|gene:AAEL013694 - [protein_coding]	43.75	2	9	9	65	288	31.5109	5.03369
AAEL003582-RA	ribosomal protein S15p/S13e	supercont1.92:1846415-1850040:-1|gene:AAEL003582 - [protein_coding]	44.37	1	9	9	64	151	17.1746	10.5063
AAEL014452-RA	acyl-coa dehydrogenase	supercont1.1120:30988-41930:-1|gene:AAEL014452 - [protein_coding]	19.29	1	6	6	63	420	45.542	8.14795
AAEL013431-RA	proline oxidase	supercont1.844:229658-238978:1|gene:AAEL013431 - [protein_coding]	19.27	1	5	5	62	384	44.2631	8.98291
AAEL012312-RA	proliferation-associated 2g4 (pa2g4/ebp1)	supercont1.677:247469-266578:-1|gene:AAEL012312 - [protein_coding]	31.6	1	10	10	62	443	47.9567	8.36768
AAEL010145-RC	sodium/potassium-dependent ATPase beta-2 subunit	supercont1.456:475319-527222:-1|gene:AAEL010145 - [protein_coding]	44.79	1	3	9	62	326	37.6766	6.45557
AAEL005422-RA	pyrroline-5-carboxylate dehydrogenase	supercont1.155:1663653-1700496:-1|gene:AAEL005422 - [protein_coding]	25.61	2	11	11	62	570	63.2345	8.76318
AAEL013739-RA	electron transport oxidoreductase	supercont1.906:209148-227622:-1|gene:AAEL013739 - [protein_coding]	49.85	1	11	11	61	329	34.3832	8.42627
AAEL003427-RA	40S ribosomal protein S16	supercont1.86:2306207-2309920:-1|gene:AAEL003427 - [protein_coding]	55.41	1	9	9	61	148	16.7383	10.228
AAEL013221-RC	60S ribosomal protein L10a	supercont1.808:243305-244507:-1|gene:AAEL013221 - [protein_coding]	38.71	2	9	9	61	217	24.5944	9.83252
AAEL006885-RA	14-3-3 protein zeta	supercont1.225:245241-259051:-1|gene:AAEL006885 - [protein_coding]	31.85	1	6	8	60	248	28.2101	4.88135
AAEL005435-RA;AAEL005435-RB	mitochondrial processing peptidase beta subunit	supercont1.156:1726989-1729306:1|gene:AAEL005435#mitochondrial processing peptidase beta subunit|protein_coding|supercont1.156:1726989-1729306:1|gene:AAEL005435 - [protein_coding]	38.48	1	13	13	60	473	52.2162	6.26514
AAEL007681-RA	NADH-ubiquinone oxidoreductase flavoprotein 1 (ndufv1)	supercont1.274:702885-729928:1|gene:AAEL007681 - [protein_coding]	33.06	1	12	12	59	487	53.356	8.68994
AAEL006485-RA;AAEL006485-RB;AAEL006485-RC	inosine-uridine preferring nucleoside hydrolase	supercont1.208:816972-818047:-1|gene:AAEL006485#inosine-uridine preferring nucleoside hydrolase|protein_coding|supercont1.208:816972-818047:-1|gene:AAEL006485#inosine-uridine preferring nucleoside hydrolase|protein_coding|supercont1.208:816972-818047:-1|gene:AAEL006485 - [protein_coding]	31.36	1	8	8	59	338	37.9112	5.07178
AAEL009747-RA	40S ribosomal protein S18	supercont1.424:279726-294971:-1|gene:AAEL009747 - [protein_coding]	49.34	1	9	9	58	152	17.5167	10.4478
AAEL000667-RB	alpha-amylase	supercont1.13:1013259-1029340:-1|gene:AAEL000667 - [protein_coding]	14.58	2	7	8	58	583	67.0728	5.56689
AAEL004739-RA	acyl-coa dehydrogenase	supercont1.129:2150011-2167115:1|gene:AAEL004739 - [protein_coding]	24.6	2	11	11	57	630	69.007	7.98682
AAEL011288-RA	elongation factor 1 gamma	supercont1.563:142142-152240:1|gene:AAEL011288 - [protein_coding]	26.16	1	10	10	56	432	48.9089	7.6792
AAEL002309-RA	Thioredoxin Peroxidase.	supercont1.53:1817925-1834415:-1|gene:AAEL002309 - [protein_coding]	40	1	7	7	56	220	24.8795	5.80811
AAEL000533-RA	C-Type Lectin (CTL).	supercont1.10:2735183-2735704:1|gene:AAEL000533 - [protein_coding]	70.78	1	10	10	56	154	17.6565	5.80811
AAEL013009-RA	cytochrome c oxidase subunit iv	supercont1.775:455628-461779:1|gene:AAEL013009 - [protein_coding]	55.37	2	10	10	55	177	20.2495	9.43701
AAEL006928-RA	dihydrolipoamide dehydrogenase	supercont1.228:1325172-1348931:-1|gene:AAEL006928 - [protein_coding]	36.22	1	11	11	54	508	53.6256	6.82959
AAEL003873-RA	glycerol-3-phosphate dehydrogenase	supercont1.99:1246966-1249459:1|gene:AAEL003873 - [protein_coding]	21.07	2	9	9	53	726	80.9185	7.78174
AAEL013559-RA	uncoordinated protein	supercont1.869:90787-109948:1|gene:AAEL013559 - [protein_coding]	4.91	1	15	15	52	4560	516.464	6.30322
AAEL011741-RB	glutathione transferase	supercont1.607:101818-117128:-1|gene:AAEL011741 - [protein_coding]	32.02	1	4	7	52	203	23.2161	5.17334
AAEL002047-RA	40S ribosomal protein S10	supercont1.48:1339743-1340296:1|gene:AAEL002047 - [protein_coding]	42.77	1	7	7	52	159	17.9662	9.75928
AAEL010205-RB	conserved hypothetical protein	supercont1.461:783431-796130:-1|gene:AAEL010205 - [protein_coding]	50.6	2	6	6	50	166	19.619	9.62744
AAEL002501-RA	protein disulfide isomerase	supercont1.59:950939-959328:-1|gene:AAEL002501 - [protein_coding]	44.08	1	12	12	48	397	44.2948	5.21143
AAEL010850-RB	troponin i	supercont1.512:715604-723139:1|gene:AAEL010850 - [protein_coding]	28.93	2	5	7	48	197	23.6407	9.74463
AAEL000987-RA	60S ribosomal protein L8	supercont1.20:818085-819700:-1|gene:AAEL000987 - [protein_coding]	26.44	1	6	6	48	261	28.6137	10.7993
AAEL002504-RB	ATP synthase delta chain, mitochondrial	supercont1.59:964612-972428:1|gene:AAEL002504 - [protein_coding]	45.96	2	5	5	47	161	16.9626	5.31299
AAEL009496-RA	40S ribosomal protein S7	supercont1.401:451350-456600:-1|gene:AAEL009496 - [protein_coding]	65.63	1	12	12	47	192	22.0921	9.92041
AAEL006423-RA	conserved hypothetical protein	supercont1.204:278963-279467:-1|gene:AAEL006423 - [protein_coding]	22.82	1	3	3	47	149	17.6647	8.71924
AAEL005069-RA	ras-related protein Rab-1A, putative	supercont1.140:1254787-1287095:1|gene:AAEL005069 - [protein_coding]	66.5	8	8	10	47	206	22.7933	5.30029
AAEL000541-RA	fasciclin, putative	supercont1.10:3468870-3502881:1|gene:AAEL000541 - [protein_coding]	21.14	2	5	5	47	369	40.4847	6.1001
AAEL005610-RA	mitochondrial ATP synthase b chain	supercont1.164:50521-58740:-1|gene:AAEL005610 - [protein_coding]	33.19	1	7	7	46	238	27.023	8.85107
AAEL005508-RB	NADH-ubiquinone oxidoreductase 24 kda subunit	supercont1.160:788174-799326:1|gene:AAEL005508 - [protein_coding]	53.62	2	10	10	45	207	22.7974	7.47412
AAEL009345-RA	prohibitin	supercont1.390:294704-295887:-1|gene:AAEL009345 - [protein_coding]	44.12	1	9	9	44	272	29.8847	5.52881
AAEL008167-RA	aspartate ammonia lyase	supercont1.304:312766-333184:-1|gene:AAEL008167 - [protein_coding]	33.56	2	8	8	44	435	46.6901	7.45947
AAEL007771-RA	60S ribosomal protein L22	supercont1.279:1334239-1345097:1|gene:AAEL007771 - [protein_coding]	39.33	2	6	6	44	150	17.4992	9.68604
AAEL001232-RA	tubulointerstitial nephritis antigen	supercont1.27:3415133-3426870:1|gene:AAEL001232 - [protein_coding]	36.15	1	12	12	44	462	52.3593	7.73779
AAEL005722-RA	60S ribosomal protein L7a	supercont1.171:194630-198912:1|gene:AAEL005722 - [protein_coding]	22.64	1	8	8	44	349	39.2089	10.228
AAEL015001-RA	coatomer	supercont1.1393:43973-60177:-1|gene:AAEL015001 - [protein_coding]	18.72	2	15	15	44	1223	138.493	7.53271
AAEL003993-RA	cyclohex-1-ene-1-carboxyl-CoA hydratase, putative	supercont1.104:271264-274665:-1|gene:AAEL003993 - [protein_coding]	47.26	1	10	10	44	292	31.5099	8.47021
AAEL013407-RA	catalase	supercont1.839:136402-179685:-1|gene:AAEL013407 - [protein_coding]	26.73	1	5	8	43	505	56.8631	7.85498
AAEL005901-RB;AAEL013158-RA	40S ribosomal protein S3a	supercont1.179:1442348-1460631:1|gene:AAEL005901#40S ribosomal protein S3a |protein_coding|supercont1.798:414532-415344:1|gene:AAEL013158 - [protein_coding]	45.56	2	12	12	43	270	30.1058	9.46631
AAEL003694-RA	hypothetical protein	supercont1.94:2220548-2223088:-1|gene:AAEL003694 - [protein_coding]	16.78	1	12	12	42	846	97.9153	5.12256
AAEL012035-RA	vacuolar ATP synthase subunit e	supercont1.646:109485-118357:-1|gene:AAEL012035 - [protein_coding]	24.78	1	4	4	42	226	25.6705	6.13818
AAEL011447-RA	60S ribosomal protein L14	supercont1.581:154387-164625:-1|gene:AAEL011447 - [protein_coding]	11.35	1	3	3	42	229	26.1417	11.1509
AAEL011381-RA	NADH-ubiquinone oxidoreductase fe-s protein 2 (ndufs2)	supercont1.574:339611-341017:1|gene:AAEL011381 - [protein_coding]	27.35	1	10	10	42	468	52.8009	6.84424
AAEL006785-RB	60S ribosomal protein L18a	supercont1.221:70772-79681:-1|gene:AAEL006785 - [protein_coding]	36.16	5	8	8	42	177	21.2174	10.6089
AAEL004175-RA	40S ribosomal protein S17	supercont1.109:314715-321502:-1|gene:AAEL004175 - [protein_coding]	47.69	1	5	5	42	130	15.2402	9.87646
AAEL012585-RA;AAEL012585-RB	ribosomal protein S17	supercont1.714:502062-513021:1|gene:AAEL012585#60S ribosomal protein L7|protein_coding|supercont1.714:502062-513021:1|gene:AAEL012585 - [protein_coding]	22.81	1	10	10	41	263	30.319	10.7847
AAEL012576-RB	pyruvate kinase	supercont1.713:290220-291914:1|gene:AAEL012576 - [protein_coding]	33.72	3	12	12	41	513	55.5098	7.40088
AAEL002534-RA	60S ribosomal protein L10	supercont1.59:2285270-2286995:1|gene:AAEL002534 - [protein_coding]	39.73	1	7	7	40	219	25.4231	10.0083
AAEL011184-RA	mitochondrial phosphate carrier protein	supercont1.550:949035-951370:-1|gene:AAEL011184 - [protein_coding]	18.93	1	3	5	40	354	38.5937	8.63135
AAEL001759-RA	40S ribosomal protein S9	supercont1.42:2191729-2195698:1|gene:AAEL001759 - [protein_coding]	24.62	1	8	8	40	195	22.7846	10.6089
AAEL000032-RA	40S ribosomal protein S6	supercont1.1:4249137-4258996:1|gene:AAEL000032 - [protein_coding]	15.34	2	4	4	40	326	37.2148	10.5649
AAEL012950-RA	NADH-ubiquinone oxidoreductase 42 kda subunit	supercont1.766:105263-117395:1|gene:AAEL012950 - [protein_coding]	31.2	1	9	9	39	407	47.0826	5.85889
AAEL010012-RA	GTP-binding protein sar1	supercont1.446:657492-667971:-1|gene:AAEL010012 - [protein_coding]	60.1	1	10	10	39	193	21.9073	7.03467
AAEL008619-RA	conserved hypothetical protein	supercont1.336:1070322-1071371:-1|gene:AAEL008619 - [protein_coding]	31.52	1	8	8	39	330	36.8208	8.83643
AAEL014607-RA	cytochrome P450	supercont1.1188:47264-48936:1|gene:AAEL014607 - [protein_coding]	22.39	3	9	9	38	536	61.6092	8.06006
AAEL009414-RA	NADH-ubiquinone oxidoreductase 39 kda subunit	supercont1.394:113673-125881:-1|gene:AAEL009414 - [protein_coding]	38.9	1	10	10	37	401	46.0387	8.92432
AAEL013359-RA	DEAD box ATP-dependent RNA helicase	supercont1.827:317259-342039:-1|gene:AAEL013359 - [protein_coding]	14.7	2	4	4	36	347	39.1258	5.85889
AAEL007609-RA	histone H2A	supercont1.267:1511842-1529598:-1|gene:AAEL007609 - [protein_coding]	31.75	3	3	5	36	126	13.2153	10.4038
AAEL015464-RA	histone H1, putative	supercont1.2450:6843-7634:1|gene:AAEL015464 - [protein_coding]	16.83	1	2	2	36	208	21.9612	10.1548
AAEL001061-RB	glutathione transferase	supercont1.22:2946644-2964060:-1|gene:AAEL001061 - [protein_coding]	40.67	1	8	8	36	209	23.7781	6.07471
AAEL008773-RA	laminin A chain, putative	supercont1.348:735372-754028:-1|gene:AAEL008773 - [protein_coding]	6.03	1	12	12	35	3701	411.663	5.021
AAEL008045-RA	hexamerin 2 beta	supercont1.297:404472-406682:1|gene:AAEL008045 - [protein_coding]	12.86	1	8	8	35	692	84.0548	6.59521
AAEL000951-RB	elongation factor 1-beta2	supercont1.19:3898566-3899796:1|gene:AAEL000951 - [protein_coding]	57.43	2	8	8	35	202	22.2114	5.98584
AAEL012359-RA	nucleoside-diphosphate kinase NBR-A, putative	supercont1.684:87364-88006:1|gene:AAEL012359 - [protein_coding]	63.69	1	8	8	34	168	18.4436	8.63135
AAEL011746-RB	succinyl-coa synthetase beta chain	supercont1.607:46287-82738:-1|gene:AAEL011746 - [protein_coding]	12.56	2	5	5	34	446	48.4706	7.86963
AAEL001965-RA	imaginal disc growth factor	supercont1.47:1656143-1676067:-1|gene:AAEL001965 - [protein_coding]	42.86	2	14	14	34	441	48.682	6.58057
AAEL001421-RA	high density lipoprotien binding protein / vigilin	supercont1.32:2414059-2425469:-1|gene:AAEL001421 - [protein_coding]	9.15	1	8	8	34	1246	139.676	6.3667
AAEL014562-RA	60S ribosomal protein L12	supercont1.1168:175933-183158:1|gene:AAEL014562 - [protein_coding]	44.85	1	5	5	34	165	17.5553	8.96826
AAEL007281-RA	stretchin-mlck	supercont1.247:860421-932863:-1|gene:AAEL007281 - [protein_coding]	14.89	1	6	6	33	712	79.4568	5.26221
AAEL017981-RA	hypothetical protein	supercont1.824:86660-88569:-1|gene:AAEL017981 - [protein_coding]	6.59	8	1	3	32	637	69.9045	6.20166
AAEL003086-RA	conserved hypothetical protein	supercont1.76:629034-667367:1|gene:AAEL003086 - [protein_coding]	18.72	1	2	2	32	219	24.8934	6.31592
AAEL002542-RA	triosephosphate isomerase	supercont1.60:534041-534939:1|gene:AAEL002542 - [protein_coding]	48.99	1	8	8	32	247	26.3055	6.34131
AAEL011471-RA;AAEL011471-RB;AAEL011471-RC;AAEL0114	60S ribosomal protein L17	supercont1.583:356522-369384:-1|gene:AAEL011471#60S ribosomal protein L17 |protein_coding|supercont1.583:356522-369384:-1|gene:AAEL011471#60S ribosomal protein L17 |protein_coding|supercont1.583:356522-369384:-1|gene:AAEL011471#60S ribosomal protein L17 |protein_coding|supercont1.583:356522-369384:-1|gene:AAEL011471 - [protein_coding]	25.27	1	7	7	32	186	21.5434	10.2866
AAEL010756-RA;AAEL010756-RB	40S ribosomal protein S19	supercont1.506:145277-145810:-1|gene:AAEL010756#40S ribosomal protein S19|protein_coding|supercont1.506:145277-145810:-1|gene:AAEL010756 - [protein_coding]	48.08	1	9	9	32	156	17.3174	9.96436
AAEL009825-RA	60S ribosomal protein L13a	supercont1.430:65440-66234:-1|gene:AAEL009825 - [protein_coding]	22.4	1	5	5	32	192	22.0401	10.9312
AAEL007986-RA	conserved hypothetical protein	supercont1.293:1185288-1185794:1|gene:AAEL007986 - [protein_coding]	33.33	1	4	4	32	168	18.5876	5.10986
AAEL007715-RA;AAEL007715-RB	60S ribosomal protein L21	supercont1.276:818229-820838:1|gene:AAEL007715#60S ribosomal protein L21|protein_coding|supercont1.276:818229-820838:1|gene:AAEL007715 - [protein_coding]	36.65	1	5	5	32	161	18.4591	10.521
AAEL003675-RA	ubiquinol-cytochrome c reductase iron-sulfur subunit	supercont1.94:2408596-2416514:-1|gene:AAEL003675 - [protein_coding]	34.59	2	6	6	31	266	28.2376	8.44092
AAEL011758-RA	peptidyl-prolyl cis-trans isomerase f, ppif	supercont1.608:168567-176581:1|gene:AAEL011758 - [protein_coding]	50.97	1	7	7	31	206	22.2971	9.01221
AAEL010754-RA	hypothetical protein	supercont1.506:278587-278910:1|gene:AAEL010754 - [protein_coding]	41.86	7	4	4	31	86	10.0061	9.72998
AAEL009852-RA	conserved hypothetical protein	supercont1.432:687355-687803:1|gene:AAEL009852 - [protein_coding]	60.94	2	4	4	31	128	13.7044	5.12256
AAEL005097-RA	cold induced protein (BnC24A), putative	supercont1.141:890732-899801:-1|gene:AAEL005097 - [protein_coding]	44.76	1	6	6	31	143	16.2679	10.1987
AAEL003888-RA	ubiquitin	supercont1.99:659543-660007:1|gene:AAEL003888 - [protein_coding]	38.96	1	4	5	30	154	17.2493	8.35303
AAEL012944-RB	60S ribosomal protein L11	supercont1.766:388113-405587:1|gene:AAEL012944 - [protein_coding]	42.08	2	7	7	30	183	21.0382	10.0522
AAEL012904-RA	rab gdp-dissociation inhibitor	supercont1.757:273696-293775:-1|gene:AAEL012904 - [protein_coding]	30.93	1	8	8	30	443	49.8533	5.59229
AAEL002833-RA	cathepsin l	supercont1.69:336765-369776:-1|gene:AAEL002833 - [protein_coding]	22.71	1	6	6	30	339	38.0226	6.1001
AAEL002372-RB	40S ribosomal protein S11	supercont1.55:861675-869339:1|gene:AAEL002372 - [protein_coding]	38.16	2	6	6	30	152	17.5927	10.8286
AAEL001052-RA	heat shock protein, putative	supercont1.21:2602356-2602993:1|gene:AAEL001052 - [protein_coding]	48	1	4	4	30	100	10.737	9.0415
AAEL004988-RA	phosphoglycerate kinase	supercont1.137:1202078-1205314:1|gene:AAEL004988 - [protein_coding]	26.75	1	7	7	30	415	43.8288	7.09326
AAEL014246-RA	glucosyl/glucuronosyl transferases	supercont1.1047:15744-33354:1|gene:AAEL014246 - [protein_coding]	21.94	1	8	8	30	556	63.5508	8.96826
AAEL005270-RA	conserved hypothetical protein	supercont1.148:1749558-1750051:1|gene:AAEL005270 - [protein_coding]	76.39	1	4	4	29	144	15.3434	5.021
AAEL002834-RA;AAEL002834-RB	myo-inositol-1 phosphate synthase	supercont1.69:294091-332856:1|gene:AAEL002834#myo-inositol-1 phosphate synthase|protein_coding|supercont1.69:294091-332856:1|gene:AAEL002834 - [protein_coding]	15.8	1	7	7	28	557	61.0761	6.43018
AAEL011105-RA	adducin	supercont1.541:255340-280711:-1|gene:AAEL011105 - [protein_coding]	8.87	2	4	4	28	710	78.599	7.02002
AAEL008766-RB	hypothetical protein	supercont1.348:386385-387253:1|gene:AAEL008766 - [protein_coding]	33.94	6	4	4	28	165	18.1061	9.08545
AAEL008289-RA	pupal cuticle protein 78E, putative	supercont1.311:853289-855815:1|gene:AAEL008289 - [protein_coding]	34.12	1	4	4	28	211	22.8034	5.96045
AAEL008257-RA	heterogeneous nuclear ribonucleoprotein 27c	supercont1.309:672352-673548:1|gene:AAEL008257 - [protein_coding]	15.83	1	4	4	28	398	42.1975	7.03467
AAEL007549-RA	phosphatidylethanolamine-binding protein	supercont1.262:1556897-1557532:-1|gene:AAEL007549 - [protein_coding]	55.92	5	8	8	28	211	23.1987	7.43018
AAEL007065-RA	ADP-ribosylation factor, arf	supercont1.233:172752-198202:1|gene:AAEL007065 - [protein_coding]	36.26	1	5	5	28	182	20.6747	6.58057
AAEL006303-RA	integral membrane protein, Tmp21-I (p23), putative	supercont1.199:1025167-1058064:-1|gene:AAEL006303 - [protein_coding]	20.99	1	5	5	28	181	20.6654	6.04932
AAEL005817-RA	60S ribosomal protein L26	supercont1.175:477645-478100:-1|gene:AAEL005817 - [protein_coding]	31.79	1	5	5	28	151	17.4035	10.6968
AAEL005266-RA;AAEL005266-RB	40S ribosomal protein S14	supercont1.148:1971459-1976916:-1|gene:AAEL005266#40S ribosomal protein S14 |protein_coding|supercont1.148:1971459-1976916:-1|gene:AAEL005266 - [protein_coding]	27.81	1	6	6	28	151	16.2457	10.3452
AAEL014889-RA	NADH:ubiquinone dehydrogenase, putative	supercont1.1326:53004-64689:-1|gene:AAEL014889 - [protein_coding]	51.43	2	8	8	28	175	19.8888	6.87354
AAEL004423-RA;AAEL004423-RB	mitochondrial F0 ATP synthase D chain, putative	supercont1.119:445195-452931:-1|gene:AAEL004423#mitochondrial F0 ATP synthase D chain, putative|protein_coding|supercont1.119:445195-452931:-1|gene:AAEL004423 - [protein_coding]	60.47	1	7	7	28	172	19.5446	5.38916
AAEL004249-RB	conserved hypothetical protein	supercont1.112:219058-227045:1|gene:AAEL004249 - [protein_coding]	40.3	2	6	6	28	134	16.5425	9.80322
AAEL010850-RE	troponin i	supercont1.512:715604-723139:1|gene:AAEL010850 - [protein_coding]	33.5	2	4	6	27	197	23.4908	9.81787
AAEL010573-RA;AAEL010573-RB	ribosomal protein S25, putative	supercont1.488:748569-754787:1|gene:AAEL010573#ribosomal protein S25, putative|protein_coding|supercont1.488:748569-754787:1|gene:AAEL010573 - [protein_coding]	22.52	2	4	4	27	151	17.0743	10.4038
AAEL010168-RA;AAEL010168-RB	40S ribosomal protein S2	supercont1.458:871944-872978:-1|gene:AAEL010168#40S ribosomal protein S2|protein_coding|supercont1.458:871944-872978:-1|gene:AAEL010168 - [protein_coding]	22.91	1	5	5	27	275	29.8551	10.3159
AAEL008305-RA	conserved hypothetical protein	supercont1.313:328066-328412:-1|gene:AAEL008305 - [protein_coding]	32.63	1	3	3	27	95	10.7743	8.44092
AAEL005324-RA	titin	supercont1.151:527850-569558:-1|gene:AAEL005324 - [protein_coding]	2.74	1	10	10	27	4779	537.048	5.92236
AAEL004823-RA	manganese-iron (Mn-Fe) superoxide dismutase.	supercont1.131:1608231-1609852:1|gene:AAEL004823 - [protein_coding]	41.55	1	6	6	27	219	24.4467	8.25049
AAEL013625-RA;AAEL013625-RB;AAEL013625-RC;AAEL0136	40S ribosomal protein S5	supercont1.887:5904-21319:-1|gene:AAEL013625#40S ribosomal protein S5|protein_coding|supercont1.887:5904-21319:-1|gene:AAEL013625#40S ribosomal protein S5|protein_coding|supercont1.887:5904-21319:-1|gene:AAEL013625#40S ribosomal protein S5|protein_coding|supercont1.887:5904-21319:-1|gene:AAEL013625 - [protein_coding]	22.37	1	4	4	26	219	24.621	9.43701
AAEL013614-RA;AAEL013614-RB;AAEL013614-RC	clathrin heavy chain	supercont1.886:186981-224627:-1|gene:AAEL013614#clathrin heavy chain|protein_coding|supercont1.886:186981-224627:-1|gene:AAEL013614#clathrin heavy chain|protein_coding|supercont1.886:186981-224627:-1|gene:AAEL013614 - [protein_coding]	9.72	1	11	11	26	1677	191.391	5.79541
AAEL002881-RA	NADH:ubiquinone dehydrogenase, putative	supercont1.70:828424-838008:1|gene:AAEL002881 - [protein_coding]	20.48	1	3	3	26	83	9.41184	9.53955
AAEL002693-RA	venom allergen	supercont1.64:662864-663819:-1|gene:AAEL002693 - [protein_coding]	38.22	1	8	8	26	259	28.461	8.86572
AAEL010912-RA	dipeptidyl-peptidase	supercont1.519:212381-218433:1|gene:AAEL010912 - [protein_coding]	10.45	1	4	4	26	804	89.8551	6.34131
AAEL006509-RA	hypothetical protein	supercont1.209:719920-720340:-1|gene:AAEL006509 - [protein_coding]	37.37	1	3	3	26	99	10.8678	9.64209
AAEL000986-RB	NADH-ubiquinone oxidoreductase ashi subunit	supercont1.20:2776103-2787275:1|gene:AAEL000986 - [protein_coding]	31.03	2	4	4	26	174	20.103	8.47021
AAEL000807-RA	tetratricopeptide repeat protein, putative	supercont1.17:1007724-1022272:-1|gene:AAEL000807 - [protein_coding]	13.43	1	6	6	26	499	56.9577	5.90967
AAEL009872-RA	alanine aminotransferase	supercont1.435:409834-445789:1|gene:AAEL009872 - [protein_coding]	16.54	3	5	5	25	544	59.4822	8.27979
AAEL004112-RA	Thioredoxin Peroxidase.	supercont1.107:2094566-2095144:-1|gene:AAEL004112 - [protein_coding]	52.08	1	7	7	25	192	21.424	5.96045
AAEL003634-RA	Hsp70-interacting protein, putative	supercont1.93:1382732-1396924:-1|gene:AAEL003634 - [protein_coding]	30.89	1	5	5	24	327	35.9361	4.75439
AAEL003415-RA	lamin	supercont1.86:786281-821757:1|gene:AAEL003415 - [protein_coding]	15.23	1	6	6	24	558	63.8976	6.17627
AAEL012731-RA	Adenylate kinase 2, mitochondrial (AK 2)(EC 2.7.4.3)(ATP-AMP transphosphorylase 2)	supercont1.732:399146-412740:-1|gene:AAEL012731 - [protein_coding]	28.22	1	4	4	24	241	26.2566	7.03467
AAEL009287-RA	ran	supercont1.387:310420-311786:1|gene:AAEL009287 - [protein_coding]	32.71	1	6	6	24	214	24.4535	7.81104
AAEL006634-RA	acetyl-coa acetyltransferase, mitochondrial (acetoacetyl-coa thiolase)	supercont1.214:880708-882103:1|gene:AAEL006634 - [protein_coding]	12.22	1	3	3	24	409	43.2353	8.38232
AAEL006070-RA	phosphoglycerate mutase	supercont1.188:1032279-1033173:1|gene:AAEL006070 - [protein_coding]	35.29	1	7	7	24	255	28.5377	6.81494
AAEL004434-RA	transketolase	supercont1.119:1973329-1997325:-1|gene:AAEL004434 - [protein_coding]	18.82	1	6	6	24	627	67.8907	7.00537
AAEL004264-RA	conserved hypothetical protein	supercont1.112:152923-174510:1|gene:AAEL004264 - [protein_coding]	22.03	1	3	3	24	286	32.0885	9.46631
AAEL003530-RA	acidic ribosomal protein P1, putative	supercont1.89:2593923-2594649:-1|gene:AAEL003530 - [protein_coding]	42.86	2	2	2	23	112	11.4718	4.28467
AAEL013320-RA	translocon-associated protein, delta subunit	supercont1.822:427145-427923:1|gene:AAEL013320 - [protein_coding]	37.43	1	7	7	23	171	18.2025	9.05615
AAEL003100-RA	conserved hypothetical protein	supercont1.77:433385-435477:1|gene:AAEL003100 - [protein_coding]	15.19	1	7	7	23	566	62.2498	5.05908
AAEL011641-RA	transferrin	supercont1.596:610286-617685:-1|gene:AAEL011641 - [protein_coding]	17.42	1	7	7	23	775	85.543	5.10986
AAEL010145-RA;AAEL010145-RB	sodium/potassium-dependent ATPase beta-2 subunit	supercont1.456:475319-535300:-1|gene:AAEL010145#sodium/potassium-dependent ATPase beta-2 subunit|protein_coding|supercont1.456:475319-535300:-1|gene:AAEL010145 - [protein_coding]	36.53	1	2	8	23	323	37.7656	6.17627
AAEL001865-RA	hypothetical protein	supercont1.44:1429151-1456917:-1|gene:AAEL001865 - [protein_coding]	50.91	1	7	7	23	165	19.4153	7.09326
AAEL007707-RA	malate dehydrogenase	supercont1.275:935176-952474:-1|gene:AAEL007707 - [protein_coding]	18.64	1	4	4	23	338	36.2405	6.41748
AAEL007135-RA	peroxiredoxin 5, prdx5	supercont1.238:1466413-1495763:1|gene:AAEL007135 - [protein_coding]	58.55	1	8	8	23	193	20.6898	8.88037
AAEL013230-RA	coatomer delta subunit	supercont1.809:152890-162216:1|gene:AAEL013230 - [protein_coding]	10.4	1	4	4	22	519	57.4844	5.87158
AAEL003084-RA	dolichyl-phosphate beta-D-mannosyltransferase, putative	supercont1.76:46394-49474:1|gene:AAEL003084 - [protein_coding]	17.74	2	5	5	22	327	37.5506	7.56201
AAEL011089-RB	ribonucleoprotein	supercont1.541:223904-247582:1|gene:AAEL011089 - [protein_coding]	6.62	3	3	3	22	952	106.152	8.646
AAEL011090-RA	complement component	supercont1.541:185532-197389:1|gene:AAEL011090 - [protein_coding]	25.09	1	6	6	22	271	30.3182	5.0083
AAEL010330-RA	succinate dehydrogenase	supercont1.471:882547-889237:-1|gene:AAEL010330 - [protein_coding]	20.42	1	5	5	22	289	32.3193	8.63135
AAEL001593-RC	glycerol-3-phosphate dehydrogenase	supercont1.36:2657332-2706248:1|gene:AAEL001593 - [protein_coding]	26.86	3	7	7	22	350	38.1527	6.91748
AAEL007555-RA	acyl-coa dehydrogenase	supercont1.262:1240933-1242201:-1|gene:AAEL007555 - [protein_coding]	22.51	1	6	6	22	422	46.38	6.43018
AAEL001194-RA	fatty acid synthase	supercont1.24:872507-894774:-1|gene:AAEL001194 - [protein_coding]	2.6	1	4	4	22	2422	264.887	6.62451
AAEL001091-RA	malic enzyme	supercont1.22:3631020-3633167:1|gene:AAEL001091 - [protein_coding]	8.9	1	4	4	22	652	71.982	7.51807
AAEL005457-RA	conserved hypothetical protein	supercont1.157:1535937-1555079:1|gene:AAEL005457 - [protein_coding]	10.33	1	3	3	22	329	37.2724	9.90576
AAEL005173-RA	vacuolar ATP synthase subunit c	supercont1.145:1425444-1447288:-1|gene:AAEL005173 - [protein_coding]	15.4	2	9	9	22	695	79.6707	7.2251
AAEL004546-RA	coatomer beta subunit	supercont1.123:1753815-1779352:-1|gene:AAEL004546 - [protein_coding]	7.11	1	4	4	22	956	107.005	6.0874
AAEL004297-RA	ATP-citrate synthase	supercont1.113:1686725-1711345:-1|gene:AAEL004297 - [protein_coding]	9.05	1	6	6	22	1127	122.798	7.18115
AAEL004195-RA	membrane associated progesterone receptor	supercont1.109:1789931-1854951:-1|gene:AAEL004195 - [protein_coding]	17.42	1	3	3	22	264	28.3851	4.62744
AAEL013904-RA	3-hydroxyisobutyrate dehydrogenase	supercont1.957:58298-73111:-1|gene:AAEL013904 - [protein_coding]	26.85	1	7	7	21	324	33.8411	8.48486
AAEL010299-RA;AAEL010299-RB	40S ribosomal protein S12	supercont1.470:507269-509438:-1|gene:AAEL010299#40S ribosomal protein S12|protein_coding|supercont1.470:507269-509438:-1|gene:AAEL010299 - [protein_coding]	48.57	1	6	6	21	140	15.345	6.66846
AAEL010004-RB	conserved hypothetical protein	supercont1.446:574297-611469:-1|gene:AAEL010004 - [protein_coding]	14.77	2	7	7	21	731	81.2103	9.08545
AAEL009995-RA	transmembrane protein, putative	supercont1.446:526798-546521:1|gene:AAEL009995 - [protein_coding]	32.92	1	8	8	21	322	35.9419	8.88037
AAEL007078-RA	Eukaryotic translation initiation factor 3 subunit A (eIF3a)(Eukaryotic translation initiation factor 3 subunit 10)	supercont1.234:1487526-1535298:1|gene:AAEL007078 - [protein_coding]	9.8	1	5	5	21	1133	133.215	8.66064
AAEL014548-RA	Thioredoxin Peroxidase.	supercont1.1159:109828-128887:1|gene:AAEL014548 - [protein_coding]	30.25	1	6	6	21	238	26.7937	7.25439
AAEL012875-RA	snare protein sec22	supercont1.753:388957-389921:-1|gene:AAEL012875 - [protein_coding]	29.38	1	4	4	20	211	24.4717	9.0708
AAEL002832-RA	40S ribosomal protein S26	supercont1.69:178962-180822:-1|gene:AAEL002832 - [protein_coding]	23.48	1	2	2	20	115	13.272	10.7407
AAEL012262-RC	conserved hypothetical protein	supercont1.673:175223-273853:1|gene:AAEL012262 - [protein_coding]	14.86	2	3	3	20	276	30.7137	5.33838
AAEL011656-RA	40S ribosomal protein S15	supercont1.599:250688-251137:1|gene:AAEL011656 - [protein_coding]	30.87	1	2	2	20	149	17.0233	10.5063
AAEL009670-RA	C-Type Lysozyme (Lys-D).	supercont1.417:946162-946657:1|gene:AAEL009670 - [protein_coding]	50	1	5	5	20	144	15.9517	8.66064
AAEL006169-RA	Lysosomal aspartic protease Precursor (EC 3.4.23.-)	supercont1.192:1145763-1147246:-1|gene:AAEL006169 - [protein_coding]	17.31	1	5	5	20	387	41.7629	5.41455
AAEL014944-RA	cytochrome c oxidase polypeptide	supercont1.1350:13581-14039:-1|gene:AAEL014944 - [protein_coding]	26.97	2	5	5	20	152	16.9636	5.57959
AAEL004382-RA	conserved hypothetical protein	supercont1.116:466690-468001:1|gene:AAEL004382 - [protein_coding]	25	1	7	7	20	396	42.9548	5.2749
AAEL013532-RB	hypothetical protein	supercont1.864:206311-207031:1|gene:AAEL013532 - [protein_coding]	19.09	2	4	4	19	220	25.5528	9.31982
AAEL013138-RA	conserved hypothetical protein	supercont1.795:52110-52979:-1|gene:AAEL013138 - [protein_coding]	19.38	1	4	4	19	289	31.0274	8.88037
AAEL002687-RA	sterol carrier protein-2, putative	supercont1.64:2580931-2604795:1|gene:AAEL002687 - [protein_coding]	18.75	1	6	6	19	544	59.1809	7.62061
AAEL001887-RA;AAEL001887-RB	glutamine synthetase 1, 2 (glutamate-amonia ligase) (gs)	supercont1.45:299235-300437:1|gene:AAEL001887#glutamine synthetase 1, 2 (glutamate-amonia ligase) (gs)|protein_coding|supercont1.45:299235-300437:1|gene:AAEL001887 - [protein_coding]	27.75	1	7	7	19	400	44.6442	7.04932
AAEL009967-RA	conserved hypothetical protein	supercont1.442:923526-932365:1|gene:AAEL009967 - [protein_coding]	16.15	2	5	5	19	421	48.6508	8.92432
AAEL007699-RA;AAEL007699-RB;AAEL007699-RC;AAEL0076	60S ribosomal protein L9	supercont1.275:869369-879903:1|gene:AAEL007699#60S ribosomal protein L9|protein_coding|supercont1.275:869369-879903:1|gene:AAEL007699#60S ribosomal protein L9|protein_coding|supercont1.275:869369-879903:1|gene:AAEL007699#60S ribosomal protein L9|protein_coding|supercont1.275:869369-879903:1|gene:AAEL007699 - [protein_coding]	35.79	1	6	6	19	190	21.4235	9.92041
AAEL001082-RA	conserved hypothetical protein	supercont1.22:3378451-3378864:-1|gene:AAEL001082 - [protein_coding]	43.01	1	3	3	19	93	10.8114	9.5835
AAEL005515-RE	heterogeneous nuclear ribonucleoprotein	supercont1.161:383399-390893:-1|gene:AAEL005515 - [protein_coding]	32.63	5	7	7	19	285	31.0868	7.23975
AAEL003512-RA	Aquaporin AQPAe.a	supercont1.89:2019074-2272725:-1|gene:AAEL003512 - [protein_coding]	20.9	1	3	3	18	244	25.5153	7.92822
AAEL011551-RA	conserved hypothetical protein	supercont1.589:374679-400558:-1|gene:AAEL011551 - [protein_coding]	8.6	1	4	4	18	884	99.0487	5.78271
AAEL011195-RA	mitochondrial phosphate carrier protein	supercont1.550:968866-969694:-1|gene:AAEL011195 - [protein_coding]	21.8	1	2	4	18	211	23.295	8.96826
AAEL009651-RA	nascent polypeptide associated complex alpha subunit (nac alpha)	supercont1.415:926877-927353:1|gene:AAEL009651 - [protein_coding]	17.72	2	2	2	18	158	17.2299	6.20166
AAEL009377-RA	rap1 and	supercont1.393:690802-792709:-1|gene:AAEL009377 - [protein_coding]	22.28	1	6	6	18	184	20.7756	5.79541
AAEL001094-RA	conserved hypothetical protein	supercont1.22:13498-60732:-1|gene:AAEL001094 - [protein_coding]	28.87	3	3	3	18	194	21.7038	5.47803
AAEL006698-RA	60S ribosomal protein L31	supercont1.217:412637-418884:1|gene:AAEL006698 - [protein_coding]	28.23	1	3	3	18	124	14.5729	10.3452
AAEL006572-RA	troponin C	supercont1.211:590442-637578:-1|gene:AAEL006572 - [protein_coding]	41.83	3	5	5	18	153	17.3342	4.06885
AAEL000746-RA	NADP-specific isocitrate dehydrogenase	supercont1.15:4012358-4013587:-1|gene:AAEL000746 - [protein_coding]	12.71	1	3	4	18	409	45.8083	6.84424
AAEL004902-RA x	NADP-specific isocitrate dehydrogenase	supercont1.134:757452-772558:-1|gene:AAEL004902 - [protein_coding]	40.38	1	6	6	18	213	23.6938	6.39209
AAEL014702-RA	lysyl-tRNA synthetase	supercont1.1226:78164-92750:-1|gene:AAEL014702 - [protein_coding]	6.63	1	3	3	18	588	66.1124	6.40479
AAEL013517-RA	pupal cuticle protein 78E, putative	supercont1.861:19164-30578:1|gene:AAEL013517 - [protein_coding]	42.57	1	3	3	17	101	11.2326	4.58936
AAEL003418-RA	microsomal signal peptidase 25 kda subunit	supercont1.86:1413503-1414208:1|gene:AAEL003418 - [protein_coding]	11.86	1	1	1	17	194	21.7231	8.48486
AAEL010318-RA;AAEL010318-RB	polyadenylate-binding protein	supercont1.470:99475-108194:-1|gene:AAEL010318#polyadenylate-binding protein|protein_coding|supercont1.470:99475-108194:-1|gene:AAEL010318 - [protein_coding]	20.06	1	10	10	17	628	69.6793	9.46631
AAEL010127-RA	pupal cuticle protein 78E, putative	supercont1.455:231322-237826:-1|gene:AAEL010127 - [protein_coding]	33.11	1	2	2	17	148	15.6728	4.81787
AAEL009317-RA	rab11	supercont1.388:688070-707964:-1|gene:AAEL009317 - [protein_coding]	20	1	4	4	17	215	24.2894	6.01123
AAEL008844-RA	calcium-binding protein, putative	supercont1.352:502796-559774:1|gene:AAEL008844 - [protein_coding]	33.51	1	6	6	17	191	21.8955	4.83057
AAEL006091-RB	rab6	supercont1.189:76535-145812:-1|gene:AAEL006091 - [protein_coding]	30.48	8	4	5	17	210	23.5826	5.21143
AAEL014935-RA	cytochrome b5, putative	supercont1.1348:68737-81047:-1|gene:AAEL014935 - [protein_coding]	66.02	2	5	5	17	103	11.7828	5.04639
AAEL000647-RA	predicted protein	supercont1.13:1043158-1045196:1|gene:AAEL000647 - [protein_coding]	7.64	2	4	4	17	615	71.1685	6.25244
AAEL003827-RA	histone H3	supercont1.98:875588-875992:-1|gene:AAEL003827 - [protein_coding]	20.15	5	3	3	16	134	15.1093	11.1362
AAEL000410-RA	glycoprotein 25l	supercont1.8:413731-414870:-1|gene:AAEL000410 - [protein_coding]	22.69	1	5	5	16	216	25.0968	6.63916
AAEL003057-RB	allergen, putative	supercont1.76:1255699-1256752:-1|gene:AAEL003057 - [protein_coding]	19.16	2	4	4	16	261	29.6366	9.37842
AAEL002886-RB	thioredoxin reductase	supercont1.71:1068296-1089186:-1|gene:AAEL002886 - [protein_coding]	19.32	2	5	5	16	497	53.9846	6.66846
AAEL002879-RA	heterogeneous nuclear ribonucleoprotein r	supercont1.70:1419288-1448238:-1|gene:AAEL002879 - [protein_coding]	11.03	1	5	5	16	517	57.43	8.48486
AAEL002416-RA	short-chain dehydrogenase	supercont1.56:2467912-2475518:1|gene:AAEL002416 - [protein_coding]	15.9	2	5	5	16	415	44.634	8.70459
AAEL011137-RA	succinyl-coa:3-ketoacid-coenzyme a transferase	supercont1.543:14877-19939:1|gene:AAEL011137 - [protein_coding]	8.99	1	2	2	16	456	49.5209	6.60986
AAEL010403-RA	past-1	supercont1.476:232320-288310:1|gene:AAEL010403 - [protein_coding]	9.89	1	4	4	16	536	61.3139	6.50732
AAEL010227-RA	dolichol-phosphate mannosyltransferase	supercont1.464:31841-32767:1|gene:AAEL010227 - [protein_coding]	13.81	1	2	2	16	239	27.1043	8.93896
AAEL009829-RA	ARL3, putative	supercont1.431:972423-974057:-1|gene:AAEL009829 - [protein_coding]	21.4	1	4	4	16	243	26.9522	5.5542
AAEL008353-RA;AAEL008353-RB	ribosomal protein L28, putative	supercont1.319:957075-958391:1|gene:AAEL008353#ribosomal protein L28, putative|protein_coding|supercont1.319:957075-958391:1|gene:AAEL008353 - [protein_coding]	34.21	1	4	4	16	152	16.9996	11.7222
AAEL008329-RA	60S ribosomal protein L24	supercont1.314:1255988-1268347:1|gene:AAEL008329 - [protein_coding]	23.53	1	4	4	16	153	17.3408	11.2241
AAEL001390-RA	conserved hypothetical protein	supercont1.31:695753-697571:-1|gene:AAEL001390 - [protein_coding]	28.45	1	1	2	16	116	12.629	9.56885
AAEL000159-RA	nipsnap	supercont1.3:1314748-1331232:-1|gene:AAEL000159 - [protein_coding]	15.75	1	3	3	16	273	32.0724	9.12939
AAEL007383-RC	secreted ferritin G subunit precursor, putative	supercont1.252:571284-571817:-1|gene:AAEL007383 - [protein_coding]	36.13	2	5	5	16	155	17.6842	5.79541
AAEL007286-RA	arginine-rich protein, putative	supercont1.247:1569518-1579357:-1|gene:AAEL007286 - [protein_coding]	27.75	1	4	4	16	173	19.8815	7.85498
AAEL007049-RA	proteasome subunit beta type	supercont1.233:1449394-1462208:-1|gene:AAEL007049 - [protein_coding]	24.81	1	5	5	16	270	29.9238	8.26514
AAEL000947-RA	microsomal signal peptidase 23 kd subunit (spc22/23)	supercont1.19:988670-993981:-1|gene:AAEL000947 - [protein_coding]	27.37	1	4	4	16	179	20.5204	7.44482
AAEL005931-RA	6-phosphogluconate dehydrogenase	supercont1.180:866791-879126:-1|gene:AAEL005931 - [protein_coding]	11	1	4	4	16	482	53.0231	7.7085
AAEL000794-RA	Protein KIAA0664 homolog	supercont1.16:3785400-3799068:-1|gene:AAEL000794 - [protein_coding]	4.58	1	4	4	16	1442	161.475	6.90283
AAEL005056-RA	electron transfer flavoprotein beta-subunit	supercont1.140:1408923-1411240:1|gene:AAEL005056 - [protein_coding]	22.38	1	5	5	16	210	22.8493	8.95361
AAEL004603-RA	signal peptidase 12kDa subunit, putative	supercont1.125:2167815-2168235:-1|gene:AAEL004603 - [protein_coding]	26.8	1	2	2	16	97	10.959	10.0669
AAEL004347-RA	Eukaryotic translation initiation factor 3 subunit M (eIF3m)	supercont1.115:2415618-2424974:-1|gene:AAEL004347 - [protein_coding]	23.32	1	6	6	16	386	44.2028	6.17627
AAEL000574-RA	conserved hypothetical protein	supercont1.11:3787203-3802690:1|gene:AAEL000574 - [protein_coding]	18.94	2	4	4	16	322	36.1952	4.80518
AAEL003396-RA 60S	ribosomal protein L32	supercont1.85:545399-546715:1|gene:AAEL003396 - [protein_coding]	38.06	1	5	5	15	134	15.8176	10.9458
AAEL012609-RA	4-aminobutyrate aminotransferase	supercont1.716:199111-217684:-1|gene:AAEL012609 - [protein_coding]	15.56	2	4	4	15	495	55.0265	8.68994
AAEL010850-RG	troponin i	supercont1.512:715604-723139:1|gene:AAEL010850 - [protein_coding]	24.37	2	0	5	15	197	23.5229	9.84717
AAEL010143-RA	isocitrate dehydrogenase	supercont1.456:172556-183323:-1|gene:AAEL010143 - [protein_coding]	11.89	1	3	3	15	370	40.5379	8.6167
AAEL007296-RA	conserved hypothetical protein	supercont1.247:1229365-1243243:-1|gene:AAEL007296 - [protein_coding]	12.16	1	3	3	15	510	58.5958	8.63135
AAEL007064-RA	Gram-Negative Binding Protein (GNBP) or Beta-1 3-Glucan Binding Protein (BGBP).	supercont1.233:415295-416585:-1|gene:AAEL007064 - [protein_coding]	27.22	1	6	6	15	371	41.9168	9.39307
AAEL000944-RA	conserved hypothetical protein	supercont1.19:277664-344181:1|gene:AAEL000944 - [protein_coding]	7.95	1	4	4	15	654	73.3479	9.12939
AAEL005629-RA	ribosomal protein L35, putative	supercont1.166:1475810-1480480:-1|gene:AAEL005629 - [protein_coding]	18.7	1	3	3	15	123	14.2824	10.9312
AAEL005037-RA	seryl-tRNA synthetase	supercont1.139:454323-462786:1|gene:AAEL005037 - [protein_coding]	13.4	1	4	4	15	500	55.9333	6.39209
AAEL004521-RA	conserved hypothetical protein	supercont1.122:1816199-1924401:1|gene:AAEL004521 - [protein_coding]	47.17	1	4	4	15	159	17.5844	6.44287
AAEL004509-RA	conserved hypothetical protein	supercont1.121:1783977-1785016:1|gene:AAEL004509 - [protein_coding]	30.49	1	6	6	15	305	34.6324	5.85889
AAEL014583-RC	60S acidic ribosomal protein P2	supercont1.1174:72735-73037:-1|gene:AAEL014583 - [protein_coding]	46	2	3	3	15	100	9.79511	8.1333
AAEL003872-RA	Translationally-controlled tumor protein homolog (TCTP)	supercont1.99:1134679-1146717:1|gene:AAEL003872 - [protein_coding]	36.84	1	5	5	14	171	19.5896	4.77979
AAEL003835-RA;AAEL003835-RB;AAEL003835-RC	initiation factor 5a	supercont1.98:1736237-1744846:-1|gene:AAEL003835#initiation factor 5a|protein_coding|supercont1.98:1736237-1744846:-1|gene:AAEL003835#initiation factor 5a|protein_coding|supercont1.98:1736237-1744846:-1|gene:AAEL003835 - [protein_coding]	41.88	1	6	6	14	160	17.5696	5.56689
AAEL013876-RA	mitochondrial NADH:ubiquinone oxidoreductase B14.7 subunit, putative	supercont1.948:143189-163026:1|gene:AAEL013876 - [protein_coding]	34.13	1	4	4	14	167	18.3173	9.59814
AAEL003503-RA	ras-related protein Rab-7	supercont1.88:2402077-2406592:1|gene:AAEL003503 - [protein_coding]	46.15	1	7	7	14	208	23.5738	6.22705
AAEL013571-RA	synaptobrevin	supercont1.872:149330-204693:1|gene:AAEL013571 - [protein_coding]	14.91	1	1	1	14	114	12.4895	8.54346
AAEL013528-RA	Thioredoxin Peroxidase.	supercont1.863:362457-363733:1|gene:AAEL013528 - [protein_coding]	20.69	1	4	4	14	232	25.8645	8.52881
AAEL000444-RA	udp-glucose glycoprotein:glucosyltransferase	supercont1.8:250808-287881:-1|gene:AAEL000444 - [protein_coding]	9.04	1	6	6	14	1527	172.023	5.93506
AAEL012686-RA	ribosomal protein S12, putative	supercont1.725:221109-221540:-1|gene:AAEL012686 - [protein_coding]	21.68	1	2	2	14	143	16.1089	10.5796
AAEL012614-RA	NADP-specific isocitrate dehydrogenase	supercont1.717:238281-251630:1|gene:AAEL012614 - [protein_coding]	18.58	1	4	5	14	323	36.9558	8.49951
AAEL002776-RA	conserved hypothetical protein	supercont1.68:2155366-2240019:-1|gene:AAEL002776 - [protein_coding]	13.21	1	3	3	14	371	42.7145	10.1987
AAEL002813-RA	coupling factor, putative	supercont1.68:1541837-1563004:1|gene:AAEL002813 - [protein_coding]	36.79	1	3	3	14	106	11.619	9.48096
AAEL002656-RA	conserved hypothetical protein	supercont1.63:1961682-1962302:-1|gene:AAEL002656 - [protein_coding]	9.22	1	2	2	14	206	23.1873	8.51416
AAEL011881-RA	conserved hypothetical protein	supercont1.626:648788-649972:-1|gene:AAEL011881 - [protein_coding]	18.02	1	5	5	14	394	42.5188	4.93213
AAEL010850-RA	troponin i	supercont1.512:715604-724070:1|gene:AAEL010850 - [protein_coding]	22.71	2	1	5	14	207	24.4363	9.72998
AAEL002183-RA	oligosaccharyl transferase, subunit, putative	supercont1.51:2899015-2902975:1|gene:AAEL002183 - [protein_coding]	18.75	1	2	2	14	112	12.5746	8.35303
AAEL017368-RA	hypothetical protein	supercont1.472:522782-582083:1|gene:AAEL017368 - [protein_coding]	2.71	1	1	1	14	591	64.0602	5.46533
AAEL009869-RA	low-density lipoprotein receptor (ldl)	supercont1.435:352678-367072:1|gene:AAEL009869 - [protein_coding]	1.88	1	5	5	14	4525	504.225	5.37646
AAEL009506-RA	40S ribosomal protein S20	supercont1.401:439612-441846:1|gene:AAEL009506 - [protein_coding]	30.83	1	4	4	14	120	13.3844	10.1255
AAEL009337-RA	hypothetical protein	supercont1.390:142116-153912:-1|gene:AAEL009337 - [protein_coding]	23.79	2	4	4	14	227	25.0818	5.40186
AAEL009066-RA	symbol, putative	supercont1.366:1039908-1040524:1|gene:AAEL009066 - [protein_coding]	33.95	1	5	5	14	162	18.7897	10.228
AAEL009029-RA	aldehyde dehydrogenase	supercont1.363:720309-733088:-1|gene:AAEL009029 - [protein_coding]	17.83	1	4	4	14	516	56.5821	8.06006
AAEL017563-RA	hypothetical protein	supercont1.31:676884-682389:-1|gene:AAEL017563 - [protein_coding]	27.03	1	1	2	14	111	12.3059	9.72998
AAEL008072-RA	NADH-plastoquinone oxidoreductase	supercont1.299:1166704-1167351:1|gene:AAEL008072 - [protein_coding]	22.33	1	5	5	14	215	24.3005	9.53955
AAEL007845-RA	rab5	supercont1.286:640964-655169:1|gene:AAEL007845 - [protein_coding]	27.1	1	4	4	14	214	23.5839	8.63135
AAEL000931-RA	alkaline phosphatase	supercont1.19:1307849-1323572:1|gene:AAEL000931 - [protein_coding]	13.52	1	4	4	14	562	61.5192	6.62451
AAEL017481-RA	hypothetical protein	supercont1.1694:11071-23505:1|gene:AAEL017481 - [protein_coding]	28.41	1	3	3	14	176	18.6678	8.1333
AAEL005220-RA;AAEL005220-RB;AAEL005085-RA	60S ribosomal protein L30	supercont1.146:46348-47084:1|gene:AAEL005220#60S ribosomal protein L30|protein_coding|supercont1.146:46348-47084:1|gene:AAEL005220#60S ribosomal protein L30|protein_coding|supercont1.140:40874-41612:-1|gene:AAEL005085 - [protein_coding]	40.52	1	3	3	14	116	12.8348	9.68604
AAEL017116-RB;AAEL017116-RA	hypothetical protein	supercont1.146:1650203-1664064:-1|gene:AAEL017116#hypothetical protein|protein_coding|supercont1.146:1650203-1664064:-1|gene:AAEL017116 - [protein_coding]	8	1	4	4	14	600	67.9115	8.96826
AAEL000713-RA	reticulon/nogo	supercont1.14:1104870-1172542:1|gene:AAEL000713 - [protein_coding]	10.75	1	5	5	14	493	53.7544	4.93213
AAEL015006-RA;AAEL013583-RA;AAEL013097-RA	60S ribosomal protein L23 (L17A)(AeRpL17A)	supercont1.1393:71575-72362:1|gene:AAEL015006#60S ribosomal protein L23 (L17A)(AeRpL17A)|protein_coding|supercont1.875:6092-6879:1|gene:AAEL013583#60S ribosomal protein L23 (L17A)(AeRpL17A)|protein_coding|supercont1.789:366699-367486:-1|gene:AAEL013097 - [protein_coding]	42.86	1	7	7	14	140	14.8651	10.8286
AAEL014842-RA	multiple inositol polyphosphate phosphatase	supercont1.1292:7800-9460:-1|gene:AAEL014842 - [protein_coding]	14.08	2	5	5	14	490	56.656	7.56201
AAEL004457-RA;AAEL004457-RB;AAEL004457-RC	cytochrome c	supercont1.120:1912200-1912526:-1|gene:AAEL004457#cytochrome c|protein_coding|supercont1.120:1912200-1912526:-1|gene:AAEL004457#cytochrome c|protein_coding|supercont1.120:1912200-1912526:-1|gene:AAEL004457 - [protein_coding]	48.15	2	5	5	14	108	11.7531	9.48096
AAEL014318-RA	conserved hypothetical protein	supercont1.1068:13120-89318:1|gene:AAEL014318 - [protein_coding]	8.47	1	3	3	14	531	59.9036	5.05908
AAEL004065-RA	conserved hypothetical protein	supercont1.106:499813-518455:-1|gene:AAEL004065 - [protein_coding]	37.63	1	5	5	14	194	21.4699	7.78174
AAEL014292-RA;AAEL014903-RA	40S ribosomal protein S24	supercont1.1059:149190-149582:-1|gene:AAEL014292#40S ribosomal protein S24|protein_coding|supercont1.1332:105351-105743:-1|gene:AAEL014903 - [protein_coding]	21.54	1	3	3	14	130	15.0543	11.1362
AAEL014053-RA	vacuolar proton ATPases	supercont1.996:257762-261111:1|gene:AAEL014053 - [protein_coding]	11.07	1	5	5	13	831	94.8553	7.07861
AAEL003046-RA	saposin	supercont1.75:2539958-2582225:-1|gene:AAEL003046 - [protein_coding]	4.03	1	4	4	13	1017	114.241	5.04639
AAEL012616-RA	NADP transhydrogenase	supercont1.717:151995-164946:-1|gene:AAEL012616 - [protein_coding]	6	1	5	5	13	1066	111.707	7.54736
AAEL010814-RC	isocitrate dehydrogenase	supercont1.510:563817-638382:1|gene:AAEL010814 - [protein_coding]	23.18	4	5	5	13	384	42.1914	6.99072
AAEL010230-RA	NADH:ubiquinone dehydrogenase, putative	supercont1.464:19653-31462:-1|gene:AAEL010230 - [protein_coding]	38.36	1	4	4	13	146	17.6399	9.40771
AAEL010148-RA	sodium/potassium-dependent ATPase beta-2 subunit	supercont1.456:354695-395028:-1|gene:AAEL010148 - [protein_coding]	22.88	1	4	4	13	319	36.097	7.25439
AAEL009151-RA;AAEL009151-RB	40S ribosomal protein S8	supercont1.373:398773-416256:-1|gene:AAEL009151#40S ribosomal protein S8|protein_coding|supercont1.373:398773-416256:-1|gene:AAEL009151 - [protein_coding]	47.69	1	5	5	13	130	14.7629	9.99365
AAEL000182-RA	conserved hypothetical protein	supercont1.3:2042509-2042761:-1|gene:AAEL000182 - [protein_coding]	35.71	1	3	3	13	56	6.56741	9.12939
AAEL006516-RA	vacuolar ATP synthase subunit h	supercont1.209:782519-789084:1|gene:AAEL006516 - [protein_coding]	14.74	1	5	5	13	475	54.7541	6.354
AAEL006196-RA	hemomucin	supercont1.194:307752-323930:-1|gene:AAEL006196 - [protein_coding]	4.59	1	2	2	13	610	66.9133	9.26123
AAEL005946-RA	NADH-ubiquinone oxidoreductase subunit B14.5b	supercont1.181:1142746-1161578:-1|gene:AAEL005946 - [protein_coding]	21.93	1	3	3	13	114	12.6764	8.70459
AAEL005426-RA	annexin x	supercont1.155:580894-593757:1|gene:AAEL005426 - [protein_coding]	36.45	1	3	6	13	321	36.078	5.10986
AAEL014768-RA	glutamate synthase	supercont1.1265:71204-102612:1|gene:AAEL014768 - [protein_coding]	3.17	1	4	4	13	2084	229.508	6.69775
AAEL013885-RA	conserved hypothetical protein	supercont1.953:285273-285815:-1|gene:AAEL013885 - [protein_coding]	43.04	4	4	4	12	158	17.1448	4.93213
AAEL003303-RA	conserved hypothetical protein	supercont1.83:236178-240629:-1|gene:AAEL003303 - [protein_coding]	23.53	1	4	4	12	289	31.6433	4.44971
AAEL003234-RA	cytochrome c oxidase, subunit VIA, putative	supercont1.82:1176603-1177001:-1|gene:AAEL003234 - [protein_coding]	8.26	2	2	2	12	109	12.1842	9.90576
AAEL003011-RA	NADH dehydrogenase, putative	supercont1.74:1421008-1421480:-1|gene:AAEL003011 - [protein_coding]	36.84	2	4	4	12	95	10.5787	9.83252
AAEL012665-RA	glucose-6-phosphate isomerase	supercont1.723:582334-584186:1|gene:AAEL012665 - [protein_coding]	11.78	2	3	3	12	416	46.9187	6.59521
AAEL011302-RA	annexin	supercont1.565:605037-627163:1|gene:AAEL011302 - [protein_coding]	13.89	6	4	4	12	324	35.5999	4.77979
AAEL009955-RA	conserved hypothetical protein	supercont1.441:666495-677733:1|gene:AAEL009955 - [protein_coding]	2.35	1	5	5	12	3321	367.244	7.50342
AAEL009341-RA	ribosomal protein L34, putative	supercont1.390:359885-361913:-1|gene:AAEL009341 - [protein_coding]	11.45	2	2	2	12	131	15.1146	11.6196
AAEL008687-RA	tar RNA binding protein (trbp)	supercont1.342:1255622-1272321:-1|gene:AAEL008687 - [protein_coding]	10.03	1	2	2	12	329	36.3565	6.44287
AAEL008188-RA	60S ribosomal protein L6	supercont1.305:1330767-1331561:1|gene:AAEL008188 - [protein_coding]	17.42	1	4	4	12	264	30.2104	11.1948
AAEL001134-RA [acylating])(MMSDH)(EC 1.2.1.27)(EC 1.2.1.18)	Probable methylmalonate-semialdehyde dehydrogenase [acylating], mitochondrial Precursor (Malonate-semialdehyde dehydrogenase	supercont1.23:440108-447959:1|gene:AAEL001134 - [protein_coding]	8.45	1	3	3	12	521	56.5355	7.76709
AAEL006829-RA	microsomal glutathione s-transferase	supercont1.222:597979-599015:1|gene:AAEL006829 - [protein_coding]	13.42	1	2	2	12	149	17.2493	9.64209
AAEL001061-RC	glutathione transferase	supercont1.22:2945238-2964060:-1|gene:AAEL001061 - [protein_coding]	27.49	1	4	4	12	211	23.8448	5.96045
AAEL013845-RA	endoplasmic reticulum resident protein (ERp44), putative	supercont1.940:6479-12188:1|gene:AAEL013845 - [protein_coding]	10.72	1	3	3	11	401	46.1234	6.88818
AAEL003658-RA	laminin beta-2 chain	supercont1.94:587432-598868:-1|gene:AAEL003658 - [protein_coding]	4.77	1	5	5	11	1761	197.568	5.32568
AAEL013566-RB;AAEL013853-RA;AAEL013853-RB	C-Type lectin (CTL) - galactose binding.	supercont1.871:144208-179426:-1|gene:AAEL013566#C-Type Lectin (CTL) - galactose binding.|protein_coding|supercont1.941:231721-265541:-1|gene:AAEL013853#C-Type Lectin (CTL) - galactose binding.|protein_coding|supercont1.941:231721-265541:-1|gene:AAEL013853 - [protein_coding]	38.71	2	7	7	11	217	24.8232	7.31299
AAEL012161-RA	hypothetical protein	supercont1.662:535736-565043:1|gene:AAEL012161 - [protein_coding]	12	3	2	2	11	200	21.9323	8.95361
AAEL010697-RA;AAEL010697-RB	3-ketoacyl-coa thiolase, mitochondrial (beta- ketothiolase) (acetyl-coa acyltransferase) (mitochondrial 3-oxoacyl- coa thiolase)	supercont1.497:173775-189094:1|gene:AAEL010697#3-ketoacyl-coa thiolase, mitochondrial (beta- ketothiolase) (acetyl-coa acyltransferase) (mitochondrial 3-oxoacyl- coa thiolase)|protein_coding|supercont1.497:173775-189094:1|gene:AAEL010697 - [protein_coding]	30.15	1	6	6	11	398	41.5989	8.54346
AAEL002130-RA	ecdysone inducible protein L2, putative	supercont1.49:2003528-2004416:1|gene:AAEL002130 - [protein_coding]	24.34	1	4	4	11	267	29.3185	6.78564
AAEL009894-RA	leucine-rich immune protein (Coil-less)	supercont1.436:538306-539724:-1|gene:AAEL009894 - [protein_coding]	10.71	1	3	3	11	392	43.7117	5.30029
AAEL009795-RA	papilin	supercont1.429:889329-914016:1|gene:AAEL009795 - [protein_coding]	1.9	1	5	5	11	2632	286.391	4.62744
AAEL008887-RA	cytochrome c oxidase,-subunit VIb, putative	supercont1.354:67251-67502:1|gene:AAEL008887 - [protein_coding]	44.58	1	3	3	11	83	9.44158	8.73389
AAEL008481-RA;AAEL008481-RB	60S ribosomal protein L18	supercont1.328:927978-928928:-1|gene:AAEL008481#60S ribosomal protein L18 |protein_coding|supercont1.328:927978-928983:-1|gene:AAEL008481 - [protein_coding]	35.45	1	5	5	11	189	22.023	11.0337
AAEL007439-RB	myosin light chain 1,	supercont1.256:443919-505613:-1|gene:AAEL007439 - [protein_coding]	37.41	2	4	4	11	147	16.7781	4.52588
AAEL007297-RA	26S protease regulatory subunit 6b	supercont1.247:489393-511339:-1|gene:AAEL007297 - [protein_coding]	2.39	1	1	1	11	460	52.3941	5.35107
AAEL007033-RA	pyrroline-5-carboxylate reductase	supercont1.232:83251-86043:1|gene:AAEL007033 - [protein_coding]	18.38	1	3	3	11	272	28.5536	7.29834
AAEL005408-RA	annexin x	supercont1.155:606428-607598:1|gene:AAEL005408 - [protein_coding]	23.99	1	1	4	11	321	35.9849	4.81787
AAEL005415-RA	ferrochelatase	supercont1.155:501252-513279:1|gene:AAEL005415 - [protein_coding]	28.64	1	6	6	11	391	44.2457	8.85107
AAEL004503-RA;AAEL004503-RB;AAEL000529-RA	conserved hypothetical protein	supercont1.121:1730770-1731314:1|gene:AAEL004503#conserved hypothetical protein|protein_coding|supercont1.121:1730770-1731314:1|gene:AAEL004503#conserved hypothetical protein|protein_coding|supercont1.10:44684-44935:-1|gene:AAEL000529 - [protein_coding]	32.53	1	2	2	11	83	9.2836	7.21045
AAEL004234-RA	conserved hypothetical protein	supercont1.111:1964141-1977905:-1|gene:AAEL004234 - [protein_coding]	42.42	1	4	4	11	132	14.6445	8.57275
AAEL013744-RA	NADH:ubiquinone dehydrogenase, putative	supercont1.908:261685-263031:-1|gene:AAEL013744 - [protein_coding]	23.24	1	4	4	10	185	21.1948	9.30518
AAEL013675-RA	eukaryotic translation initiation factor	supercont1.893:158677-166453:1|gene:AAEL013675 - [protein_coding]	17.58	1	5	5	10	364	41.0718	4.81787
AAEL013613-RA	pyruvate dehydrogenase	supercont1.886:440369-443432:-1|gene:AAEL013613 - [protein_coding]	11.63	1	3	3	10	387	42.0655	7.06396
AAEL003130-RB	bcr-associated protein, bap	supercont1.79:1361115-1368526:-1|gene:AAEL003130 - [protein_coding]	13.48	3	3	3	10	230	26.532	9.43701
AAEL013074-RA	adenylyl cyclase-associated protein	supercont1.786:441948-478755:-1|gene:AAEL013074 - [protein_coding]	11.53	1	3	3	10	668	72.5911	5.03369
AAEL013020-RA	DNA-J/hsp40	supercont1.776:59510-72090:-1|gene:AAEL013020 - [protein_coding]	10.97	2	2	2	10	319	36.4327	5.33838
AAEL013005-RA	conserved hypothetical protein	supercont1.774:396706-397320:1|gene:AAEL013005 - [protein_coding]	12.75	1	2	2	10	204	23.2564	4.84326
AAEL012819-RA	vacuolar ATP synthase subunit g	supercont1.744:233120-241322:1|gene:AAEL012819 - [protein_coding]	19.83	1	2	2	10	116	13.5562	9.5249
AAEL002971-RA	sarcalumenin	supercont1.73:1903306-1926508:-1|gene:AAEL002971 - [protein_coding]	4.96	1	3	3	10	786	88.0616	4.22119
AAEL002804-RA	oligosaccharyl transferase	supercont1.68:1996936-2027363:1|gene:AAEL002804 - [protein_coding]	4.77	2	3	3	10	776	87.5282	8.80713
AAEL012069-RB	glutathione peroxidase	supercont1.652:595903-611002:1|gene:AAEL012069 - [protein_coding]	32.16	1	5	5	10	171	18.9786	6.56592
AAEL010991-RA	long-chain-fatty-acid coa ligase	supercont1.531:584878-615948:-1|gene:AAEL010991 - [protein_coding]	4.49	1	2	2	10	712	79.7489	8.104
AAEL010839-RA	conserved hypothetical protein	supercont1.511:142213-185796:1|gene:AAEL010839 - [protein_coding]	3.99	1	2	2	10	702	81.811	4.44971
AAEL002160-RA	GTP-binding protein	supercont1.50:747216-854814:1|gene:AAEL002160 - [protein_coding]	16.33	1	4	4	10	398	44.7623	7.04932
AAEL000294-RA	conserved hypothetical protein	supercont1.5:1728350-1746734:1|gene:AAEL000294 - [protein_coding]	2.99	1	1	1	10	402	44.7227	7.23975
AAEL002023-RA	imaginal disc growth factor	supercont1.47:1697432-1721392:-1|gene:AAEL002023 - [protein_coding]	19.27	1	5	5	10	441	47.9975	8.20654
AAEL009389-RA	transaldolase	supercont1.394:869982-880284:1|gene:AAEL009389 - [protein_coding]	12.31	1	2	2	10	333	36.9681	6.58057
AAEL008285-RA	pupal cuticle protein, putative	supercont1.311:694865-703241:1|gene:AAEL008285 - [protein_coding]	15.33	1	1	1	10	137	14.5832	4.70361
AAEL001375-RA	Y-box binding protein	supercont1.31:950784-951851:1|gene:AAEL001375 - [protein_coding]	19.74	1	3	3	10	304	33.7245	10.6821
AAEL007776-RA	conserved hypothetical protein	supercont1.280:431081-431962:-1|gene:AAEL007776 - [protein_coding]	13.45	1	2	2	10	275	30.5052	5.5415
AAEL006860-RA	ribosomal protein S28, putative	supercont1.224:1609331-1609528:1|gene:AAEL006860 - [protein_coding]	32.31	1	2	2	10	65	7.38707	10.3745
AAEL006833-RA;AAEL006833-RB;AAEL006833-RC	succinyl-CoA synthetase small subunit, putative	supercont1.223:1402106-1424450:-1|gene:AAEL006833#succinyl-CoA synthetase small subunit, putative|protein_coding|supercont1.223:1402106-1424450:-1|gene:AAEL006833#succinyl-CoA synthetase small subunit, putative|protein_coding|supercont1.223:1402106-1424450:-1|gene:AAEL006833 - [protein_coding]	18.65	1	5	5	10	327	34.451	9.0708
AAEL017516-RC	hypothetical protein	supercont1.210:623352-653099:-1|gene:AAEL017516 - [protein_coding]	9.73	3	3	3	10	257	27.5769	10.6968
AAEL006351-RA	conserved hypothetical protein	supercont1.201:300148-301051:-1|gene:AAEL006351 - [protein_coding]	4.98	1	1	1	10	281	31.7882	9.42236
AAEL005992-RA	adam (a disintegrin and metalloprotease)	supercont1.184:521813-538609:-1|gene:AAEL005992 - [protein_coding]	0.74	1	1	1	10	1074	117.486	7.43018
AAEL005910-RA	programmed cell death protein	supercont1.179:1418914-1419438:1|gene:AAEL005910 - [protein_coding]	28.74	1	4	4	10	174	20.2148	5.04639
AAEL005790-RA	malic enzyme	supercont1.174:1002522-1032638:-1|gene:AAEL005790 - [protein_coding]	11.52	1	4	4	10	660	72.138	6.48096
AAEL005407-RA	annexin x	supercont1.155:618843-640262:1|gene:AAEL005407 - [protein_coding]	10.9	3	2	4	10	321	35.7327	4.75439
AAEL004755-RA	3-2-trans-enoyl-CoA isomerase, putative	supercont1.129:433268-434359:-1|gene:AAEL004755 - [protein_coding]	9.57	1	2	2	10	282	31.3132	8.95361
AAEL004209-RA	opioid-binding protein/cell adhesion molecule, putative	supercont1.110:497434-519315:1|gene:AAEL004209 - [protein_coding]	9.27	1	3	3	10	410	46.3358	8.45557
AAEL004059-RB	cystathionine beta-lyase	supercont1.106:2405869-2430397:1|gene:AAEL004059 - [protein_coding]	3.23	2	1	1	10	403	44.1807	6.48096
AAEL013252-RC	hypothetical protein	supercont1.812:26027-27558:1|gene:AAEL013252 - [protein_coding]	13.95	8	1	2	9	215	24.0989	7.35693
AAEL003193-RA	inorganic pyrophosphatase	supercont1.81:572099-586238:-1|gene:AAEL003193 - [protein_coding]	20.48	2	4	4	9	376	41.6339	6.53662
AAEL002861-RA;AAEL002861-RB	conserved hypothetical protein	supercont1.70:714575-715978:-1|gene:AAEL002861#conserved hypothetical protein|protein_coding|supercont1.70:714575-715978:-1|gene:AAEL002861 - [protein_coding]	28.94	1	7	7	9	425	47.6242	8.57275
AAEL002701-RA	mannosyltransferase	supercont1.65:1853948-1860321:1|gene:AAEL002701 - [protein_coding]	36.07	1	4	4	9	219	24.0388	6.80029
AAEL000328-RA	conserved hypothetical protein	supercont1.6:2223206-2229248:-1|gene:AAEL000328 - [protein_coding]	14.22	1	2	2	9	408	44.279	6.354
AAEL011587-RA;AAEL014838-RA	ribosomal protein L27, putative	supercont1.592:457641-465123:1|gene:AAEL011587#60S ribosomal protein L27e|protein_coding|supercont1.1288:2246-7619:-1|gene:AAEL014838 - [protein_coding]	37.5	2	5	5	9	136	16.0319	11.0044
AAEL010430-RA	ras-related protein, putative	supercont1.477:363694-386394:1|gene:AAEL010430 - [protein_coding]	11.26	7	1	2	9	222	24.5873	6.78564
AAEL009637-RA	cathepsin b	supercont1.414:318808-319830:1|gene:AAEL009637 - [protein_coding]	18.53	1	3	3	9	340	37.423	7.02002
AAEL007761-RA	chloride intracellular channel	supercont1.278:1265786-1302798:-1|gene:AAEL007761 - [protein_coding]	25.1	1	3	3	9	239	27.7491	7.73779
AAEL007506-RA	lava lamp protein	supercont1.259:1394572-1439463:-1|gene:AAEL007506 - [protein_coding]	1.2	1	2	3	9	3407	389.868	4.81787
AAEL007484-RB	protein transport protein sec23	supercont1.258:475750-487861:-1|gene:AAEL007484 - [protein_coding]	5.19	2	3	3	9	771	86.7449	6.66846
AAEL007385-RA;AAEL007385-RB	Ferritin subunit Precursor (EC 1.16.3.1)(Ferritin heavy chain-like protein)(AeFer(H))	supercont1.252:573121-581576:1|gene:AAEL007385#Ferritin subunit Precursor (EC 1.16.3.1)(Ferritin heavy chain-like protein)(AeFer(H))|protein_coding|supercont1.252:573121-581576:1|gene:AAEL007385 - [protein_coding]	29.33	1	5	5	9	208	23.6329	5.97314
AAEL006922-RA;AAEL006922-RB	calponin/transgelin	supercont1.227:596297-686220:1|gene:AAEL006922#calponin/transgelin|protein_coding|supercont1.227:596297-686220:1|gene:AAEL006922 - [protein_coding]	39.36	1	6	6	9	188	20.7083	8.11865
AAEL000105-RA	beta-alanine synthase, putative	supercont1.2:2492240-2493076:1|gene:AAEL000105 - [protein_coding]	15.83	1	3	3	9	278	30.9968	7.51807
AAEL006242-RA	beta chain spectrin	supercont1.196:811619-949755:1|gene:AAEL006242 - [protein_coding]	0.55	1	2	2	9	4155	476.438	6.3667
AAEL006090-RB	Gelsolin precursor	supercont1.189:2008411-2031523:1|gene:AAEL006090 - [protein_coding]	6.68	4	3	3	9	749	83.5529	4.99561
AAEL005187-RA	laminin gamma 1 chain	supercont1.145:1832532-1840770:-1|gene:AAEL005187 - [protein_coding]	5.85	1	5	5	9	1624	179.959	5.46533
AAEL004490-RA	conserved hypothetical protein	supercont1.121:1832229-1833807:1|gene:AAEL004490 - [protein_coding]	8.39	1	2	2	9	286	31.6267	8.08936
AAEL014393-RA	lactoylglutathione lyase	supercont1.1099:62147-71483:1|gene:AAEL014393 - [protein_coding]	31.28	2	3	3	9	179	20.5431	5.49072
AAEL004088-RA;AAEL004088-RB;AAEL004088-RE	aldo-keto reductase	supercont1.107:2167816-2174044:1|gene:AAEL004088#aldo-keto reductase|protein_coding|supercont1.107:2167816-2174044:1|gene:AAEL004088#aldo-keto reductase|protein_coding|supercont1.107:2167816-2174044:1|gene:AAEL004088 - [protein_coding]	30.5	2	5	5	9	318	35.5513	6.45557
AAEL013989-RA	protein translocation complex beta subunit, putative	supercont1.976:133106-137662:1|gene:AAEL013989 - [protein_coding]	10.1	1	1	1	8	99	10.3293	11.6489
AAEL003584-RA	hypothetical protein	supercont1.92:2359422-2359880:1|gene:AAEL003584 - [protein_coding]	9.87	1	1	1	8	152	17.5241	8.36768
AAEL013139-RD	GTPase_rho	supercont1.796:50599-100337:1|gene:AAEL013139 - [protein_coding]	17.39	2	3	3	8	207	23.2289	6.56592
AAEL003076-RA	glucosyl/glucuronosyl transferases	supercont1.76:599923-601612:1|gene:AAEL003076 - [protein_coding]	8.97	1	3	3	8	524	60.6193	8.06006
AAEL012905-RA	conserved hypothetical protein	supercont1.757:207131-233617:1|gene:AAEL012905 - [protein_coding]	1.11	1	4	4	8	5429	581.621	5.37646
AAEL012499-RA	histone H2A	supercont1.703:325123-325605:-1|gene:AAEL012499 - [protein_coding]	6.57	1	1	1	8	137	14.5109	10.0962
AAEL012439-RA	enoyl-CoA hydratase (enoyl hydrase) (unsaturated acyl-CoA hydratase), putative	supercont1.697:275710-296095:1|gene:AAEL012439 - [protein_coding]	9.78	1	3	3	8	317	35.1439	7.89893
AAEL017395-RA	hypothetical protein	supercont1.69:228871-252924:-1|gene:AAEL017395 - [protein_coding]	3.56	1	1	1	8	309	33.6405	9.75928
AAEL012394-RA	glucosidase ii beta subunit	supercont1.688:228506-231179:-1|gene:AAEL012394 - [protein_coding]	9.6	1	3	3	8	552	62.9995	4.60205
AAEL002764-RA;AAEL002764-RB	dihydrolipoamide succinyltransferase component of 2-oxoglutarate dehydrogenase	supercont1.67:160745-212147:1|gene:AAEL002764#dihydrolipoamide succinyltransferase component of 2-oxoglutarate dehydrogenase|protein_coding|supercont1.67:160745-212147:1|gene:AAEL002764 - [protein_coding]	9.37	1	3	3	8	491	51.9384	9.21729
AAEL012010-RA	conserved hypothetical protein	supercont1.643:120491-121013:-1|gene:AAEL012010 - [protein_coding]	19.33	1	2	2	8	150	16.4648	9.77393
AAEL011756-RA	aldehyde dehydrogenase	supercont1.608:532548-540178:1|gene:AAEL011756 - [protein_coding]	4.64	1	2	2	8	539	58.2572	7.23975
AAEL011320-RA	G-protein, gamma-subunit, putative	supercont1.566:312772-312984:-1|gene:AAEL011320 - [protein_coding]	17.14	1	1	1	8	70	7.92806	5.97314
AAEL002350-RA	conserved hypothetical protein	supercont1.54:2932238-2939990:-1|gene:AAEL002350 - [protein_coding]	11.18	1	1	1	8	161	18.2633	9.68604
AAEL010935-RA	gamma glutamyl transpeptidases	supercont1.523:433236-448099:-1|gene:AAEL010935 - [protein_coding]	2.52	1	1	1	8	516	56.6727	6.44287
AAEL010901-RA;AAEL010901-RB	mannose binding lectin, putative	supercont1.517:171685-195829:1|gene:AAEL010901#mannose binding lectin, putative|protein_coding|supercont1.517:171685-195829:1|gene:AAEL010901 - [protein_coding]	27.27	1	5	5	8	308	34.5401	5.61768
AAEL010893-RA;AAEL010893-RB x	mannose binding lectin, putative	supercont1.516:497162-506209:-1|gene:AAEL010893#carbonic anhydrase|protein_coding|supercont1.516:497162-506209:-1|gene:AAEL010893 - [protein_coding]	9.76	1	3	3	8	379	44.5145	9.15869
AAEL000270-RA	26S proteasome regulatory subunit 7, psd7	supercont1.5:1757417-1761199:1|gene:AAEL000270 - [protein_coding]	15.48	1	4	4	8	336	37.8267	6.48096
AAEL010520-RA	conserved hypothetical protein	supercont1.484:100692-116125:1|gene:AAEL010520 - [protein_coding]	1.08	1	1	1	8	1201	131.052	8.06006
AAEL010248-RA	fibrillarin	supercont1.465:678610-683508:1|gene:AAEL010248 - [protein_coding]	17.59	1	4	4	8	324	32.7551	10.1108
AAEL010180-RA	conserved hypothetical protein	supercont1.458:709342-710743:-1|gene:AAEL010180 - [protein_coding]	21.57	1	4	4	8	204	23.4667	4.7417
AAEL009808-RA	ATP synthase subunit d	supercont1.430:432521-460874:1|gene:AAEL009808 - [protein_coding]	6.5	1	1	1	8	246	27.8871	9.56885
AAEL009732-RA	rac GTPase	supercont1.422:393139-393717:-1|gene:AAEL009732 - [protein_coding]	21.88	1	4	4	8	192	21.3932	8.33838
AAEL009324-RA	hydroxyacyl dehydrogenase	supercont1.389:1020739-1056608:-1|gene:AAEL009324 - [protein_coding]	25.88	2	4	4	8	255	26.8652	8.57275
AAEL001604-RA	guanine nucleotide exchange factor	supercont1.37:2223223-2236254:1|gene:AAEL001604 - [protein_coding]	1.71	1	1	1	8	703	79.6656	6.771
AAEL001588-RA	glutamate carboxypeptidase	supercont1.36:969743-982097:1|gene:AAEL001588 - [protein_coding]	8.28	1	4	4	8	483	53.4613	5.56689
AAEL008489-RA	calcyphosine/tpp	supercont1.328:709134-709901:1|gene:AAEL008489 - [protein_coding]	20.47	1	4	4	8	215	24.0069	5.07178
AAEL008006-RA	3-hydroxyacyl-coa dehyrogenase	supercont1.293:893340-900100:1|gene:AAEL008006 - [protein_coding]	10.79	1	3	3	8	315	35.0462	6.26514
AAEL007868-RA	ubiquinol-cytochrome c reductase complex 14 kd protein	supercont1.287:901739-905017:-1|gene:AAEL007868 - [protein_coding]	20	1	2	2	8	110	13.2536	7.28369
AAEL007660-RA	suppressor of actin (sac)	supercont1.271:640686-669650:1|gene:AAEL007660 - [protein_coding]	9.26	1	3	3	8	594	68.0769	8.74854
AAEL007054-RA	NADH dehydrogenase, putative	supercont1.233:1318060-1318383:-1|gene:AAEL007054 - [protein_coding]	28.04	1	2	2	8	107	11.9591	9.0415
AAEL001128-RA	AMP dependent coa ligase	supercont1.23:301938-384044:1|gene:AAEL001128 - [protein_coding]	13.43	1	2	2	8	350	38.7709	6.45557
AAEL006958-RA	cell adhesion molecule	supercont1.229:1173143-1204110:-1|gene:AAEL006958 - [protein_coding]	2.76	1	2	2	8	1303	148.507	6.81494
AAEL006415-RA	leucyl-tRNA synthetase	supercont1.204:1075319-1085427:-1|gene:AAEL006415 - [protein_coding]	4.23	1	3	3	8	1182	134.788	7.12256
AAEL006174-RA	proteasome subunit beta type	supercont1.193:1256995-1257612:1|gene:AAEL006174 - [protein_coding]	14.63	1	2	2	8	205	23.2738	5.94775
AAEL006061-RA	proteasome subunit alpha type	supercont1.187:472634-473473:1|gene:AAEL006061 - [protein_coding]	29.18	1	4	4	8	233	25.7099	6.55127
AAEL006040-RA	coatomer	supercont1.186:1349470-1385556:-1|gene:AAEL006040 - [protein_coding]	6.77	1	4	4	8	946	106.062	5.24951
AAEL005991-RA	tricarboxylate transport protein	supercont1.184:106061-115898:-1|gene:AAEL005991 - [protein_coding]	14.02	1	4	4	8	321	34.7358	9.5835
AAEL005897-RA;AAEL005897-RB	conserved hypothetical protein	supercont1.179:510516-515071:1|gene:AAEL005897#conserved hypothetical protein|protein_coding|supercont1.179:510516-515071:1|gene:AAEL005897 - [protein_coding]	46.35	1	6	6	8	233	25.1331	9.02686
AAEL005824-RA	hypothetical protein	supercont1.176:814072-823594:1|gene:AAEL005824 - [protein_coding]	25	1	2	2	8	116	12.7579	9.70068
AAEL005740-RA	AMP dependent ligase	supercont1.172:2034138-2090031:1|gene:AAEL005740 - [protein_coding]	2.76	1	1	1	8	617	69.0529	6.91748
AAEL000854-RA	fumarylacetoacetate hydrolase	supercont1.17:4303495-4305009:1|gene:AAEL000854 - [protein_coding]	22.71	1	4	4	8	339	36.6871	8.57275
AAEL005458-RA	carnitine o-acyltransferase	supercont1.157:1562376-1603009:-1|gene:AAEL005458 - [protein_coding]	3.19	1	2	2	8	783	89.1656	8.44092
AAEL005417-RA	annexin x	supercont1.155:557900-572698:1|gene:AAEL005417 - [protein_coding]	19.94	1	3	4	8	321	36.3012	5.37646
AAEL005337-RA	carbonic anhydrase	supercont1.151:1411557-1443510:-1|gene:AAEL005337 - [protein_coding]	13.54	1	3	3	8	347	38.8131	5.63037
AAEL005179-RA	hypothetical protein	supercont1.145:903888-904307:-1|gene:AAEL005179 - [protein_coding]	21.58	1	2	2	8	139	14.38	5.07178
AAEL005165-RA;AAEL005165-RB;AAEL005165-RC	chaperone protein DNAj	supercont1.144:3851-8684:-1|gene:AAEL005165#chaperone protein DNAj|protein_coding|supercont1.144:3851-8684:-1|gene:AAEL005165#chaperone protein DNAj|protein_coding|supercont1.144:3851-8684:-1|gene:AAEL005165 - [protein_coding]	14.63	1	4	4	8	376	42.1002	7.54736
AAEL017315-RA	hypothetical protein	supercont1.143:1494757-1527948:1|gene:AAEL017315 - [protein_coding]	7.22	1	4	4	8	803	90.1973	5.84619
AAEL005129-RA	40S ribosomal protein S30	supercont1.142:1203234-1203632:-1|gene:AAEL005129 - [protein_coding]	8.33	2	1	1	8	132	14.3889	10.2427
AAEL015041-RA	mitochondrial carrier	supercont1.1414:27311-65004:-1|gene:AAEL015041 - [protein_coding]	11.18	1	2	2	8	331	37.6071	8.77783
AAEL004076-RA	Ubiquitin-like modifier-activating enzyme 5 (Ubiquitin-activating enzyme 5)	supercont1.106:774917-778558:-1|gene:AAEL004076 - [protein_coding]	5.54	1	1	1	8	397	43.3956	4.80518
AAEL004060-RA	conserved hypothetical protein	supercont1.106:2011922-2015059:1|gene:AAEL004060 - [protein_coding]	26.79	2	1	1	8	56	6.52248	10.4331
AAEL014275-RA	molybdopterin cofactor sulfurase (mosc)	supercont1.1053:183299-185487:1|gene:AAEL014275 - [protein_coding]	11.66	1	3	3	8	326	36.5869	8.98291
AAEL014005-RA	clip-domain serine protease, putative	supercont1.980:118107-126190:-1|gene:AAEL014005 - [protein_coding]	6.89	3	1	1	7	305	33.5053	6.354
AAEL003453-RA	failed axon connections protein, putative	supercont1.87:1403066-1410195:1|gene:AAEL003453 - [protein_coding]	15.33	1	3	3	7	300	34.2305	5.75732
AAEL003459-RA	hypothetical protein	supercont1.87:1175900-1176310:1|gene:AAEL003459 - [protein_coding]	23.53	1	1	1	7	136	14.3692	5.18604
AAEL013067-RA	conserved hypothetical protein	supercont1.785:246945-247664:1|gene:AAEL013067 - [protein_coding]	14.23	1	3	3	7	239	26.5111	7.73779
AAEL012860-RA	conserved hypothetical protein	supercont1.752:227878-246766:-1|gene:AAEL012860 - [protein_coding]	18.91	1	4	4	7	238	27.3866	5.30029
AAEL012466-RA	integrin beta subunit	supercont1.700:554126-574526:1|gene:AAEL012466 - [protein_coding]	7.54	1	4	4	7	835	91.5962	5.38916
AAEL012172-RA;AAEL012179-RA	methylthioadenosine phosphorylase	supercont1.662:177551-178447:1|gene:AAEL012172#methylthioadenosine phosphorylase|protein_coding|supercont1.662:190157-191053:1|gene:AAEL012179 - [protein_coding]	25.81	1	5	5	7	279	30.3765	6.52197
AAEL011997-RA	hypothetical protein	supercont1.641:500474-502813:-1|gene:AAEL011997 - [protein_coding]	1.05	1	1	1	7	572	65.505	7.04932
AAEL011116-RA;AAEL011116-RB;AAEL011116-RC	14-3-3 protein sigma, gamma, zeta, beta/alpha	supercont1.542:295526-356899:1|gene:AAEL011116#14-3-3 protein sigma, gamma, zeta, beta/alpha|protein_coding|supercont1.542:295526-356899:1|gene:AAEL011116#14-3-3 protein sigma, gamma, zeta, beta/alpha|protein_coding|supercont1.542:295526-356899:1|gene:AAEL011116 - [protein_coding]	11.63	1	1	3	7	258	29.4366	4.85596
AAEL010345-RA	conserved hypothetical protein	supercont1.472:112335-117287:1|gene:AAEL010345 - [protein_coding]	16.52	1	2	2	7	230	25.669	6.52197
AAEL009154-RB	glutathione synthetase	supercont1.373:674807-688285:-1|gene:AAEL009154 - [protein_coding]	8.09	2	2	2	7	482	53.6356	5.73193
AAEL008880-RA	cytochrome c oxidase,-subunit VIb, putative	supercont1.354:76286-76546:1|gene:AAEL008880 - [protein_coding]	46.51	1	3	3	7	86	9.99179	5.47803
AAEL000208-RA	copii-coated vesicle membrane protein P24	supercont1.3:1992212-1993035:1|gene:AAEL000208 - [protein_coding]	25.24	1	3	3	7	206	23.4297	6.34131
AAEL007945-RA	Eukaryotic translation initiation factor 3 subunit H (eIF3h)	supercont1.291:1356311-1367458:-1|gene:AAEL007945 - [protein_coding]	11.9	1	4	4	7	336	38.4662	6.1001
AAEL001210-RA	NADH ubiquinone oxidoreductase subunit, putative	supercont1.25:3526046-3526566:1|gene:AAEL001210 - [protein_coding]	20.33	1	2	2	7	123	13.7309	8.48486
AAEL006322-RB	conserved hypothetical protein	supercont1.200:421928-434880:1|gene:AAEL006322 - [protein_coding]	8.57	2	4	4	7	642	70.4164	7.81104
AAEL006251-RA	Ubiquitin-fold modifier 1 Precursor	supercont1.197:576005-576394:1|gene:AAEL006251 - [protein_coding]	58.14	1	2	2	7	86	9.255	9.24658
AAEL005538-RA;AAEL005693-RA;AAEL005693-RB	mitochondrial NADH:ubiquinone oxidoreductase B16.6 subunit, putative	supercont1.162:491845-492383:1|gene:AAEL005538#mitochondrial NADH:ubiquinone oxidoreductase B16.6 subunit, putative|protein_coding|supercont1.170:43032-43570:-1|gene:AAEL005693#mitochondrial NADH:ubiquinone oxidoreductase B16.6 subunit, putative|protein_coding|supercont1.170:43032-43570:-1|gene:AAEL005693 - [protein_coding]	23.18	1	3	3	7	151	17.6348	9.17334
AAEL015100-RA	calnexin	supercont1.1475:55032-69207:1|gene:AAEL015100 - [protein_coding]	10.8	1	4	4	7	602	68.5207	4.69092
AAEL014689-RA	NADPH cytochrome P450	supercont1.1220:211428-213031:-1|gene:AAEL014689 - [protein_coding]	2.34	2	1	1	7	471	54.3094	6.97607
AAEL014456-RA	hypothetical protein	supercont1.1120:213611-227225:1|gene:AAEL014456 - [protein_coding]	11.24	1	1	1	7	169	19.5106	8.5874
AAEL003957-RA;AAEL003957-RB;AAEL003957-RC	conserved hypothetical protein	supercont1.102:781024-820437:-1|gene:AAEL003957#conserved hypothetical protein|protein_coding|supercont1.102:781024-820437:-1|gene:AAEL003957#conserved hypothetical protein|protein_coding|supercont1.102:781024-820437:-1|gene:AAEL003957 - [protein_coding]	25	1	3	3	7	148	17.0945	7.1958
AAEL013991-RA	guanine nucleotide-binding protein beta 3 (g protein beta3)	supercont1.977:244974-245996:-1|gene:AAEL013991 - [protein_coding]	6.76	2	1	2	6	340	37.228	6.50732
AAEL003670-RA	myelinprotein expression factor	supercont1.94:957664-961457:-1|gene:AAEL003670 - [protein_coding]	8.13	1	3	3	6	541	59.1944	8.52881
AAEL003661-RA	translation initiation factor	supercont1.94:556080-570071:1|gene:AAEL003661 - [protein_coding]	18.78	1	3	3	6	245	26.0713	4.67822
AAEL013494-RA	conserved hypothetical protein	supercont1.856:7047-7667:-1|gene:AAEL013494 - [protein_coding]	22.89	1	3	3	6	166	19.0207	6.53662
AAEL003188-RA	sphingosine phosphate lyase	supercont1.81:2550453-2553224:-1|gene:AAEL003188 - [protein_coding]	7.81	1	3	3	6	538	59.7144	8.41162
AAEL000424-RA	leucine aminopeptidase	supercont1.8:1778273-1854246:1|gene:AAEL000424 - [protein_coding]	8.63	1	2	2	6	510	54.8474	6.45557
AAEL003139-RA;AAEL003139-RB	short-chain dehydrogenase	supercont1.79:2262823-2267816:-1|gene:AAEL003139#short-chain dehydrogenase|protein_coding|supercont1.79:2262823-2267816:-1|gene:AAEL003139 - [protein_coding]	10.37	1	3	3	6	328	36.2608	9.01221
AAEL013068-RA	protein phsophatase-2a	supercont1.786:289317-350872:-1|gene:AAEL013068 - [protein_coding]	11.65	1	2	2	6	309	35.5174	5.5415
AAEL003109-RA	atlastin	supercont1.77:267927-286231:1|gene:AAEL003109 - [protein_coding]	7.12	1	2	2	6	548	61.5631	6.49365
AAEL012733-RA	60S ribosomal protein L19	supercont1.732:426208-432514:-1|gene:AAEL012733 - [protein_coding]	16.47	1	2	2	6	170	20.2434	11.4731
AAEL012657-RA	syntaxin,	supercont1.722:562644-564247:-1|gene:AAEL012657 - [protein_coding]	8.29	2	2	2	6	193	22.0941	7.03467
AAEL002841-RA	3-hydroxyacyl-coa dehyrogenase	supercont1.69:185161-206228:1|gene:AAEL002841 - [protein_coding]	9.18	1	2	2	6	305	33.3201	8.74854
AAEL002829-RA	kakapo	supercont1.69:1176559-1245122:1|gene:AAEL002829 - [protein_coding]	0.5	1	2	2	6	7342	817.963	5.56689
AAEL002789-RA	26S proteasome non-ATPase regulatory subunit	supercont1.68:803102-819628:-1|gene:AAEL002789 - [protein_coding]	23.28	1	3	3	6	262	30.2996	5.57959
AAEL012326-RA	calmodulin	supercont1.678:468840-567462:1|gene:AAEL012326 - [protein_coding]	22.15	1	2	2	6	149	16.7998	4.22119
AAEL012317-RA	conserved hypothetical protein	supercont1.677:230719-233095:1|gene:AAEL012317 - [protein_coding]	20.16	1	2	2	6	124	13.618	8.42627
AAEL012272-RA	fk506 binding protein	supercont1.674:306106-313097:1|gene:AAEL012272 - [protein_coding]	10.36	3	3	3	6	386	43.6061	5.30029
AAEL012240-RA	protein transport protein sec13	supercont1.670:166857-180367:-1|gene:AAEL012240 - [protein_coding]	6.78	1	2	2	6	354	39.5572	5.52881
AAEL002748-RA	aspartyl-tRNA synthetase	supercont1.66:2861535-2865066:1|gene:AAEL002748 - [protein_coding]	2.81	2	1	1	6	534	59.8016	7.18115
AAEL012034-RA	alpha-1,3-mannosyltransferase	supercont1.646:26961-28208:1|gene:AAEL012034 - [protein_coding]	4.82	1	2	2	6	415	47.3965	7.02002
AAEL011905-RA	myosin i	supercont1.629:80115-104195:1|gene:AAEL011905 - [protein_coding]	2.93	1	2	2	6	1024	118.589	8.95361
AAEL011813-RA	conserved hypothetical protein	supercont1.616:531313-532570:-1|gene:AAEL011813 - [protein_coding]	13.2	1	3	3	6	303	34.5886	7.15186
AAEL011755-RA;AAEL011755-RB	integral membrane protein, Tmp21-I (p23), putative	supercont1.608:656938-667897:-1|gene:AAEL011755#integral membrane protein, Tmp21-I (p23), putative|protein_coding|supercont1.608:656938-667897:-1|gene:AAEL011755 - [protein_coding]	5.94	1	1	1	6	219	25.0527	6.21436
AAEL011180-RA	conserved hypothetical protein	supercont1.548:91286-93051:1|gene:AAEL011180 - [protein_coding]	19.66	1	2	2	6	290	30.9423	7.02002
AAEL010506-RA	GTP-binding protein alpha subunit, gna	supercont1.482:196924-245038:1|gene:AAEL010506 - [protein_coding]	13.6	1	3	3	6	353	41.6791	5.26221
AAEL010206-RA	xylulose kinase	supercont1.461:18357-47496:1|gene:AAEL010206 - [protein_coding]	3.82	2	1	1	6	550	60.7924	5.96045
AAEL010170-RA;AAEL010170-RB;AAEL010170-RC	ras-related protein Rab-8A, putative	supercont1.458:334296-365828:-1|gene:AAEL010170#ras-related protein Rab-8A, putative|protein_coding|supercont1.458:334296-365828:-1|gene:AAEL010170#ras-related protein Rab-8A, putative|protein_coding|supercont1.458:334296-365828:-1|gene:AAEL010170 - [protein_coding]	11.06	1	1	2	6	208	23.8782	8.77783
AAEL010087-RA	proteasome subunit alpha type	supercont1.452:170568-182156:-1|gene:AAEL010087 - [protein_coding]	18.39	1	3	3	6	261	28.8388	7.28369
AAEL009898-RA	proteasome subunit alpha type	supercont1.437:309130-322835:-1|gene:AAEL009898 - [protein_coding]	13.82	1	3	3	6	246	27.662	7.23975
AAEL009895-RA	neprilysin	supercont1.436:314198-326798:-1|gene:AAEL009895 - [protein_coding]	3.26	1	2	2	6	766	87.3506	6.44287
AAEL009539-RA	acyl-protein thioesterase 1,2 (lysophospholipase i,ii)	supercont1.404:1118299-1126797:1|gene:AAEL009539 - [protein_coding]	20.09	1	3	3	6	219	23.795	8.08936
AAEL009497-RA	phosphomannomutase	supercont1.401:375844-376599:1|gene:AAEL009497 - [protein_coding]	15.94	1	3	3	6	251	28.9789	5.74463
AAEL000219-RA	lactoylglutathione lyase	supercont1.4:2850180-2851276:-1|gene:AAEL000219 - [protein_coding]	12.85	1	2	2	6	288	32.4054	6.25244
AAEL009462-RA	hydroxyacylglutathione hydrolase	supercont1.398:188364-189155:-1|gene:AAEL009462 - [protein_coding]	22.43	1	3	3	6	263	29.3487	6.354
AAEL009387-RA	hexokinase	supercont1.394:1027114-1086778:1|gene:AAEL009387 - [protein_coding]	5.96	2	2	2	6	453	50.4665	6.1001
AAEL009336-RB	troponin C	supercont1.390:1043733-1072001:1|gene:AAEL009336 - [protein_coding]	16.27	2	3	3	6	166	18.8589	4.13232
AAEL009257-RA	conserved hypothetical protein	supercont1.385:428323-428639:1|gene:AAEL009257 - [protein_coding]	23.08	1	2	2	6	78	8.78465	9.49561
AAEL001616-RA	vesicular-fusion protein nsf	supercont1.37:3672182-3696895:-1|gene:AAEL001616 - [protein_coding]	4.55	1	2	2	6	748	83.0614	7.02002
AAEL009100-RA	mitochondrial oxodicarboxylate carrier	supercont1.369:605892-615380:-1|gene:AAEL009100 - [protein_coding]	18.95	1	3	3	6	306	33.5836	9.48096
AAEL009078-RA	NADH-ubiquinone oxidoreductase sgdh subunit	supercont1.368:1002033-1002755:1|gene:AAEL009078 - [protein_coding]	7.41	1	1	1	6	189	21.9871	9.42236
AAEL008770-RA	proteasome subunit beta type	supercont1.348:777848-778682:-1|gene:AAEL008770 - [protein_coding]	8.66	1	1	1	6	231	25.607	6.78564
AAEL008641-RA	GTP-binding protein (o) alpha subunit, gnao	supercont1.338:242293-442039:-1|gene:AAEL008641 - [protein_coding]	12.15	1	3	3	6	354	40.407	5.52881
AAEL008569-RA	conserved hypothetical protein	supercont1.332:1070587-1086484:1|gene:AAEL008569 - [protein_coding]	6.36	1	1	1	6	236	25.4559	9.18799
AAEL008565-RA	metalloprotease m41 ftsh	supercont1.332:1032286-1048167:1|gene:AAEL008565 - [protein_coding]	2.85	1	2	2	6	771	84.0919	6.96143
AAEL008543-RA	Cdc42 homolog Precursor	supercont1.331:1212718-1251701:-1|gene:AAEL008543 - [protein_coding]	9.95	1	2	2	6	191	21.3851	7.13721
AAEL008517-RA	elongation factor tu (ef-tu)	supercont1.330:143184-151830:1|gene:AAEL008517 - [protein_coding]	9.94	2	3	3	6	463	51.0634	7.95752
AAEL008367-RA	fk506-binding protein	supercont1.320:377880-378383:1|gene:AAEL008367 - [protein_coding]	19.42	1	2	2	6	139	15.175	7.86963
AAEL008341-RA	adenosylhomocysteinase	supercont1.318:926754-933339:-1|gene:AAEL008341 - [protein_coding]	6.71	1	2	2	6	432	47.603	5.73193
AAEL008131-RA	cytidylate kinase	supercont1.302:706001-720216:-1|gene:AAEL008131 - [protein_coding]	17.53	1	3	3	6	291	32.1024	9.0415
AAEL008093-RA	trypsin	supercont1.300:993923-995522:-1|gene:AAEL008093 - [protein_coding]	19.73	2	3	3	6	294	31.3388	6.44287
AAEL001331-RA;AAEL001331-RB	mannose-1-phosphate guanyltransferase	supercont1.30:342917-343999:1|gene:AAEL001331#mannose-1-phosphate guanyltransferase|protein_coding|supercont1.30:342917-343999:1|gene:AAEL001331 - [protein_coding]	13.61	1	3	3	6	360	40.0301	6.63916
AAEL001319-RA	hypothetical protein	supercont1.29:673658-674365:-1|gene:AAEL001319 - [protein_coding]	11.91	1	2	2	6	235	25.3439	8.98291
AAEL007526-RA;AAEL007526-RB	electron transfer flavoprotein-ubiquinone oxidoreductase	supercont1.261:445017-451145:-1|gene:AAEL007526#electron transfer flavoprotein-ubiquinone oxidoreductase|protein_coding|supercont1.261:445017-451145:-1|gene:AAEL007526 - [protein_coding]	4.93	1	2	2	6	588	64.0414	6.69775
AAEL007394-RA;AAEL007394-RB	conserved hypothetical protein	supercont1.253:1259805-1260348:1|gene:AAEL007394#conserved hypothetical protein|protein_coding|supercont1.253:1259805-1260348:1|gene:AAEL007394 - [protein_coding]	29.94	1	5	5	6	157	18.5546	6.97607
AAEL007349-RA	conserved hypothetical protein	supercont1.249:1343843-1352199:-1|gene:AAEL007349 - [protein_coding]	20.93	1	1	1	6	86	9.44736	7.53271
AAEL007293-RA;AAEL007293-RB;AAEL007293-RC	cAMP-dependent protein kinase catalytic subunit	supercont1.247:1526305-1527366:1|gene:AAEL007293#cAMP-dependent protein kinase catalytic subunit|protein_coding|supercont1.247:1526305-1527366:1|gene:AAEL007293#cAMP-dependent protein kinase catalytic subunit|protein_coding|supercont1.247:1526305-1527366:1|gene:AAEL007293 - [protein_coding]	15.86	1	4	4	6	353	40.642	8.68994
AAEL007229-RA	conserved hypothetical protein	supercont1.244:576040-578226:-1|gene:AAEL007229 - [protein_coding]	14.96	1	2	2	6	254	29.4703	9.37842
AAEL007184-RA	vacuolar ATP synthase subunit g	supercont1.241:1348704-1359957:1|gene:AAEL007184 - [protein_coding]	16.67	2	2	2	6	120	14.0775	9.75928
AAEL007023-RA	estradiol 17 beta-dehydrogenase	supercont1.231:138311-188813:1|gene:AAEL007023 - [protein_coding]	3.2	1	2	2	6	719	77.7494	8.17725
AAEL006978-RA	protein-glutamine gamma-glutamyltransferase	supercont1.230:162152-229150:1|gene:AAEL006978 - [protein_coding]	5.47	1	2	2	6	804	90.4321	6.1001
AAEL001121-RA	n-acetylgalactosaminyltransferase	supercont1.23:2084447-2103206:1|gene:AAEL001121 - [protein_coding]	4.64	1	2	2	6	647	73.2565	7.03467
AAEL006946-RA	chaperonin	supercont1.229:173455-184149:-1|gene:AAEL006946 - [protein_coding]	5.46	1	2	2	6	531	58.5344	6.80029
AAEL006693-RC	uroporphyrinogen decarboxylase	supercont1.217:440041-441018:-1|gene:AAEL006693 - [protein_coding]	14.46	3	2	2	6	325	36.4627	5.8208
AAEL006425-RA	trypsin	supercont1.204:1007315-1008257:1|gene:AAEL006425 - [protein_coding]	11.64	1	2	2	6	275	29.1717	8.29443
AAEL006224-RA	short-chain dehydrogenase	supercont1.195:360232-361998:1|gene:AAEL006224 - [protein_coding]	4.3	1	1	1	6	279	29.2943	8.71924
AAEL000930-RB	conserved hypothetical protein	supercont1.19:667023-692732:-1|gene:AAEL000930 - [protein_coding]	7.44	1	1	1	6	215	22.3543	7.12256
AAEL006000-RA;AAEL006000-RB;AAEL006000-RC;AAEL0060	conserved hypothetical protein	supercont1.185:1418635-1418918:-1|gene:AAEL006000#conserved hypothetical protein|protein_coding|supercont1.185:1418635-1418918:-1|gene:AAEL006000#conserved hypothetical protein|protein_coding|supercont1.185:1418635-1428417:-1|gene:AAEL006000#conserved hypothetical protein|protein_coding|supercont1.185:1428134-1428417:-1|gene:AAEL006000 - [protein_coding]	39.19	1	3	3	6	74	8.20637	9.59814
AAEL005830-RA	proteasome subunit alpha type	supercont1.176:869250-870082:-1|gene:AAEL005830 - [protein_coding]	11.65	1	2	2	6	249	28.0917	8.44092
AAEL005662-RA	adenosine diphosphatase	supercont1.168:881679-886473:-1|gene:AAEL005662 - [protein_coding]	7.89	1	2	2	6	456	50.2978	7.26904
AAEL005531-RA	venom allergen	supercont1.161:290819-313148:-1|gene:AAEL005531 - [protein_coding]	5.29	1	1	1	6	359	40.4616	4.93213
AAEL005500-RA	conserved hypothetical protein	supercont1.160:138062-201822:1|gene:AAEL005500 - [protein_coding]	2.39	1	1	1	6	376	42.2805	9.30518
AAEL005143-RA	ubiquinone binding protein, putative	supercont1.143:1470899-1471153:-1|gene:AAEL005143 - [protein_coding]	12.5	2	1	1	6	64	7.26494	11.0044
AAEL014734-RA	hypothetical protein	supercont1.1241:32503-45558:-1|gene:AAEL014734 - [protein_coding]	5.05	1	3	3	6	930	102.704	6.84424
AAEL014715-RA;AAEL009617-RA	Eukaryotic translation initiation factor 3 subunit L (eIF3l)	supercont1.1234:51359-53073:-1|gene:AAEL014715#Eukaryotic translation initiation factor 3 subunit L (eIF3l)|protein_coding|supercont1.412:216738-218452:1|gene:AAEL009617 - [protein_coding]	11.36	1	5	5	6	537	63.4305	6.25244
AAEL004563-RA 26S	protease regulatory subunit S10b	supercont1.123:1841462-1852978:-1|gene:AAEL004563 - [protein_coding]	6.87	1	2	2	6	393	44.3674	7.41553
AAEL004523-RA	preprotein translocase secy subunit (sec61)	supercont1.122:1517418-1519821:1|gene:AAEL004523 - [protein_coding]	10.29	2	3	3	6	476	52.1216	8.25049
AAEL000629-RA	adenylate kinase 3,	supercont1.12:157436-158089:-1|gene:AAEL000629 - [protein_coding]	9.68	1	2	2	6	217	24.5339	8.88037
AAEL004438-RA	conserved hypothetical protein	supercont1.119:1166562-1177956:-1|gene:AAEL004438 - [protein_coding]	17.26	1	2	2	6	226	25.3935	8.32373
AAEL004178-RB	ribose-phosphate pyrophosphokinase 1,	supercont1.109:383618-412306:1|gene:AAEL004178 - [protein_coding]	8.19	3	2	2	6	354	38.7909	7.92822
AAEL004188-RA	conserved hypothetical protein	supercont1.109:1180339-1182970:-1|gene:AAEL004188 - [protein_coding]	4.61	1	2	2	6	564	64.8529	8.07471
AAEL004137-RA	acyl-coa dehydrogenase	supercont1.108:1978361-1979679:-1|gene:AAEL004137 - [protein_coding]	3.47	1	1	1	6	404	43.7314	7.85498
AAEL004118-RA	aldo-keto reductase	supercont1.107:2116117-2117210:1|gene:AAEL004118 - [protein_coding]	8.13	1	2	2	6	320	36.3867	7.03467
AAEL000540-RB	fasciclin, putative	supercont1.10:3834045-3852939:1|gene:AAEL000540 - [protein_coding]	7.33	2	1	1	6	382	41.9391	5.21143
AAEL003837-RA	ryanodine receptor 3, brain	supercont1.98:2038222-2111358:-1|gene:AAEL003837 - [protein_coding]	0.94	1	3	3	5	5118	578.181	5.50342
AAEL003716-RA;AAEL015450-RA	ribonuclease UK114, putative	supercont1.95:1964442-1964972:-1|gene:AAEL003716#ribonuclease UK114, putative|protein_coding|supercont1.2327:5745-6275:1|gene:AAEL015450 - [protein_coding]	18.25	2	2	2	5	137	14.4336	7.23975
AAEL002869-RA	conserved hypothetical protein	supercont1.70:1705520-1727237:1|gene:AAEL002869 - [protein_coding]	4.22	1	3	3	5	805	93.8354	7.7085
AAEL012271-RA;AAEL014932-RA;AAEL014932-RB	transcription factor btf3	supercont1.674:300873-301343:-1|gene:AAEL012271#transcription factor btf3|protein_coding|supercont1.1345:102665-103135:-1|gene:AAEL014932#transcription factor btf3|protein_coding|supercont1.1345:102665-103135:-1|gene:AAEL014932 - [protein_coding]	26.92	1	2	2	5	156	17.102	6.81494
AAEL011908-RA	histone H1, putative	supercont1.629:252748-253326:1|gene:AAEL011908 - [protein_coding]	13.02	1	2	2	5	192	21.6586	9.92041
AAEL011689-RB;AAEL010611-RB	acyl carrier protein precursor, putative	supercont1.603:180673-194411:1|gene:AAEL011689#conserved hypothetical protein|protein_coding|supercont1.490:316306-347697:-1|gene:AAEL010611 - [protein_coding]	12.5	2	1	1	5	152	17.2869	5.60498
AAEL002558-RA	myomesin	supercont1.60:1546178-1583899:-1|gene:AAEL002558 - [protein_coding]	2.92	1	2	2	5	924	104.451	7.06396
AAEL011657-RA	importin alpha	supercont1.599:224876-245535:-1|gene:AAEL011657 - [protein_coding]	6.36	1	2	2	5	519	57.4138	5.03369
AAEL002155-RA;AAEL002155-RB	ras-related protein Rab-10, putative	supercont1.50:862668-874591:1|gene:AAEL002155#ras-related protein Rab-10, putative|protein_coding|supercont1.50:862668-874591:1|gene:AAEL002155 - [protein_coding]	11.27	1	1	2	5	204	23.1449	7.78174
AAEL000274-RA;AAEL011498-RA	Copper-Zinc(Cu-Zn) Superoxide Dismutase.	supercont1.5:1342653-1363914:1|gene:AAEL000274#copper-zinc (Cu-Zn) superoxide dismutase|protein_coding|supercont1.584:422035-422496:1|gene:AAEL011498 - [protein_coding]	19.61	1	2	2	5	153	15.3876	6.23975
AAEL002086-RA;AAEL008434-RA	ER lumen protein retaining receptor	supercont1.48:588303-588941:-1|gene:AAEL002086#ER lumen protein retaining receptor|protein_coding|supercont1.324:126420-127058:-1|gene:AAEL008434 - [protein_coding]	13.68	1	2	2	5	212	24.3722	8.88037
AAEL001926-RA	mitochondrial ribosomal protein, S34, putative	supercont1.46:2108039-2108687:-1|gene:AAEL001926 - [protein_coding]	15.93	2	2	2	5	182	20.8471	9.56885
AAEL017421-RA	hypothetical protein	supercont1.449:140315-141964:-1|gene:AAEL017421 - [protein_coding]	6.97	1	3	3	5	502	55.424	8.99756
AAEL017022-RA	hypothetical protein	supercont1.432:712130-713258:-1|gene:AAEL017022 - [protein_coding]	8.73	1	2	2	5	355	36.2473	5.68115
AAEL009634-RC;AAEL009634-RD;AAEL009634-RG	steroid dehydrogenase	supercont1.414:224724-286954:1|gene:AAEL009634#steroid dehydrogenase|protein_coding|supercont1.414:224724-286954:1|gene:AAEL009634#steroid dehydrogenase|protein_coding|supercont1.414:224724-286954:1|gene:AAEL009634 - [protein_coding]	13.48	1	3	3	5	319	34.7644	9.5249
AAEL009422-RE	conserved hypothetical protein	supercont1.395:257526-280546:-1|gene:AAEL009422 - [protein_coding]	10.82	6	3	3	5	416	47.1791	6.31592
AAEL015549-RA	calcineurin b subunit	supercont1.3150:785-1285:-1|gene:AAEL015549 - [protein_coding]	15.06	2	2	2	5	166	19.4067	5.18604
AAEL007883-RA;AAEL007883-RB;AAEL007883-RC	fk506-binding protein	supercont1.287:1158486-1162480:1|gene:AAEL007883#fk506-binding protein|protein_coding|supercont1.287:1158486-1162480:1|gene:AAEL007883#fk506-binding protein|protein_coding|supercont1.287:1158486-1162480:1|gene:AAEL007883 - [protein_coding]	26.85	1	2	2	5	108	11.5319	8.17725
AAEL006577-RA	aspartyl-tRNA synthetase	supercont1.211:1854235-1873125:-1|gene:AAEL006577 - [protein_coding]	6.87	1	2	2	5	553	63.531	5.97314
AAEL006367-RA	conserved hypothetical protein	supercont1.202:1558972-1568171:-1|gene:AAEL006367 - [protein_coding]	24.46	1	3	3	5	233	26.2765	7.89893
AAEL006307-RA	acetyl-coa carboxylase	supercont1.200:126900-173112:-1|gene:AAEL006307 - [protein_coding]	1.98	1	3	3	5	2529	284.71	6.32861
AAEL006085-RA	methylenetetrahydrofolate dehydrogenase	supercont1.188:172375-207246:-1|gene:AAEL006085 - [protein_coding]	3.23	1	2	2	5	836	89.7542	8.01611
AAEL000823-RA;AAEL000823-RB	ribosomal protein L35A, putative	supercont1.17:998091-998675:-1|gene:AAEL000823#ribosomal protein L35A, putative|protein_coding|supercont1.17:998091-998675:-1|gene:AAEL000823 - [protein_coding]	18.6	1	4	4	5	172	18.8754	11.2974
AAEL005451-RA	60S ribosomal protein L38	supercont1.157:1727679-1727891:1|gene:AAEL005451 - [protein_coding]	34.29	1	3	3	5	70	8.28169	10.0522
AAEL005432-RA	conserved hypothetical protein	supercont1.156:203935-218893:-1|gene:AAEL005432 - [protein_coding]	2.21	2	2	2	5	1405	160.557	5.59229
AAEL000578-RA	conserved hypothetical protein	supercont1.11:1972966-1994131:-1|gene:AAEL000578 - [protein_coding]	4.31	1	2	2	5	649	74.9464	8.41162
AAEL003942-RA	60S ribosomal protein L44 L41, putative	supercont1.101:980541-987915:-1|gene:AAEL003942 - [protein_coding]	10.58	1	1	1	5	104	12.5369	10.7993
		>c073	10.64	1	1	1	5	141	15.1169	8.67529
AAEL014068-RA;AAEL012123-RA	conserved hypothetical protein	supercont1.999:63272-64402:1|gene:AAEL014068#conserved hypothetical protein|protein_coding|supercont1.657:567405-568537:1|gene:AAEL012123 - [protein_coding]	8.2	1	1	1	4	183	20.8699	9.56885
AAEL013980-RA	glutaredoxin, putative	supercont1.976:247423-256861:1|gene:AAEL013980 - [protein_coding]	30	2	2	2	4	100	11.0417	8.60205
AAEL017012-RB	hypothetical protein	supercont1.963:67910-169090:1|gene:AAEL017012 - [protein_coding]	5.21	3	1	1	4	365	37.9675	4.55127
AAEL013936-RD	Serine Protease Inhibitor (serpin) likely cleavage at I/S. Transcript A.	supercont1.963:212461-270242:-1|gene:AAEL013936 - [protein_coding]	4.12	1	2	2	4	534	60.1924	6.87354
AAEL013844-RA	diazepam binding inhibitor, putative	supercont1.939:37888-50004:1|gene:AAEL013844 - [protein_coding]	14.95	1	1	1	4	107	11.7919	7.23975
AAEL013778-RA	F-actin capping protein alpha	supercont1.918:307954-347050:-1|gene:AAEL013778 - [protein_coding]	12.11	1	2	2	4	289	32.9574	5.43994
AAEL000486-RB	chaperonin	supercont1.9:3563986-3585670:-1|gene:AAEL000486 - [protein_coding]	8.4	2	2	2	4	488	53.8712	7.40088
AAEL013662-RA	anterior fat body protein	supercont1.891:167736-190457:1|gene:AAEL013662 - [protein_coding]	4.52	1	1	1	4	310	34.7116	5.78271
AAEL013629-RA	trypsin-alpha, putative	supercont1.887:255867-256813:-1|gene:AAEL013629 - [protein_coding]	15.33	2	2	2	4	287	29.6298	6.82959
AAEL013466-RA	ankyrin 2,3/unc44	supercont1.850:168695-244601:-1|gene:AAEL013466 - [protein_coding]	3.61	1	2	2	4	1633	178.536	6.31592
AAEL003352-RA	ribosomal protein l7ae	supercont1.84:7698-8190:-1|gene:AAEL003352 - [protein_coding]	9.45	1	1	1	4	127	14.0555	7.85498
AAEL017153-RA	hypothetical protein	supercont1.818:367967-377087:-1|gene:AAEL017153 - [protein_coding]	1.29	1	1	1	4	1165	131.139	8.27979
AAEL013144-RA	Eukaryotic translation initiation factor 3 subunit I (eIF3i)	supercont1.796:143325-173130:-1|gene:AAEL013144 - [protein_coding]	7.98	1	2	2	4	326	35.9956	5.89697
AAEL013121-RB	zeta-coat protein	supercont1.793:264287-267040:-1|gene:AAEL013121 - [protein_coding]	12.99	2	2	2	4	177	20.1274	5.13525
AAEL003148-RA	short-chain dehydrogenase	supercont1.79:2247532-2250573:-1|gene:AAEL003148 - [protein_coding]	9.13	1	1	1	4	252	28.649	8.95361
AAEL013075-RA	conserved hypothetical protein	supercont1.787:332830-333331:1|gene:AAEL013075 - [protein_coding]	16.41	1	2	2	4	128	14.1178	4.41162
AAEL013043-RA	NADH dehydrogenase, putative	supercont1.784:3851-4272:-1|gene:AAEL013043 - [protein_coding]	20	2	1	1	4	85	10.2255	9.75928
AAEL013007-RA;AAEL008697-RA	cytochrome c oxidase, subunit VB, putative	supercont1.775:78834-89951:-1|gene:AAEL013007#cytochrome c oxidase, subunit VB, putative|protein_coding|supercont1.342:1331002-1342975:-1|gene:AAEL008697 - [protein_coding]	10.92	1	1	1	4	119	13.6707	8.27979
AAEL012996-RA	rho guanine dissociation factor	supercont1.772:331859-345186:-1|gene:AAEL012996 - [protein_coding]	18	1	2	2	4	200	23.0747	5.19873
AAEL003103-RA	ubiquitin-conjugating enzyme E2	supercont1.77:62046-116384:-1|gene:AAEL003103 - [protein_coding]	19.73	1	2	2	4	147	16.6674	7.29834
AAEL012964-RA	conserved hypothetical protein	supercont1.768:54720-74375:1|gene:AAEL012964 - [protein_coding]	5.28	1	1	1	4	360	39.8191	9.30518
AAEL012863-RA	conserved hypothetical protein	supercont1.752:273767-274546:1|gene:AAEL012863 - [protein_coding]	14.35	1	2	2	4	237	27.0136	5.74463
AAEL012865-RA	conserved hypothetical protein	supercont1.752:177728-196691:1|gene:AAEL012865 - [protein_coding]	12.18	1	2	2	4	271	30.4565	6.68311
AAEL003019-RA	conserved hypothetical protein	supercont1.75:932445-947372:-1|gene:AAEL003019 - [protein_coding]	10	1	2	2	4	300	33.0993	9.05615
AAEL012746-RA	chaperonin	supercont1.734:13885-15639:1|gene:AAEL012746 - [protein_coding]	5.49	1	2	2	4	546	59.4804	5.42725
AAEL012280-RA	pef protein with a long n-terminal hydrophobic domain (peflin)	supercont1.674:388984-389986:1|gene:AAEL012280 - [protein_coding]	5.8	1	1	1	4	207	23.3654	5.08447
AAEL012279-RA	Eukaryotic translation initiation factor 3 subunit J (eIF3j)	supercont1.674:349167-352723:-1|gene:AAEL012279 - [protein_coding]	12.86	1	2	2	4	241	28.1541	4.77979
AAEL012266-RA	cytochrome P450	supercont1.673:3143-43038:1|gene:AAEL012266 - [protein_coding]	3.73	1	1	1	4	509	59.1554	7.86963
AAEL012243-RB	conserved hypothetical protein	supercont1.670:184818-212070:1|gene:AAEL012243 - [protein_coding]	3.12	2	1	1	4	609	69.8663	8.39697
AAEL012167-RA	elongation factor tu (ef-tu)	supercont1.662:231737-233095:-1|gene:AAEL012167 - [protein_coding]	1.55	1	1	1	4	452	49.353	8.67529
AAEL012094-RA;AAEL012094-RB	casein kinase ii, alpha chain (cmgc group iv)	supercont1.656:523494-524522:1|gene:AAEL012094#casein kinase ii, alpha chain (cmgc group iv)|protein_coding|supercont1.656:523494-524522:1|gene:AAEL012094 - [protein_coding]	10.82	1	2	2	4	342	40.5356	7.92822
AAEL002691-RB	conserved hypothetical protein	supercont1.64:2666414-2697524:1|gene:AAEL002691 - [protein_coding]	0.86	2	1	1	4	1279	142.097	4.86865
AAEL017253-RD	hypothetical protein	supercont1.639:298074-334797:-1|gene:AAEL017253 - [protein_coding]	12.86	7	2	2	4	210	24.3277	5.79541
AAEL011803-RA	prohibitin, putative	supercont1.615:400373-478014:1|gene:AAEL011803 - [protein_coding]	5.03	1	1	1	4	318	34.4688	5.12256
AAEL011776-RA	soluble nsf attachment protein (snap)	supercont1.612:323718-352688:-1|gene:AAEL011776 - [protein_coding]	8.53	1	2	2	4	293	33.037	5.84619
AAEL011655-RA	aspartyl-tRNA synthetase	supercont1.599:190220-191866:1|gene:AAEL011655 - [protein_coding]	1.88	1	1	1	4	480	54.8729	7.40088
AAEL002527-RA	conserved hypothetical protein	supercont1.59:101622-128601:-1|gene:AAEL002527 - [protein_coding]	6.66	1	2	2	4	631	69.68	5.04639
AAEL002401-RA	proteasome subunit beta type	supercont1.55:852623-854570:1|gene:AAEL002401 - [protein_coding]	4.37	1	1	1	4	206	23.1309	6.65381
AAEL002381-RA	conserved hypothetical protein	supercont1.55:2760908-2761111:1|gene:AAEL002381 - [protein_coding]	20.9	2	1	1	4	67	7.8171	9.74463
AAEL002329-RB	alpha-1,3-mannosyl-glycoprotein beta-1, 2-n-acetylglucosaminyltransferase	supercont1.54:2464897-2477531:-1|gene:AAEL002329 - [protein_coding]	1.51	1	1	1	4	464	54.1241	8.73389
AAEL002349-RA	conserved hypothetical protein	supercont1.54:2043936-2056336:1|gene:AAEL002349 - [protein_coding]	2.64	1	1	1	4	531	59.7111	7.88428
AAEL011070-RA	C-Type Lectin (CTL) - galactose binding.	supercont1.539:637919-662533:1|gene:AAEL011070 - [protein_coding]	11.02	1	2	2	4	236	27.0354	6.39209
AAEL011025-RA	vacuolar ATP synthase subunit ac39	supercont1.534:77177-93402:1|gene:AAEL011025 - [protein_coding]	6.61	1	2	2	4	348	39.6707	4.94482
AAEL010784-RA	conserved hypothetical protein	supercont1.508:362751-365878:1|gene:AAEL010784 - [protein_coding]	4.51	1	2	2	4	377	44.4929	7.35693
AAEL010777-RA	thioredoxin (TRX), putative	supercont1.507:194815-217049:1|gene:AAEL010777 - [protein_coding]	22.64	1	2	2	4	106	12.0142	5.26221
AAEL002158-RA;AAEL002158-RB	secreted ferritin G subunit precursor, putative	supercont1.50:332841-334065:1|gene:AAEL002158#secreted ferritin G subunit precursor, putative|protein_coding|supercont1.50:332841-334065:1|gene:AAEL002158 - [protein_coding]	10.65	1	2	2	4	216	24.1852	6.01123
AAEL010673-RA	NADH dehydrogenase, putative	supercont1.495:150136-150558:1|gene:AAEL010673 - [protein_coding]	24.29	1	1	1	4	70	8.17512	7.25439
AAEL002119-RA	ras	supercont1.49:2715612-2730879:1|gene:AAEL002119 - [protein_coding]	12.81	1	2	2	4	203	23.2028	7.79639
AAEL010599-RA	neutral alpha-glucosidase ab precursor (glucosidase ii alpha subunit) (alpha glucosidase 2)	supercont1.489:444396-509017:1|gene:AAEL010599 - [protein_coding]	0.72	1	1	1	4	1662	190.707	5.98584
AAEL010509-RA	bridging integrator	supercont1.482:108992-130561:1|gene:AAEL010509 - [protein_coding]	4.72	1	1	1	4	339	38.4974	5.24951
AAEL010467-RB	heterogeneous nuclear ribonucleoprotein	supercont1.479:301501-315153:-1|gene:AAEL010467 - [protein_coding]	9.77	2	2	2	4	348	37.441	9.36377
AAEL010276-RA	aminomethyltransferase	supercont1.467:559697-574286:1|gene:AAEL010276 - [protein_coding]	4.85	1	1	1	4	412	45.1749	8.32373
AAEL001937-RA	selenium-binding protein	supercont1.46:1017093-1018740:-1|gene:AAEL001937 - [protein_coding]	6.24	1	2	2	4	481	54.4474	5.30029
AAEL010159-RA	importin beta-3	supercont1.458:826179-861586:1|gene:AAEL010159 - [protein_coding]	2.54	1	2	2	4	1102	123.977	4.729
AAEL017373-RA	hypothetical protein	supercont1.452:19312-19679:-1|gene:AAEL017373 - [protein_coding]	33.75	1	2	2	4	80	9.3388	10.3599
AAEL010028-RA	sarcosine dehydrogenase	supercont1.447:691699-710535:1|gene:AAEL010028 - [protein_coding]	2.67	2	2	2	4	899	100.333	6.68311
AAEL009831-RA	pyrroline-5-carboxylate reductase	supercont1.431:651897-655399:-1|gene:AAEL009831 - [protein_coding]	13.16	1	2	2	4	266	27.7804	6.22705
AAEL009810-RA	sideroflexin 1,2,3	supercont1.430:159357-164273:-1|gene:AAEL009810 - [protein_coding]	5.9	1	1	1	4	322	36.3775	9.08545
AAEL009604-RA;AAEL009604-RC	conserved hypothetical protein	supercont1.412:99413-122839:1|gene:AAEL009604#conserved hypothetical protein|protein_coding|supercont1.412:99413-122839:1|gene:AAEL009604 - [protein_coding]	14.74	3	2	2	4	156	18.1284	8.51416
AAEL009583-RA	filamin, putative	supercont1.409:348302-554379:-1|gene:AAEL009583 - [protein_coding]	1.53	1	2	2	4	2294	246.44	6.354
AAEL009569-RA	apolipoprotein D, putative	supercont1.407:208113-220311:-1|gene:AAEL009569 - [protein_coding]	8.66	1	1	1	4	231	26.3394	5.31299
AAEL009370-RA	pur-alpha	supercont1.392:559265-560087:1|gene:AAEL009370 - [protein_coding]	9.29	2	1	1	4	269	30.2868	7.95752
AAEL009291-RA	retinoid-inducible serine carboxypeptidase (serine carboxypeptidase	supercont1.387:910561-912006:1|gene:AAEL009291 - [protein_coding]	4.57	1	2	2	4	481	54.4951	6.21436
AAEL009216-RB	cAMP-dependent protein kinase type ii regulatory subunit	supercont1.381:1041703-1085219:-1|gene:AAEL009216 - [protein_coding]	8.5	2	2	2	4	306	34.8417	5.69385
AAEL009201-RA	conserved hypothetical protein	supercont1.378:972247-972763:1|gene:AAEL009201 - [protein_coding]	35.96	1	2	2	4	89	9.98713	9.86182
AAEL009169-RA	synaptotagmin, putative	supercont1.375:1113257-1143484:-1|gene:AAEL009169 - [protein_coding]	3.61	1	2	2	4	832	91.6928	6.11279
AAEL001623-RA	proteasome subunit	supercont1.37:2842690-2854296:1|gene:AAEL001623 - [protein_coding]	5.18	1	1	1	4	251	28.3377	5.26221
AAEL009024-RA	GPCR Calcitonin/Diuretic Hormone Family	supercont1.363:812619-837286:-1|gene:AAEL009024 - [protein_coding]	4.82	1	1	1	4	415	47.0614	8.88037
AAEL017133-RA	hypothetical protein	supercont1.36:826055-826822:1|gene:AAEL017133 - [protein_coding]	11.76	1	2	2	4	255	26.981	8.66064
AAEL008574-RA	acyl-CoA oxidase	supercont1.333:940985-954232:1|gene:AAEL008574 - [protein_coding]	4.93	1	2	2	4	669	74.9131	7.18115
AAEL008490-RA	NADH dehydrogenase, putative	supercont1.328:823062-832150:-1|gene:AAEL008490 - [protein_coding]	7.2	1	1	1	4	125	14.8653	8.14795
AAEL001438-RA	hypothetical protein	supercont1.32:976063-980580:1|gene:AAEL001438 - [protein_coding]	1	1	1	1	4	1505	172.901	8.17725
AAEL008340-RA	cell adhesion molecule	supercont1.318:1088837-1117829:1|gene:AAEL008340 - [protein_coding]	1.35	1	1	1	4	1182	132.668	5.24951
AAEL008291-RA	conserved hypothetical protein	supercont1.311:867504-869215:1|gene:AAEL008291 - [protein_coding]	12.94	1	2	2	4	286	31.4588	5.92236
AAEL000175-RA	Eukaryotic translation initiation factor 3 subunit C (eIF3c)(Eukaryotic translation initiation factor 3 subunit 8)	supercont1.3:1360627-1388176:1|gene:AAEL000175 - [protein_coding]	1.43	1	1	1	4	910	106.034	6.27783
AAEL008041-RA	bleomycin hydrolase	supercont1.297:1013263-1030913:1|gene:AAEL008041 - [protein_coding]	3.79	2	1	1	4	396	45.4818	7.1665
AAEL008025-RA	conserved hypothetical protein	supercont1.296:674542-675883:-1|gene:AAEL008025 - [protein_coding]	7.43	1	1	1	4	296	33.1783	8.88037
AAEL008002-RA	mitochondrial NADH:ubiquinone oxidoreductase ESSS subunit, putative	supercont1.293:969950-970423:-1|gene:AAEL008002 - [protein_coding]	6.37	1	1	1	4	157	17.5239	5.36377
AAEL007987-RA	SEC63 protein, putative	supercont1.293:1063766-1083358:-1|gene:AAEL007987 - [protein_coding]	1.85	1	1	1	4	758	86.3558	6.48096
AAEL007962-RA	glutathione transferase	supercont1.291:910773-911587:-1|gene:AAEL007962 - [protein_coding]	14.73	1	2	2	4	224	25.0301	7.10791
AAEL007824-RA	ribosomal protein S29, putative	supercont1.284:215462-215866:1|gene:AAEL007824 - [protein_coding]	19.64	1	1	1	4	56	6.6622	9.59814
AAEL007752-RA	cytochrome c oxidase, subunit VIIA, putative	supercont1.278:1401045-1401670:-1|gene:AAEL007752 - [protein_coding]	13.33	1	2	2	4	90	9.82326	9.53955
AAEL007366-RA	conserved hypothetical protein	supercont1.251:1461627-1465190:-1|gene:AAEL007366 - [protein_coding]	9.44	1	1	1	4	180	20.4846	6.80029
AAEL001206-RA	threonyl-tRNA synthetase	supercont1.25:3603867-3613787:-1|gene:AAEL001206 - [protein_coding]	4.61	1	2	2	4	716	82.2596	6.69775
AAEL001218-RA	alanyl-tRNA synthetase	supercont1.25:1724031-1732596:1|gene:AAEL001218 - [protein_coding]	3.11	1	2	2	4	966	108.056	6.01123
AAEL007218-RA	conserved hypothetical protein	supercont1.243:234608-282741:-1|gene:AAEL007218 - [protein_coding]	6.21	1	2	2	4	531	61.758	7.35693
AAEL007209-RA	ADP-ribosylation factor, putative	supercont1.243:1395967-1414540:1|gene:AAEL007209 - [protein_coding]	7.53	1	1	1	4	186	21.2198	7.18115
AAEL007173-RB;AAEL007173-RC	conserved hypothetical protein	supercont1.241:1367436-1420109:-1|gene:AAEL007173#conserved hypothetical protein|protein_coding|supercont1.241:1367436-1420109:-1|gene:AAEL007173 - [protein_coding]	34.74	2	4	4	4	213	23.4269	5.36377
AAEL001158-RA	fructose-1,6-bisphosphatase	supercont1.24:712064-713516:-1|gene:AAEL001158 - [protein_coding]	4.76	2	1	1	4	336	36.5485	6.771
AAEL001164-RA	NADH:ubiquinone dehydrogenase, putative	supercont1.24:2382163-2393621:1|gene:AAEL001164 - [protein_coding]	11.72	1	2	2	4	145	17.0913	8.93896
AAEL007132-RA	dynein heavy chain	supercont1.238:1543577-1570951:-1|gene:AAEL007132 - [protein_coding]	0.71	1	2	2	4	4662	531.814	6.32861
AAEL006808-RA	conserved hypothetical protein	supercont1.221:143991-145609:-1|gene:AAEL006808 - [protein_coding]	7.92	1	2	2	4	518	59.6662	8.90967
AAEL006575-RC	troponin C	supercont1.211:517410-546000:-1|gene:AAEL006575 - [protein_coding]	12.1	2	2	2	4	157	17.8625	4.01807
AAEL001041-RA	guanine nucleotide-binding protein beta 3 (g protein beta3)	supercont1.21:43903-44925:-1|gene:AAEL001041 - [protein_coding]	6.76	1	1	2	4	340	37.095	6.44287
AAEL006519-RA	conserved hypothetical protein	supercont1.209:1391068-1403253:-1|gene:AAEL006519 - [protein_coding]	2.95	1	1	1	4	677	76.5664	7.00537
AAEL006483-RA	conserved hypothetical protein	supercont1.208:884895-885924:-1|gene:AAEL006483 - [protein_coding]	10.8	1	1	1	4	176	19.2377	8.11865
AAEL006362-RA	mitochondrial solute carrier	supercont1.202:1463994-1540594:-1|gene:AAEL006362 - [protein_coding]	7.49	1	2	2	4	681	75.1757	7.86963
AAEL006315-RA	26S proteasome regulatory subunit rpn1	supercont1.200:1400041-1434974:-1|gene:AAEL006315 - [protein_coding]	1.45	1	1	1	4	899	99.1971	5.35107
AAEL006269-RA	conserved hypothetical protein	supercont1.198:809078-829402:-1|gene:AAEL006269 - [protein_coding]	1.57	1	1	1	4	636	71.2635	9.74463
AAEL006271-RC	copper-zinc (Cu-Zn) superoxide dismutase	supercont1.198:751008-775460:-1|gene:AAEL006271 - [protein_coding]	9.18	1	1	1	4	207	21.343	6.78564
AAEL006236-RB	dtdp-glucose 4-6-dehydratase	supercont1.196:355051-399107:-1|gene:AAEL006236 - [protein_coding]	7.36	2	2	2	4	435	49.5103	7.26904
AAEL006171-RA	n-myc downstream regulated	supercont1.193:512222-537761:1|gene:AAEL006171 - [protein_coding]	9.04	1	2	2	4	343	37.6686	7.94287
AAEL006155-RA	conserved hypothetical protein	supercont1.191:652627-662915:-1|gene:AAEL006155 - [protein_coding]	3.98	1	2	2	4	553	62.5152	6.80029
AAEL006084-RA	conserved hypothetical protein	supercont1.188:1762834-1810437:1|gene:AAEL006084 - [protein_coding]	4.02	1	2	2	4	646	72.7446	6.40479
AAEL006033-RA	dihydroorotate dehydrogenase	supercont1.186:1613214-1615687:1|gene:AAEL006033 - [protein_coding]	3.04	1	1	1	4	395	43.4109	9.37842
AAEL005997-RA	allergen, putative	supercont1.184:175642-193498:-1|gene:AAEL005997 - [protein_coding]	20.45	1	2	2	4	132	14.7935	7.13721
AAEL005836-RA	conserved hypothetical protein	supercont1.176:803586-808103:1|gene:AAEL005836 - [protein_coding]	10	1	2	2	4	210	24.0539	6.78564
AAEL005763-RA	lysosomal alpha-mannosidase (mannosidase alpha class 2b member 1)	supercont1.173:986847-990399:-1|gene:AAEL005763 - [protein_coding]	2.71	1	2	2	4	997	115.277	6.34131
AAEL005728-RA	hypothetical protein	supercont1.172:1897537-1903628:1|gene:AAEL005728 - [protein_coding]	4.09	1	2	2	4	758	84.8507	7.78174
AAEL005617-RA	UTP-glucose-1-phosphate uridylyltransferase 2	supercont1.164:98118-125988:1|gene:AAEL005617 - [protein_coding]	5.46	1	1	2	4	513	57.9341	7.1665
AAEL005596-RA	trypsin-epsilon, putative	supercont1.164:359970-361177:-1|gene:AAEL005596 - [protein_coding]	6.76	1	1	1	4	296	32.2004	8.30908
AAEL005579-RA	developmentally regulated GTP-binding protein 1 (drg 1)	supercont1.163:673198-690226:-1|gene:AAEL005579 - [protein_coding]	3.81	1	1	1	4	367	40.9619	8.80713
AAEL005593-RA	conserved hypothetical protein	supercont1.163:1466569-1478257:-1|gene:AAEL005593 - [protein_coding]	15.14	1	2	2	4	185	19.6878	5.21143
AAEL005552-RA;AAEL005552-RB	succinyl-coa synthetase beta chain	supercont1.162:740486-757842:-1|gene:AAEL005552#succinyl-coa synthetase beta chain|protein_coding|supercont1.162:740486-757842:-1|gene:AAEL005552 - [protein_coding]	11.4	1	3	3	4	421	45.6183	6.87354
AAEL000758-RB	ubiquitin-activating enzyme E1	supercont1.16:1646144-1664951:1|gene:AAEL000758 - [protein_coding]	1.56	2	1	1	4	1088	121.165	5.33838
AAEL005238-RA	mck1	supercont1.146:1786220-1847386:-1|gene:AAEL005238 - [protein_coding]	3.13	1	1	1	4	766	83.2394	5.99854
AAEL014961-RA	gdp mannose-4,6-dehydratase	supercont1.1360:5784-7003:1|gene:AAEL014961 - [protein_coding]	7.33	1	2	2	4	382	43.4518	7.54736
AAEL014892-RA	cytochrome P450	supercont1.1327:120145-121712:-1|gene:AAEL014892 - [protein_coding]	6.05	2	2	2	4	496	56.7893	8.30908
AAEL004829-RA	NADH dehydrogenase, putative	supercont1.132:1221353-1222492:1|gene:AAEL004829 - [protein_coding]	23.57	1	2	2	4	157	18.0885	9.67139
AAEL014865-RA	pyruvate dehydrogenase	supercont1.1312:2537-3654:1|gene:AAEL014865 - [protein_coding]	7.28	3	2	2	4	371	40.4879	8.00146
AAEL014749-RA	ral	supercont1.1251:62291-77044:-1|gene:AAEL014749 - [protein_coding]	14.72	2	2	2	4	197	22.5043	6.01123
AAEL004484-RA	predicted protein	supercont1.121:1990728-1991363:-1|gene:AAEL004484 - [protein_coding]	10.43	1	2	2	4	211	23.6875	5.16064
AAEL004461-RA	lamin, putative	supercont1.120:834917-842888:-1|gene:AAEL004461 - [protein_coding]	7.06	1	1	1	4	340	37.8491	5.19873
AAEL004313-RA	fk506-binding protein	supercont1.114:995540-1078119:-1|gene:AAEL004313 - [protein_coding]	17.54	1	2	2	4	211	23.2324	4.84326
AAEL004269-RA	hippocalcin	supercont1.112:280284-307315:-1|gene:AAEL004269 - [protein_coding]	12.63	1	2	2	4	190	21.8408	5.24951
AAEL004151-RD	conserved hypothetical protein	supercont1.109:1273233-1273589:1|gene:AAEL004151 - [protein_coding]	10.31	2	1	1	4	97	11.231	10.7261
AAEL004081-RA	dj-1 protein (park7)	supercont1.106:2454080-2455267:-1|gene:AAEL004081 - [protein_coding]	11.29	1	2	2	4	186	19.7803	7.29834
AAEL017419-RA	hypothetical protein	supercont1.1028:98247-107137:1|gene:AAEL017419 - [protein_coding]	14.01	1	1	1	4	157	17.0413	8.19189
AAEL003952-RA	calpain 4, 6, 7, invertebrate	supercont1.102:1566480-1618142:-1|gene:AAEL003952 - [protein_coding]	1.89	1	1	1	4	794	91.6992	4.90674
		>c105	6.03	1	1	1	4	348	36.7997	6.7417
AAEL014039-RA;AAEL014039-RB	conserved hypothetical protein	supercont1.991:139031-139333:1|gene:AAEL014039#conserved hypothetical protein|protein_coding|supercont1.991:139031-139333:1|gene:AAEL014039 - [protein_coding]	38.16	1	2	2	3	76	9.07661	9.84717
AAEL013271-RA	organic cation transporter	supercont1.816:30433-73363:-1|gene:AAEL013271 - [protein_coding]	1.52	1	1	1	3	658	73.7564	5.43994
AAEL012910-RA	hypothetical protein	supercont1.757:179607-198864:1|gene:AAEL012910 - [protein_coding]	0.55	1	2	2	3	5644	604.699	4.80518
AAEL017508-RB;AAEL017508-RA	hypothetical protein	supercont1.718:494128-502613:-1|gene:AAEL017508#hypothetical protein|protein_coding|supercont1.718:494128-502613:-1|gene:AAEL017508 - [protein_coding]	5.9	1	2	2	3	288	31.6535	9.74463
AAEL002898-RA	conserved hypothetical protein	supercont1.71:1597470-1611203:1|gene:AAEL002898 - [protein_coding]	11.76	1	2	2	3	221	24.6335	9.45166
AAEL012401-RA	short-chain dehydrogenase	supercont1.689:180727-249257:-1|gene:AAEL012401 - [protein_coding]	6.16	1	2	2	3	357	40.1169	8.93896
AAEL012211-RA	microfibrillar-associated protein, putative	supercont1.666:284417-288682:-1|gene:AAEL012211 - [protein_coding]	2.09	1	1	1	3	382	44.383	9.29053
AAEL011823-RA	gamma glutamyl transpeptidases	supercont1.617:722160-723946:-1|gene:AAEL011823 - [protein_coding]	2.07	2	1	1	3	532	57.2841	4.91943
AAEL002436-RA;AAEL002436-RB;AAEL002436-RC	conserved hypothetical protein	supercont1.57:241219-242174:-1|gene:AAEL002436#conserved hypothetical protein|protein_coding|supercont1.57:241219-242174:-1|gene:AAEL002436#conserved hypothetical protein|protein_coding|supercont1.57:241219-242174:-1|gene:AAEL002436 - [protein_coding]	10.91	1	2	2	3	275	30.2613	9.12939
AAEL011084-RA	hypothetical protein	supercont1.540:636194-650902:-1|gene:AAEL011084 - [protein_coding]	0.58	1	1	1	3	1562	174.784	6.91748
AAEL010491-RA	fk506-binding protein	supercont1.481:743885-758585:1|gene:AAEL010491 - [protein_coding]	8.79	2	2	2	3	398	44.3603	5.64307
AAEL002061-RA	cation-transporting ATPase 13a1 (g-box binding protein)	supercont1.48:297544-323520:-1|gene:AAEL002061 - [protein_coding]	2.28	1	2	2	3	1182	133.415	7.56201
AAEL010361-RA;AAEL010361-RB	rer1 protein	supercont1.473:534849-551380:-1|gene:AAEL010361#rer1 protein|protein_coding|supercont1.473:534849-551380:-1|gene:AAEL010361 - [protein_coding]	15.59	1	3	3	3	186	22.2508	9.67139
AAEL001930-RA;AAEL001930-RB	pra1 protein	supercont1.46:253628-266317:1|gene:AAEL001930#pra1 protein|protein_coding|supercont1.46:253628-266317:1|gene:AAEL001930 - [protein_coding]	11.7	1	2	2	3	188	21.0431	9.46631
AAEL009914-RA	small nuclear ribonucleoprotein sm d2	supercont1.437:308578-309000:1|gene:AAEL009914 - [protein_coding]	24.37	1	1	1	3	119	13.4682	9.94971
AAEL001798-RB	protein tyrosine phosphatase prl	supercont1.43:2387991-2407118:1|gene:AAEL001798 - [protein_coding]	15.82	2	2	2	3	177	20.1846	8.77783
AAEL009700-RA;AAEL009700-RB	beta lactamase domain	supercont1.420:491237-496993:1|gene:AAEL009700#beta lactamase domain|protein_coding|supercont1.420:491237-496993:1|gene:AAEL009700 - [protein_coding]	11.22	1	3	3	3	294	33.0999	7.47412
AAEL001708-RB;AAEL001708-RA	hypothetical protein	supercont1.40:3256840-3257127:-1|gene:AAEL001708#hypothetical protein|protein_coding|supercont1.40:3256840-3257127:-1|gene:AAEL001708 - [protein_coding]	28.42	1	2	2	3	95	10.1043	4.65283
AAEL009313-RA	elongation factor -1 beta,delta	supercont1.388:774262-791164:1|gene:AAEL009313 - [protein_coding]	13.21	1	2	2	3	265	29.0588	4.83057
AAEL009040-RA	hypothetical protein	supercont1.364:504089-509375:1|gene:AAEL009040 - [protein_coding]	3	1	1	1	3	832	89.7429	9.21729
AAEL007891-RA	xtp3-transactivated protein b	supercont1.288:1057371-1061088:-1|gene:AAEL007891 - [protein_coding]	7.23	2	2	2	3	484	55.6067	5.51611
AAEL007441-RA;AAEL007441-RB	translocon-associated protein, gamma subunit	supercont1.256:415161-415776:-1|gene:AAEL007441#translocon-associated protein, gamma subunit|protein_coding|supercont1.256:415161-415776:-1|gene:AAEL007441 - [protein_coding]	11.96	1	2	2	3	184	20.9428	9.08545
AAEL007226-RA	nidogen	supercont1.244:1541056-1554845:-1|gene:AAEL007226 - [protein_coding]	2.85	1	2	2	3	1298	143.257	4.76709
AAEL006895-RA	phosphofructokinase	supercont1.225:182332-232248:-1|gene:AAEL006895 - [protein_coding]	3.04	2	2	2	3	790	86.4946	7.29834
AAEL000876-RA	conserved hypothetical protein	supercont1.18:546140-547603:1|gene:AAEL000876 - [protein_coding]	2.01	1	1	1	3	447	50.9044	9.29053
AAEL005791-RA	conserved hypothetical protein	supercont1.175:1976462-1979122:-1|gene:AAEL005791 - [protein_coding]	1.24	2	1	1	3	886	106.581	11.4292
AAEL005772-RA	odorant binding protein OBP22	supercont1.174:1533074-1533545:1|gene:AAEL005772 - [protein_coding]	13.04	1	2	2	3	138	15.8559	5.90967
AAEL005561-RA	plasma membrane calcium-transporting ATPase 3 (pmca3)	supercont1.163:1217068-1221419:-1|gene:AAEL005561 - [protein_coding]	1.32	1	1	1	3	1062	117.352	6.94678
AAEL017134-RA	hypothetical protein	supercont1.148:1900453-1906002:1|gene:AAEL017134 - [protein_coding]	41.3	1	2	2	3	92	9.81497	7.6792
AAEL004977-RA	Sec24B protein, putative	supercont1.137:1147263-1174647:-1|gene:AAEL004977 - [protein_coding]	2.55	1	1	2	3	1097	120.262	6.90283
AAEL014915-RA 26S	proteasome subunit	supercont1.1335:11591-41321:-1|gene:AAEL014915 - [protein_coding]	7.87	1	2	2	3	381	43.1954	5.19873
AAEL014847-RA	innexin	supercont1.1293:88314-89393:-1|gene:AAEL014847 - [protein_coding]	5.01	1	1	1	3	359	42.0106	6.44287
AAEL004766-RA	protein phosphatases pp1 regulatory subunit	supercont1.129:389862-394929:-1|gene:AAEL004766 - [protein_coding]	1.39	1	1	1	3	574	66.988	5.66846
AAEL004686-RA	RuvB-like helicase 1 (EC 3.6.4.12)(Pontin)	supercont1.127:1353150-1354589:-1|gene:AAEL004686 - [protein_coding]	6.58	1	2	2	3	456	50.1415	6.23975
AAEL004587-RA	conserved hypothetical protein	supercont1.124:836120-931298:1|gene:AAEL004587 - [protein_coding]	0.71	1	1	1	3	1410	159.329	6.7124
AAEL004469-RA	adaptin, alpha/gamma/epsilon	supercont1.120:1868345-1904549:-1|gene:AAEL004469 - [protein_coding]	3.86	1	2	2	3	933	104.334	7.34229
AAEL004350-RA	janus A, putative	supercont1.116:1066817-1067188:1|gene:AAEL004350 - [protein_coding]	35.77	1	2	2	3	123	13.7689	5.33838
AAEL014494-RA	methionine-tRNA synthetase	supercont1.1132:155621-172640:-1|gene:AAEL014494 - [protein_coding]	3.73	2	2	2	3	966	108.001	7.84033
AAEL014367-RA	hypothetical protein	supercont1.1090:61531-69082:1|gene:AAEL014367 - [protein_coding]	1.12	1	1	1	3	2055	221.69	4.4751
AAEL014064-RA;AAEL012116-RA	glutaredoxin, putative	supercont1.999:44577-48841:1|gene:AAEL014064#glutaredoxin, putative|protein_coding|supercont1.657:536614-540065:1|gene:AAEL012116 - [protein_coding]	15.79	1	2	2	2	133	15.3589	6.39209
AAEL003801-RA	28S ribosomal protein S5	supercont1.97:844344-849085:1|gene:AAEL003801 - [protein_coding]	3.05	1	1	1	2	459	51.3817	9.80322
AAEL003785-RA	conserved hypothetical protein	supercont1.97:246853-278310:-1|gene:AAEL003785 - [protein_coding]	1.2	1	1	1	2	917	101.156	7.15186
AAEL003743-RA	vacuolar proton ATPases	supercont1.96:2189042-2233791:1|gene:AAEL003743 - [protein_coding]	1.74	1	1	1	2	861	97.7117	6.50732
AAEL003750-RA;AAEL003750-RB	conserved hypothetical protein	supercont1.96:1599205-1609126:-1|gene:AAEL003750#conserved hypothetical protein|protein_coding|supercont1.96:1599205-1609126:-1|gene:AAEL003750 - [protein_coding]	12.64	1	2	2	2	174	19.3445	4.83057
AAEL013854-RA	ATP-binding cassette transporter	supercont1.941:99061-117196:-1|gene:AAEL013854 - [protein_coding]	1.58	2	1	1	2	1013	112.481	5.68115
AAEL003664-RB	lupus la ribonucleoprotein	supercont1.94:2386746-2404873:-1|gene:AAEL003664 - [protein_coding]	2.8	1	1	1	2	393	45.6694	5.99854
AAEL013787-RA	conserved hypothetical protein	supercont1.920:215355-215639:1|gene:AAEL013787 - [protein_coding]	12.77	2	1	1	2	94	10.6503	5.93506
AAEL013775-RA	conserved hypothetical protein	supercont1.918:67299-68208:-1|gene:AAEL013775 - [protein_coding]	5.69	1	1	1	2	281	31.4083	5.04639
AAEL013726-RA	epsin 4/enthoprotin	supercont1.903:126356-143044:1|gene:AAEL013726 - [protein_coding]	2.3	1	1	1	2	434	46.5687	6.11279
AAEL000511-RA	hypothetical protein	supercont1.9:3369094-3373852:1|gene:AAEL000511 - [protein_coding]	3.57	1	1	1	2	532	59.726	6.07471
AAEL003527-RA	conserved hypothetical protein	supercont1.89:1999916-2008425:1|gene:AAEL003527 - [protein_coding]	1.08	1	1	1	2	650	74.3558	6.80029
AAEL013643-RA	mitochondrial transcription factor A, putative	supercont1.888:285304-286154:-1|gene:AAEL013643 - [protein_coding]	3.92	2	1	1	2	255	29.2717	9.979
AAEL013612-RA	conserved hypothetical protein	supercont1.886:304924-311531:1|gene:AAEL013612 - [protein_coding]	3.41	1	1	1	2	469	50.1762	7.03467
AAEL003472-RA	conserved hypothetical protein	supercont1.87:389757-487612:-1|gene:AAEL003472 - [protein_coding]	2.23	1	1	1	2	898	102.523	6.18896
AAEL003434-RA	alpha-amylase	supercont1.86:770929-772866:-1|gene:AAEL003434 - [protein_coding]	1.5	1	1	1	2	600	68.4271	5.47803
AAEL003377-RA	signal recognition particle	supercont1.85:1178713-1183706:-1|gene:AAEL003377 - [protein_coding]	1.06	1	1	1	2	661	74.4446	9.17334
AAEL003344-RA	metaxin	supercont1.84:2245800-2246898:1|gene:AAEL003344 - [protein_coding]	7.17	1	1	1	2	265	30.6267	6.87354
AAEL013394-RB	conserved hypothetical protein	supercont1.835:60988-70853:-1|gene:AAEL013394 - [protein_coding]	7.98	2	1	1	2	213	24.6049	8.29443
AAEL013353-RA;AAEL013353-RB;AAEL013353-RC;AAEL0133	profilin	supercont1.827:268874-304152:-1|gene:AAEL013353#profilin|protein_coding|supercont1.827:268874-304152:-1|gene:AAEL013353#profilin|protein_coding|supercont1.827:268874-304152:-1|gene:AAEL013353#profilin|protein_coding|supercont1.827:268874-304152:-1|gene:AAEL013353 - [protein_coding]	17.46	1	2	2	2	126	13.7079	5.90967
AAEL013307-RA	conserved hypothetical protein	supercont1.820:467472-467804:1|gene:AAEL013307 - [protein_coding]	13.64	2	1	1	2	110	12.7343	5.56689
AAEL013250-RA	hypothetical protein	supercont1.812:35377-48966:-1|gene:AAEL013250 - [protein_coding]	0.61	1	1	1	2	1313	146.347	5.42725
AAEL003206-RA	glutaredoxin, grx	supercont1.81:2432463-2433373:1|gene:AAEL003206 - [protein_coding]	6.45	1	1	1	2	217	23.358	5.04639
AAEL013236-RA	proteasome subunit beta type 5,8	supercont1.809:140306-141798:-1|gene:AAEL013236 - [protein_coding]	4.61	1	1	1	2	282	31.1163	6.94678
AAEL013199-RA	DNA-J, putative	supercont1.804:280897-286821:1|gene:AAEL013199 - [protein_coding]	3.57	1	1	1	2	364	41.5159	8.85107
AAEL003154-RA	aldo-keto reductase	supercont1.80:1632674-1648655:1|gene:AAEL003154 - [protein_coding]	3.8	1	1	1	2	316	35.6374	5.36377
AAEL013116-RA	mitochondrial 39S ribosomal protein L3	supercont1.791:496965-536799:-1|gene:AAEL013116 - [protein_coding]	5.65	1	1	1	2	372	42.5072	9.80322
AAEL013115-RA	gpi inositol deacylase pgap1	supercont1.791:433661-475095:1|gene:AAEL013115 - [protein_coding]	2.16	1	1	1	2	974	109.909	8.42627
AAEL013089-RA	proteasome subunit alpha type	supercont1.789:429886-432751:1|gene:AAEL013089 - [protein_coding]	4.35	2	1	1	2	253	28.3042	7.72314
AAEL003125-RA	acyl-coa dehydrogenase	supercont1.78:2067645-2074979:-1|gene:AAEL003125 - [protein_coding]	4.25	1	1	1	2	424	46.3914	8.29443
AAEL012918-RA	puromycin-sensitive aminopeptidase	supercont1.759:332720-376860:1|gene:AAEL012918 - [protein_coding]	0.81	1	1	1	2	861	97.9424	5.64307
AAEL012911-RA	leucine-rich immune protein (Coil-less)	supercont1.758:409687-419177:1|gene:AAEL012911 - [protein_coding]	5.56	1	1	1	2	378	42.7897	6.25244
AAEL012909-RA	hypothetical protein	supercont1.757:136920-162875:1|gene:AAEL012909 - [protein_coding]	0.43	1	1	1	2	3461	366.957	5.07178
AAEL012825-RA	bifunctional purine biosynthesis protein	supercont1.745:463342-465242:1|gene:AAEL012825 - [protein_coding]	1.86	1	1	1	2	590	64.127	8.03076
AAEL002993-RA	39S ribosomal protein L43	supercont1.74:1738308-1738856:-1|gene:AAEL002993 - [protein_coding]	6.59	1	1	1	2	182	20.8246	9.71533
AAEL003006-RA	2-deoxyglucose-6-phosphate phosphatase	supercont1.74:1479292-1514110:1|gene:AAEL003006 - [protein_coding]	2.6	1	1	1	2	577	65.1936	9.48096
AAEL012778-RB	protease m1 zinc metalloprotease	supercont1.739:294698-297654:-1|gene:AAEL012778 - [protein_coding]	1.34	2	1	1	2	898	101.86	5.24951
AAEL016972-RA	hypothetical protein	supercont1.737:12436-13869:-1|gene:AAEL016972 - [protein_coding]	25.3	3	1	1	2	83	9.2347	7.34229
AAEL012736-RA;AAEL012736-RB;AAEL012736-RC;AAEL0127	ribosomal protein L15	supercont1.733:257900-258696:1|gene:AAEL012736#ribosomal protein L15|protein_coding|supercont1.733:257900-258696:1|gene:AAEL012736#ribosomal protein L15|protein_coding|supercont1.733:257900-258696:1|gene:AAEL012736#ribosomal protein L15|protein_coding|supercont1.733:257900-258696:1|gene:AAEL012736#ribosomal protein L15|protein_coding|supercont1.733:257900-258696:1|gene:AAEL012736 - [protein_codin…	8.86	1	1	1	2	158	18.4799	10.9019
AAEL002936-RA	VAMP-associated protein, putative	supercont1.72:2429171-2492475:1|gene:AAEL002936 - [protein_coding]	4.2	1	1	1	2	286	31.1057	5.99854
AAEL002900-RA	conserved hypothetical protein	supercont1.71:1707534-1708676:-1|gene:AAEL002900 - [protein_coding]	3.35	1	1	1	2	328	37.56	5.42725
AAEL002901-RA	short-chain dehydrogenase	supercont1.71:1088816-1108173:1|gene:AAEL002901 - [protein_coding]	5.26	1	1	1	2	247	26.6897	8.42627
AAEL000394-RA	U2 small nuclear ribonucleoprotein, putative	supercont1.7:2003156-2003917:-1|gene:AAEL000394 - [protein_coding]	5.53	1	1	1	2	253	29.2169	9.64209
AAEL012366-RA	gamma-soluble nsf attachment protein (snap)	supercont1.684:485998-504811:-1|gene:AAEL012366 - [protein_coding]	2.96	2	1	1	2	304	33.1347	5.60498
AAEL012310-RA	actin	supercont1.677:204476-223223:-1|gene:AAEL012310 - [protein_coding]	2.63	1	1	1	2	418	46.9938	5.96045
AAEL012264-RA	mitochondrial ribosomal protein L24	supercont1.673:367981-368794:-1|gene:AAEL012264 - [protein_coding]	5.18	1	1	1	2	251	29.2803	9.5835
AAEL012257-RA	conserved hypothetical protein	supercont1.672:557067-558046:1|gene:AAEL012257 - [protein_coding]	8.14	1	1	1	2	221	25.4836	7.47412
AAEL012122-RA	26S proteasome regulatory subunit S3	supercont1.657:563771-565252:-1|gene:AAEL012122 - [protein_coding]	2.64	1	1	1	2	493	56.3025	7.92822
AAEL002703-RB	pyridoxamine 5'-phosphate oxidase	supercont1.65:2800183-2801424:-1|gene:AAEL002703 - [protein_coding]	4.56	1	1	1	2	241	27.5371	7.97217
AAEL012046-RA	flotillin-1	supercont1.648:131612-158734:1|gene:AAEL012046 - [protein_coding]	4.2	2	1	1	2	405	44.9415	5.96045
AAEL011972-RA;AAEL011972-RB	actin binding protein, putative	supercont1.639:70327-80560:1|gene:AAEL011972#actin binding protein, putative|protein_coding|supercont1.639:70327-80560:1|gene:AAEL011972 - [protein_coding]	7.63	1	2	2	2	236	26.5097	8.60205
AAEL011981-RA	glutamate decarboxylase	supercont1.639:589118-651902:-1|gene:AAEL011981 - [protein_coding]	4.3	1	1	1	2	512	58.0073	6.7124
AAEL011973-RA	fumarylacetoacetate hydrolase	supercont1.639:569003-574374:1|gene:AAEL011973 - [protein_coding]	4.82	1	1	1	2	415	45.9791	6.354
AAEL011949-RA	transferrin	supercont1.637:603680-632047:1|gene:AAEL011949 - [protein_coding]	3.83	2	1	1	2	784	88.9296	6.68311
AAEL011938-RA;AAEL001944-RA	conserved hypothetical protein	supercont1.634:4454-4850:-1|gene:AAEL011938#conserved hypothetical protein|protein_coding|supercont1.46:288858-289254:-1|gene:AAEL001944 - [protein_coding]	33.33	1	2	2	2	81	8.93502	9.11475
AAEL011890-RA	conserved hypothetical protein	supercont1.626:530535-578734:1|gene:AAEL011890 - [protein_coding]	4.98	1	1	1	2	221	24.0221	6.21436
AAEL002639-RA	ribosomal protein L36, putative	supercont1.62:2698138-2698479:-1|gene:AAEL002639 - [protein_coding]	7.96	2	1	1	2	113	13.3175	11.3413
AAEL011752-RA	glutathione transferase	supercont1.608:620347-621116:-1|gene:AAEL011752 - [protein_coding]	6.06	1	1	1	2	231	26.1772	6.15088
AAEL011627-RA	ribose-5-phosphate isomerase	supercont1.596:647917-648732:1|gene:AAEL011627 - [protein_coding]	5.54	1	1	1	2	271	29.1753	8.36768
AAEL002510-RB	serine hydroxymethyltransferase	supercont1.59:1024349-1033605:1|gene:AAEL002510 - [protein_coding]	3.79	2	1	1	2	475	52.2207	7.32764
AAEL011527-RA	eukaryotic translation initiation factor	supercont1.588:164852-174571:1|gene:AAEL011527 - [protein_coding]	3.65	1	1	1	2	329	36.2061	5.77002
AAEL011496-RA	chitinase	supercont1.584:111706-123349:-1|gene:AAEL011496 - [protein_coding]	3.23	1	1	1	2	402	45.2586	8.01611
AAEL011468-RA	protein kinase C inhibitor, putative	supercont1.582:503575-504027:-1|gene:AAEL011468 - [protein_coding]	11.81	2	1	1	2	127	13.9053	7.18115
AAEL011385-RA	hypothetical protein	supercont1.574:174971-198220:-1|gene:AAEL011385 - [protein_coding]	2.13	1	1	1	2	328	36.0969	8.86572
AAEL011314-RA	epoxide hydrolase	supercont1.566:696581-698020:-1|gene:AAEL011314 - [protein_coding]	3.28	1	1	1	2	458	51.8477	8.11865
AAEL011276-RA	mitochondrial glutamate carrier protein	supercont1.562:111453-123360:1|gene:AAEL011276 - [protein_coding]	4.13	1	1	1	2	315	33.919	9.56885
AAEL011113-RA	conserved hypothetical protein	supercont1.542:541091-547450:-1|gene:AAEL011113 - [protein_coding]	2.55	1	1	1	2	392	43.8326	6.99072
AAEL011082-RA	hypothetical protein	supercont1.540:412275-416095:1|gene:AAEL011082 - [protein_coding]	4.67	2	1	1	2	214	24.8656	9.51025
AAEL002334-RA	Eukaryotic translation initiation factor 3 subunit E (eIF3e)(Eukaryotic translation initiation factor 3 subunit 6)	supercont1.54:2085791-2094396:1|gene:AAEL002334 - [protein_coding]	1.84	1	1	1	2	435	50.9984	6.60986
AAEL011037-RA	conserved hypothetical protein	supercont1.536:508707-508988:1|gene:AAEL011037 - [protein_coding]	13.98	5	1	1	2	93	10.2349	6.7124
AAEL010898-RA	conserved hypothetical protein	supercont1.516:343674-437390:1|gene:AAEL010898 - [protein_coding]	5.14	1	1	1	2	292	32.7494	6.97607
AAEL010818-RA	hypothetical protein	supercont1.510:1454-2059:-1|gene:AAEL010818 - [protein_coding]	4.48	1	1	1	2	201	22.146	8.60205
AAEL010794-RA	prenylated rab acceptor	supercont1.508:253608-260419:1|gene:AAEL010794 - [protein_coding]	8.25	1	1	1	2	194	21.8232	7.23975
AAEL010765-RA	conserved hypothetical protein	supercont1.507:763280-812290:1|gene:AAEL010765 - [protein_coding]	2.9	1	1	1	2	310	33.526	6.66846
AAEL010743-RA	cysteine desulfurylase	supercont1.504:289192-292815:-1|gene:AAEL010743 - [protein_coding]	3.14	1	1	1	2	446	49.1391	8.1333
AAEL010727-RA	VAMP-associated protein, putative	supercont1.503:599218-600320:1|gene:AAEL010727 - [protein_coding]	4.62	1	1	1	2	346	39.9195	6.48096
AAEL000297-RA	mitochondrial ribosomal protein S25	supercont1.5:1767958-1776507:-1|gene:AAEL000297 - [protein_coding]	7.74	1	1	1	2	168	19.1687	9.23193
AAEL010584-RA	vesicular mannose-binding lectin	supercont1.488:106388-110180:1|gene:AAEL010584 - [protein_coding]	3.55	1	1	1	2	338	38.2031	6.7417
AAEL010505-RA	ribulose-5-phosphate-3-epimerase	supercont1.482:257946-258691:-1|gene:AAEL010505 - [protein_coding]	8.48	1	1	1	2	224	24.5363	5.5542
AAEL010483-RA	oxysterol binding protein	supercont1.480:412682-461042:-1|gene:AAEL010483 - [protein_coding]	1.35	1	1	1	2	817	91.7376	7.59131
AAEL002046-RA	cytochrome P450	supercont1.48:807549-809118:1|gene:AAEL002046 - [protein_coding]	3.77	2	1	1	2	504	57.8508	8.27979
AAEL001964-RA	protein serine/threonine kinase, putative	supercont1.47:2447955-2448335:1|gene:AAEL001964 - [protein_coding]	7.14	1	1	1	2	126	14.5405	8.42627
AAEL010220-RA;AAEL010220-RB	hypothetical protein	supercont1.463:942306-942657:1|gene:AAEL010220#hypothetical protein|protein_coding|supercont1.463:942306-942657:1|gene:AAEL010220 - [protein_coding]	8.51	1	1	1	2	94	10.371	4.51318
AAEL010112-RA	conserved hypothetical protein	supercont1.453:564107-564770:1|gene:AAEL010112 - [protein_coding]	11.05	1	1	1	2	172	19.528	5.66846
AAEL010111-RA	leucine-rich transmembrane protein	supercont1.453:443678-452519:1|gene:AAEL010111 - [protein_coding]	0.87	1	1	1	2	807	88.7534	5.92236
AAEL017030-RA	hypothetical protein	supercont1.45:2076869-2077450:-1|gene:AAEL017030 - [protein_coding]	7.77	1	1	1	2	193	20.2578	10.3159
AAEL010032-RA	translocon-associated protein, beta subunit precursor (trap-beta) (signal sequence receptor beta subunit)	supercont1.447:488526-507049:-1|gene:AAEL010032 - [protein_coding]	5.7	1	1	1	2	193	21.296	6.80029
AAEL010007-RA	conserved hypothetical protein	supercont1.446:506653-526404:-1|gene:AAEL010007 - [protein_coding]	1.37	1	1	1	2	949	108.281	8.83643
AAEL009902-RA	Eukaryotic translation initiation factor 3 subunit D (eIF3d)(Eukaryotic translation initiation factor 3 subunit 7)	supercont1.437:917325-931495:-1|gene:AAEL009902 - [protein_coding]	2.26	1	1	1	2	619	68.455	6.1001
AAEL009906-RB	hypothetical protein	supercont1.437:360562-388840:-1|gene:AAEL009906 - [protein_coding]	6.04	2	1	1	2	298	33.6154	6.3667
AAEL001795-RA	orfY, putative	supercont1.43:2425207-2449886:1|gene:AAEL001795 - [protein_coding]	7.11	1	1	1	2	211	23.4808	6.39209
AAEL015648-RA	ubiquitin-conjugating enzyme	supercont1.4212:1930-2540:1|gene:AAEL015648 - [protein_coding]	8.2	2	1	1	2	122	14.073	6.30322
AAEL009680-RA	chymotrypsin, putative	supercont1.418:878627-879312:-1|gene:AAEL009680 - [protein_coding]	4.85	2	1	1	2	206	22.3754	9.1001
AAEL009601-RA	pyridoxine kinase	supercont1.412:892441-895438:-1|gene:AAEL009601 - [protein_coding]	6.54	1	1	1	2	306	33.7515	6.99072
AAEL009485-RA	conserved hypothetical protein	supercont1.399:135294-170578:1|gene:AAEL009485 - [protein_coding]	1.24	1	1	1	2	485	56.5279	8.88037
AAEL009431-RA	mitochondrial ribosomal protein, L10, putative	supercont1.395:1057658-1058486:1|gene:AAEL009431 - [protein_coding]	8.2	1	1	1	2	256	29.3305	9.11475
AAEL009351-RA	thioredoxin, putative	supercont1.391:749372-750708:1|gene:AAEL009351 - [protein_coding]	7.43	1	1	1	2	148	16.6569	9.29053
AAEL017500-RA	hypothetical protein	supercont1.39:739897-751057:-1|gene:AAEL017500 - [protein_coding]	10.69	1	1	1	2	131	13.398	9.34912
AAEL009320-RA	chaperonin	supercont1.388:802035-812569:-1|gene:AAEL009320 - [protein_coding]	2.69	1	1	1	2	557	59.5762	6.56592
AAEL009300-RA	conserved hypothetical protein	supercont1.387:1001301-1009092:-1|gene:AAEL009300 - [protein_coding]	9.09	1	1	1	2	121	13.9253	9.83252
AAEL015628-RA	glycine dehydrogenase	supercont1.3860:348-3109:-1|gene:AAEL015628 - [protein_coding]	2.05	2	1	1	2	877	97.419	6.88818
AAEL009278-RA	conserved hypothetical protein	supercont1.386:1050572-1055395:-1|gene:AAEL009278 - [protein_coding]	8.4	1	1	1	2	119	13.285	10.228
AAEL009217-RA	mitochondrial ribosomal protein, S35, putative	supercont1.381:979516-980876:1|gene:AAEL009217 - [protein_coding]	3.65	1	1	1	2	329	38.0155	8.71924
AAEL009160-RA;AAEL009160-RB	skp1	supercont1.373:452553-453041:-1|gene:AAEL009160#skp1|protein_coding|supercont1.373:452553-453041:-1|gene:AAEL009160 - [protein_coding]	18.52	1	2	2	2	162	18.356	4.55127
AAEL009051-RA	Thioredoxin Peroxidase.	supercont1.364:537823-538467:1|gene:AAEL009051 - [protein_coding]	5.14	1	1	1	2	214	24.1104	5.99854
AAEL001548-RA	glucosyl/glucuronosyl transferases	supercont1.36:3006473-3008086:1|gene:AAEL001548 - [protein_coding]	1.94	1	1	1	2	516	57.9035	9.24658
AAEL008926-RA	hypothetical protein	supercont1.358:839876-840070:1|gene:AAEL008926 - [protein_coding]	15.63	1	1	1	2	64	7.40401	11.1802
AAEL008871-RA	succinate dehydrogenase	supercont1.353:341382-342043:1|gene:AAEL008871 - [protein_coding]	9.36	1	1	1	2	171	18.7698	9.81787
AAEL008849-RA	selenophosphate synthase	supercont1.352:698954-715353:-1|gene:AAEL008849 - [protein_coding]	4.77	1	1	1	2	398	43.4599	6.78564
AAEL001516-RA	vesicle associated protein, putative	supercont1.35:3557055-3596494:-1|gene:AAEL001516 - [protein_coding]	1.36	2	1	1	2	1248	136.694	6.11279
AAEL008801-RA	conserved hypothetical protein	supercont1.349:1149038-1153147:1|gene:AAEL008801 - [protein_coding]	6.59	1	1	1	2	167	18.4733	5.74463
AAEL008768-RA	multiprotein bridging factor, putative	supercont1.348:830456-847947:-1|gene:AAEL008768 - [protein_coding]	9.52	2	1	1	2	147	16.1897	9.99365
AAEL008734-RA	conserved hypothetical protein	supercont1.345:1053371-1090305:-1|gene:AAEL008734 - [protein_coding]	5.25	1	1	1	2	362	41.2065	9.61279
AAEL008692-RA	barrier-to-autointegration factor, putative	supercont1.342:1019102-1019462:-1|gene:AAEL008692 - [protein_coding]	13.33	1	1	1	2	90	10.0068	5.17334
AAEL001503-RA	sodium/hydrogen exchanger 3 (nhe3)	supercont1.34:2710313-2864472:1|gene:AAEL001503 - [protein_coding]	1.7	1	1	1	2	1179	130.106	7.18115
AAEL008567-RA	serine-type enodpeptidase,	supercont1.332:1269409-1276574:1|gene:AAEL008567 - [protein_coding]	5.1	1	1	1	2	255	27.8801	8.07471
AAEL001448-RA	conserved hypothetical protein	supercont1.33:220190-282085:1|gene:AAEL001448 - [protein_coding]	4.41	1	1	1	2	521	60.0583	8.646
AAEL017302-RA	hypothetical protein	supercont1.327:1262136-1262943:-1|gene:AAEL017302 - [protein_coding]	6.12	1	1	1	2	245	26.5251	8.39697
AAEL008379-RB	P38 mapk	supercont1.321:904843-945663:1|gene:AAEL008379 - [protein_coding]	3.35	2	1	1	2	358	41.1118	6.32861
AAEL008366-RA	pyruvate dehydrogenase	supercont1.320:396077-397453:1|gene:AAEL008366 - [protein_coding]	5.94	1	1	1	2	438	49.8155	6.80029
AAEL008303-RA	calponin/transgelin	supercont1.313:1199843-1213055:-1|gene:AAEL008303 - [protein_coding]	10.06	1	1	1	2	169	19.0367	7.97217
AAEL001371-RA;AAEL004266-RA	pre-mRNA cleavage factor im, 25kD subunit	supercont1.31:999886-1002984:1|gene:AAEL001371#pre-mRNA cleavage factor im, 25kD subunit|protein_coding|supercont1.112:889920-894978:1|gene:AAEL004266 - [protein_coding]	14.35	1	2	2	2	230	26.2816	8.85107
AAEL008171-RA	double-stranded RNA-binding protein zn72d	supercont1.304:1285909-1333887:1|gene:AAEL008171 - [protein_coding]	1.81	1	1	1	2	884	96.4663	8.63135
AAEL007979-RA	tyrosine transporter	supercont1.292:46743-101818:-1|gene:AAEL007979 - [protein_coding]	1.68	1	1	1	2	831	92.1633	7.06396
AAEL001290-RA	conserved hypothetical protein	supercont1.29:649780-650472:1|gene:AAEL001290 - [protein_coding]	4.74	3	1	1	2	190	20.4679	6.84424
AAEL007906-RA	conserved hypothetical protein	supercont1.288:1007564-1009051:1|gene:AAEL007906 - [protein_coding]	1.42	1	1	1	2	422	48.2626	5.94775
AAEL007888-RA	protein 4.1 homolog (Coracle protein), putative	supercont1.287:977598-1021994:-1|gene:AAEL007888 - [protein_coding]	0.84	1	1	1	2	1659	180.667	7.09326
AAEL007821-RA	signalosome, subunit 2, CSN8, putative	supercont1.284:420075-420777:-1|gene:AAEL007821 - [protein_coding]	9.63	1	1	1	2	187	21.9531	5.12256
AAEL001275-RA	ef-hand protein nucb1	supercont1.28:2580934-2590605:-1|gene:AAEL001275 - [protein_coding]	2.2	1	1	1	2	592	69.7221	5.5542
AAEL007742-RA	tyrosine-protein kinase	supercont1.278:187551-194585:-1|gene:AAEL007742 - [protein_coding]	0.53	1	1	1	2	2073	236.914	6.39209
AAEL007718-RA	Eukaryotic translation initiation factor 3 subunit B (eIF3b)(Eukaryotic translation initiation factor 3 subunit 9)	supercont1.276:866012-870597:1|gene:AAEL007718 - [protein_coding]	2.03	1	1	1	2	688	80.0671	5.79541
AAEL007725-RA	reticulocalbin	supercont1.276:767990-769147:-1|gene:AAEL007725 - [protein_coding]	3.41	1	1	1	2	323	38.3913	4.70361
AAEL007702-RA	chaperonin	supercont1.275:781381-809432:-1|gene:AAEL007702 - [protein_coding]	3.56	1	1	1	2	533	57.2273	7.47412
AAEL007650-RA	chaperonin	supercont1.271:702705-708062:1|gene:AAEL007650 - [protein_coding]	5.11	1	1	1	2	489	53.1395	5.8208
AAEL007621-RA	vesicle associated protein, putative	supercont1.267:926321-927074:1|gene:AAEL007621 - [protein_coding]	6.57	2	1	1	2	213	24.2757	7.40088
AAEL007617-RA	serine/threonine-protein kinase vrk	supercont1.267:1537707-1539875:1|gene:AAEL007617 - [protein_coding]	1.79	3	1	1	2	614	67.6239	9.59814
AAEL007565-RA	leucine rich protein, putative	supercont1.263:372946-397653:-1|gene:AAEL007565 - [protein_coding]	2.1	1	2	2	2	1382	155.056	6.56592
AAEL007551-RA	vacuolar protein sorting-associated protein (vps13d)	supercont1.262:1291124-1343926:-1|gene:AAEL007551 - [protein_coding]	0.23	1	1	1	2	3926	442.354	6.59521
AAEL007490-RA;AAEL007490-RB	conserved hypothetical protein	supercont1.258:944532-944911:1|gene:AAEL007490#conserved hypothetical protein|protein_coding|supercont1.258:944532-944911:1|gene:AAEL007490 - [protein_coding]	18.57	1	1	1	2	70	7.82212	10.5063
AAEL007375-RA	pyruvate dehydrogenase	supercont1.251:1363502-1374195:1|gene:AAEL007375 - [protein_coding]	5.54	4	1	1	2	343	39.0249	6.68311
AAEL007282-RA	syntaxin binding protein-1,2,3	supercont1.247:1170083-1206125:1|gene:AAEL007282 - [protein_coding]	3.58	2	1	1	2	558	63.4433	7.25439
AAEL007236-RA	conserved hypothetical protein	supercont1.244:1482709-1498096:-1|gene:AAEL007236 - [protein_coding]	6.73	1	1	1	2	297	31.6863	4.51318
AAEL007219-RA	conserved hypothetical protein	supercont1.243:1363204-1376358:-1|gene:AAEL007219 - [protein_coding]	2.29	1	1	1	2	393	44.5184	5.88428
AAEL001185-RA	conserved hypothetical protein	supercont1.24:863939-864976:1|gene:AAEL001185 - [protein_coding]	4.64	1	1	1	2	323	36.4366	8.95361
AAEL001166-RA	protein phosphatases pp1 regulatory subunit	supercont1.24:591220-604523:-1|gene:AAEL001166 - [protein_coding]	4.52	1	1	1	2	332	38.3381	5.12256
AAEL001159-RA	ribonuclease t2	supercont1.24:549213-551939:1|gene:AAEL001159 - [protein_coding]	7.52	1	1	1	2	319	37.1197	5.5415
AAEL007029-RA	tropomodulin	supercont1.232:738775-823695:-1|gene:AAEL007029 - [protein_coding]	3.52	2	1	1	2	369	41.6554	5.08447
AAEL007024-RA	cytochrome P450	supercont1.231:838998-845440:1|gene:AAEL007024 - [protein_coding]	2.62	1	1	1	2	497	57.5898	8.92432
AAEL006977-RA	serine/threonine protein phosphatase 2a regulatory subunit a	supercont1.230:512954-550894:-1|gene:AAEL006977 - [protein_coding]	2.69	1	1	1	2	594	66.2535	5.04639
AAEL006872-RA	calponin/transgelin	supercont1.224:69696-83525:1|gene:AAEL006872 - [protein_coding]	7.61	1	1	1	2	184	20.2225	8.51416
AAEL006876-RA	igf2 mRNA binding protein, putative	supercont1.224:602952-692136:-1|gene:AAEL006876 - [protein_coding]	2.96	1	1	1	2	541	58.759	9.14404
AAEL006779-RA	cytochrome c oxidase assembly protein cox11	supercont1.220:272074-273451:1|gene:AAEL006779 - [protein_coding]	10.64	1	1	1	2	235	26.5963	7.41553
AAEL006751-RA	hypothetical protein	supercont1.219:541539-543536:1|gene:AAEL006751 - [protein_coding]	1.5	1	1	1	2	665	71.8455	9.77393
AAEL006748-RA	ss-DNA binding protein 12RNP2 precursor, putative	supercont1.219:213802-214299:1|gene:AAEL006748 - [protein_coding]	8.48	1	1	1	2	165	19.0096	5.09717
AAEL006611-RA	conserved hypothetical protein	supercont1.213:1644336-1645605:1|gene:AAEL006611 - [protein_coding]	3.1	1	1	1	2	258	28.9808	7.48877
AAEL001020-RA	anterior fat body protein	supercont1.21:2651498-2663812:-1|gene:AAEL001020 - [protein_coding]	7.99	1	1	1	2	338	36.9399	5.60498
AAEL001044-RA	tyrosyl-tRNA synthetase	supercont1.21:2612096-2620120:-1|gene:AAEL001044 - [protein_coding]	3.63	1	1	1	2	524	58.4643	6.65381
AAEL006488-RA	nucleoporin, p88, putative	supercont1.208:1247651-1262191:1|gene:AAEL006488 - [protein_coding]	3	1	1	1	2	600	67.8552	6.12549
AAEL006406-RE	conserved hypothetical protein	supercont1.204:285843-286136:1|gene:AAEL006406 - [protein_coding]	11.34	6	1	1	2	97	11.0943	5.07178
AAEL006389-RA	cathepsin l	supercont1.203:1447015-1448758:1|gene:AAEL006389 - [protein_coding]	2.42	1	1	1	2	538	61.1724	6.25244
AAEL015392-RA	conserved hypothetical protein	supercont1.2029:14588-15921:-1|gene:AAEL015392 - [protein_coding]	4.23	2	1	1	2	307	33.1964	6.52197
AAEL006342-RA	epoxide hydrolase	supercont1.201:1485701-1496306:1|gene:AAEL006342 - [protein_coding]	8.44	3	1	1	2	225	26.0724	9.18799
AAEL000143-RA	conserved hypothetical protein	supercont1.2:2500611-2501524:-1|gene:AAEL000143 - [protein_coding]	3.86	1	1	1	2	285	31.3411	7.35693
AAEL017064-RB	hypothetical protein	supercont1.193:222834-233652:-1|gene:AAEL017064 - [protein_coding]	6.09	2	1	1	2	197	23.3331	7.40088
AAEL006126-RB	conserved hypothetical protein	supercont1.191:39666-44534:1|gene:AAEL006126 - [protein_coding]	0.86	2	1	1	2	1622	188.876	7.06396
AAEL006124-RA	conserved hypothetical protein	supercont1.191:1312841-1322899:1|gene:AAEL006124 - [protein_coding]	5.04	1	1	1	2	417	48.5627	8.17725
AAEL000942-RA	conserved hypothetical protein	supercont1.19:718318-718904:1|gene:AAEL000942 - [protein_coding]	14.53	2	1	1	2	172	18.8857	9.56885
AAEL006013-RA	huntingtin interacting protein	supercont1.186:892722-917615:1|gene:AAEL006013 - [protein_coding]	0.46	1	1	1	2	2367	267.222	5.50342
AAEL005967-RA	conserved hypothetical protein	supercont1.182:1892559-1902588:1|gene:AAEL005967 - [protein_coding]	1.16	1	1	1	2	1209	138.663	6.80029
AAEL005944-RA	mitochondrial ribosomal protein, S23, putative	supercont1.181:1426813-1428026:1|gene:AAEL005944 - [protein_coding]	6.55	1	1	1	2	168	19.339	8.30908
AAEL005947-RA	G-rich sequence factor-1, putative	supercont1.181:1409331-1421453:-1|gene:AAEL005947 - [protein_coding]	3.4	2	1	1	2	471	50.0521	5.57959
AAEL005951-RB	lipid storage droplets surface binding protein	supercont1.181:1178328-1180629:-1|gene:AAEL005951 - [protein_coding]	7.35	1	1	1	2	245	27.9988	10.1987
AAEL000857-RA	conserved hypothetical protein	supercont1.18:3711718-3722219:-1|gene:AAEL000857 - [protein_coding]	1.56	1	1	1	2	705	78.863	5.74463
AAEL005890-RA	conserved hypothetical protein	supercont1.178:822913-824120:1|gene:AAEL005890 - [protein_coding]	11.11	1	1	1	2	207	23.2207	7.35693
AAEL005849-RA	synaptic vesicle protein	supercont1.177:1871946-1874280:-1|gene:AAEL005849 - [protein_coding]	3.14	1	1	1	2	573	62.587	6.78564
AAEL005856-RA	signal recognition particle receptor alpha subunit (sr-alpha)	supercont1.177:1753544-1768870:1|gene:AAEL005856 - [protein_coding]	3.85	1	1	1	2	623	69.689	7.98682
AAEL005801-RA	bifunctional aminoacyl-tRNA synthetase	supercont1.175:1441603-1469407:1|gene:AAEL005801 - [protein_coding]	2.59	1	2	2	2	1702	190.107	8.54346
AAEL005760-RA	hypothetical protein	supercont1.173:112-385:1|gene:AAEL005760 - [protein_coding]	31.25	1	1	1	2	64	7.11398	9.5835
AAEL005638-RA	conserved hypothetical protein	supercont1.166:1710074-1710832:1|gene:AAEL005638 - [protein_coding]	7.14	1	1	1	2	252	29.2751	10.0229
AAEL005524-RA	adenosylhomocysteinase	supercont1.161:675483-698131:1|gene:AAEL005524 - [protein_coding]	2.6	1	1	1	2	461	51.1608	6.72705
AAEL000766-RA	ubiquinol cytochrome C oxidoreductase-subunit 6.4kD-subunit, putative	supercont1.16:1116400-1118146:-1|gene:AAEL000766 - [protein_coding]	22.22	1	1	1	2	54	5.98503	8.83643
AAEL005471-RA	Sec61 protein complex gamma subunit, putative	supercont1.158:636103-636309:1|gene:AAEL005471 - [protein_coding]	19.12	1	1	1	2	68	7.70721	9.89111
AAEL005477-RA	amidase	supercont1.158:1462174-1483926:1|gene:AAEL005477 - [protein_coding]	3.71	1	1	1	2	566	63.3417	8.86572
AAEL005336-RA	d-3-phosphoglycerate dehydrogenase	supercont1.151:192604-209296:-1|gene:AAEL005336 - [protein_coding]	4.22	1	1	1	2	332	35.3227	7.91357
AAEL000744-RA	troponin C	supercont1.15:748538-774587:-1|gene:AAEL000744 - [protein_coding]	9.33	1	1	1	2	150	17.1231	4.13232
AAEL005185-RA	conserved hypothetical protein	supercont1.145:1810687-1812474:-1|gene:AAEL005185 - [protein_coding]	4.5	1	1	1	2	289	33.2416	8.99756
AAEL015061-RA	chaperone binding protein	supercont1.1436:76108-100422:-1|gene:AAEL015061 - [protein_coding]	11.83	1	1	1	2	186	20.9525	5.65576
AAEL000703-RA	glycogen phosphorylase	supercont1.14:1197142-1236568:1|gene:AAEL000703 - [protein_coding]	2.6	1	1	1	2	845	96.895	6.32861
AAEL000704-RA	synaptotagmin,	supercont1.14:1005049-1057376:-1|gene:AAEL000704 - [protein_coding]	3.67	1	1	1	2	354	39.3363	5.68115
AAEL004733-RA	jun activation domain binding protein	supercont1.128:159197-163123:-1|gene:AAEL004733 - [protein_coding]	4.18	1	1	1	2	311	34.6216	6.12549
AAEL014797-RA	acyl-coa dehydrogenase	supercont1.1276:26575-28502:1|gene:AAEL014797 - [protein_coding]	6.89	2	2	2	2	421	46.5866	8.00146
AAEL004701-RA	Argininosuccinate synthase (EC 6.3.4.5)(Citrulline--aspartate ligase)	supercont1.127:623072-624310:1|gene:AAEL004701 - [protein_coding]	3.4	1	1	1	2	412	45.9595	6.84424
AAEL004565-RA	ADP-ribosylation factor, arf	supercont1.123:2137207-2143337:1|gene:AAEL004565 - [protein_coding]	8.81	1	1	1	2	159	18.1965	6.27783
AAEL004554-RC	conserved hypothetical protein	supercont1.123:1814337-1826698:-1|gene:AAEL004554 - [protein_coding]	4.9	1	1	1	2	245	27.2832	8.80713
AAEL004522-RA	gambicin anti-microbial peptide	supercont1.122:2186816-2188508:1|gene:AAEL004522 - [protein_coding]	14.12	1	1	1	2	85	9.14336	8.39697
AAEL004501-RA	s-adenosylmethionine synthetase	supercont1.121:2042018-2065789:1|gene:AAEL004501 - [protein_coding]	2.23	1	1	1	2	404	44.5313	6.46826
AAEL004475-RA;AAEL004475-RB	arp2/3 complex 21 kd subunit	supercont1.120:889272-889915:1|gene:AAEL004475#arp2/3 complex 21 kd subunit|protein_coding|supercont1.120:889272-889915:1|gene:AAEL004475 - [protein_coding]	12.36	1	1	1	2	178	20.3153	8.60205
AAEL004452-RA	fast myosin heavy chain HCIII, putative	supercont1.120:844657-851292:-1|gene:AAEL004452 - [protein_coding]	3.48	1	1	1	2	489	54.9291	8.76318
AAEL014610-RA	cytochrome P450	supercont1.1188:12946-14622:-1|gene:AAEL014610 - [protein_coding]	3.16	1	1	1	2	538	62.5136	7.75244
AAEL004369-RA	alpha-glucosidase	supercont1.116:695390-697368:1|gene:AAEL004369 - [protein_coding]	4.37	1	2	2	2	641	73.5286	5.96045
AAEL004378-RA	eukaryotic translation initiation factor 1A (eIF-1A)	supercont1.116:1689649-1700568:-1|gene:AAEL004378 - [protein_coding]	6.76	1	1	1	2	148	17.0686	5.13525
AAEL014526-RA	sideroflexin 1,2,3	supercont1.1152:174899-175362:1|gene:AAEL014526 - [protein_coding]	7.58	1	1	1	2	132	14.8678	8.71924
AAEL004345-RA	cysteinyl-tRNA synthetase	supercont1.115:2435947-2455780:1|gene:AAEL004345 - [protein_coding]	2.04	1	1	1	2	735	83.8435	6.22705
AAEL004291-RA	translin	supercont1.113:2156518-2157830:1|gene:AAEL004291 - [protein_coding]	5.13	2	1	1	2	234	26.5328	6.25244
AAEL004284-RA	mitochondrial ATPase inhibitor, putative	supercont1.113:1975332-1984705:1|gene:AAEL004284 - [protein_coding]	15.6	1	1	1	2	109	12.1122	9.48096
AAEL004246-RA	still life, sif	supercont1.112:971568-1166898:-1|gene:AAEL004246 - [protein_coding]	0.91	2	1	1	2	1869	211.648	9.11475
AAEL004227-RA	myosin vi	supercont1.111:1843918-1880894:1|gene:AAEL004227 - [protein_coding]	1.2	1	1	1	2	1245	143.396	8.646
AAEL004120-RA	Niemann-Pick Type C-2, putative	supercont1.107:349326-350053:1|gene:AAEL004120 - [protein_coding]	12.74	1	1	1	2	157	17.5916	8.104
AAEL017198-RA	hypothetical protein	supercont1.106:1016026-1023636:1|gene:AAEL017198 - [protein_coding]	7.69	1	1	1	2	91	10.5746	11.7368
AAEL004010-RB	splicing factor, putative	supercont1.105:1364568-1378118:1|gene:AAEL004010 - [protein_coding]	8.63	4	1	1	2	313	33.9026	8.96826
AAEL003959-RA	short-chain dehydrogenase	supercont1.102:2263839-2283929:-1|gene:AAEL003959 - [protein_coding]	7.76	1	1	1	2	322	36.1219	8.99756
AAEL003953-RA	map/microtubule affinity-regulating kinase 2,4	supercont1.102:1031996-1138544:-1|gene:AAEL003953 - [protein_coding]	2.05	1	1	1	2	1026	111.708	9.83252
AAEL014080-RA	aldehyde dehydrogenase	supercont1.1002:133986-176767:1|gene:AAEL014080 - [protein_coding]	2.86	1	1	1	2	489	53.0198	5.68115
AAEL003903-RA	acid phosphatase-1	supercont1.100:678437-688877:1|gene:AAEL003903 - [protein_coding]	4.58	1	1	1	2	437	49.7982	8.42627
AAEL014034-RA	zinc finger protein	supercont1.991:154442-197831:-1|gene:AAEL014034 - [protein_coding]	0.98	1	1	1	1	1526	174.776	6.02393
AAEL003871-RA	proteasome subunit alpha type	supercont1.99:626171-627692:-1|gene:AAEL003871 - [protein_coding]	5.53	1	1	1	1	253	27.6679	5.0083
AAEL013982-RA	RNA binding motif protein 4,lark	supercont1.976:233319-240971:-1|gene:AAEL013982 - [protein_coding]	3.33	1	1	1	1	330	38.0007	8.96826
AAEL003700-RA	hypothetical protein	supercont1.94:2342902-2346032:1|gene:AAEL003700 - [protein_coding]	1.73	1	1	1	1	519	59.9513	8.11865
AAEL013824-RA;AAEL013823-RA	calcium/calmodulin dependent protein kinase ii	supercont1.931:237648-239120:1|gene:AAEL013824#calcium/calmodulin dependent protein kinase ii|protein_coding|supercont1.931:260750-262222:1|gene:AAEL013823 - [protein_coding]	4.08	1	1	1	1	490	55.7072	7.28369
AAEL003632-RA	Clip-Domain Serine Protease family B.	supercont1.93:1802099-1808583:-1|gene:AAEL003632 - [protein_coding]	4.32	1	1	1	1	370	41.1119	5.89697
AAEL003606-RA	purine biosynthesis protein 6, pur6	supercont1.92:1664291-1670755:-1|gene:AAEL003606 - [protein_coding]	5.62	1	1	1	1	427	47.2377	7.98682
AAEL003491-RB	proline synthetase associated protein	supercont1.88:1409155-1428756:-1|gene:AAEL003491 - [protein_coding]	5.83	2	1	1	1	223	25.7735	9.45166
AAEL013584-RA	conserved hypothetical protein	supercont1.875:141309-141984:-1|gene:AAEL013584 - [protein_coding]	7.14	2	1	1	1	182	21.1177	5.43994
AAEL013538-RA	hepatoma-derived GF, putative	supercont1.864:72656-111064:1|gene:AAEL013538 - [protein_coding]	1.31	1	1	1	1	459	51.3039	5.77002
AAEL013529-RA	synapsin	supercont1.863:81299-111825:-1|gene:AAEL013529 - [protein_coding]	6.17	1	1	1	1	243	26.3716	9.72998
AAEL013468-RA	solute carrier family 35 member C2, putative	supercont1.851:411323-413021:1|gene:AAEL013468 - [protein_coding]	2.11	2	1	1	1	474	53.4489	7.26904
AAEL003381-RA	conserved hypothetical protein	supercont1.85:945023-945649:1|gene:AAEL003381 - [protein_coding]	8.17	1	1	1	1	208	23.5778	5.38916
AAEL013410-RA	conserved hypothetical protein	supercont1.839:191996-192736:1|gene:AAEL013410 - [protein_coding]	7.49	1	1	1	1	227	24.9079	9.01221
AAEL003293-RA	GTP-binding protein	supercont1.83:921662-923683:1|gene:AAEL003293 - [protein_coding]	2.23	1	1	1	1	673	76.6467	9.5249
AAEL013335-RA	conserved hypothetical protein	supercont1.825:424020-444127:1|gene:AAEL013335 - [protein_coding]	2.48	1	1	1	1	807	90.2754	7.79639
AAEL003229-RA	hypothetical protein	supercont1.82:1218240-1228270:1|gene:AAEL003229 - [protein_coding]	0.37	1	1	1	1	2153	244.104	6.7124
AAEL017204-RA	hypothetical protein	supercont1.816:154276-171817:-1|gene:AAEL017204 - [protein_coding]	1.8	1	1	1	1	666	75.6318	7.72314
AAEL013226-RA	conserved hypothetical protein	supercont1.808:119204-124012:-1|gene:AAEL013226 - [protein_coding]	3.07	2	1	1	1	391	44.4082	6.354
AAEL003165-RA	low molecular weight protein-tyrosine-phosphatase	supercont1.80:1401113-1401797:-1|gene:AAEL003165 - [protein_coding]	11.39	1	1	1	1	202	22.9755	7.89893
AAEL000412-RA	conserved hypothetical protein	supercont1.8:1086921-1087924:-1|gene:AAEL000412 - [protein_coding]	4.19	1	1	1	1	310	36.1118	8.45557
AAEL003115-RA	tartan	supercont1.78:568058-588940:-1|gene:AAEL003115 - [protein_coding]	2.23	1	1	1	1	673	76.8491	6.66846
AAEL013012-RA	brefeldin a-inhibited guanine nucleotide-exchange protein	supercont1.775:40660-58956:1|gene:AAEL013012 - [protein_coding]	0.61	1	1	1	1	1630	183.95	6.18896
AAEL012951-RA	transformation/transcription domain-associated protein	supercont1.766:454925-497164:1|gene:AAEL012951 - [protein_coding]	0.45	1	1	1	1	3576	408.216	7.91357
AAEL003036-RA	conserved hypothetical protein	supercont1.75:959478-987549:-1|gene:AAEL003036 - [protein_coding]	1.78	1	1	1	1	729	82.6698	4.94482
AAEL012741-RA	conserved hypothetical protein	supercont1.733:248339-249945:-1|gene:AAEL012741 - [protein_coding]	2.54	1	1	1	1	512	55.579	7.89893
AAEL012505-RA	hypothetical protein	supercont1.704:238624-243813:-1|gene:AAEL012505 - [protein_coding]	1.1	1	1	1	1	1729	194.942	7.62061
AAEL012509-RA	hypothetical protein	supercont1.704:201686-203454:1|gene:AAEL012509 - [protein_coding]	4.95	1	1	1	1	566	63.6611	6.34131
AAEL002856-RA	conserved hypothetical protein	supercont1.70:1056571-1085210:1|gene:AAEL002856 - [protein_coding]	5.84	1	1	1	1	257	29.6128	9.83252
AAEL012412-RA	slit protein	supercont1.693:17667-65233:-1|gene:AAEL012412 - [protein_coding]	3.87	1	1	1	1	568	63.4951	7.51807
AAEL012316-RA;AAEL011136-RA	arsenical pump-driving ATPase	supercont1.677:146778-148334:-1|gene:AAEL012316#arsenical pump-driving ATPase|protein_coding|supercont1.543:511301-512742:-1|gene:AAEL011136 - [protein_coding]	2.05	1	1	1	1	341	38.1673	5.0083
AAEL012302-RA	conserved hypothetical protein	supercont1.676:443-31120:1|gene:AAEL012302 - [protein_coding]	5.08	2	1	1	1	413	47.5182	7.38623
AAEL002694-RA	hypothetical protein	supercont1.64:1767929-1775658:-1|gene:AAEL002694 - [protein_coding]	2.68	1	1	1	1	523	59.9117	5.92236
AAEL011927-RA	mind bomb	supercont1.631:45706-67518:-1|gene:AAEL011927 - [protein_coding]	0.79	1	1	1	1	1141	123.655	6.90283
AAEL011832-RA	conserved hypothetical protein	supercont1.619:138534-168171:1|gene:AAEL011832 - [protein_coding]	6.9	1	1	1	1	203	22.8655	10.0229
AAEL011745-RA	trisn small nuclear ribonucleoprotein, putative	supercont1.607:497490-512304:1|gene:AAEL011745 - [protein_coding]	1.81	1	1	1	1	662	75.5988	9.61279
AAEL002539-RA	fimbrin/plastin	supercont1.60:2574619-2615502:-1|gene:AAEL002539 - [protein_coding]	2.83	1	1	1	1	706	78.246	5.22412
AAEL000382-RA	myosin motor, putative	supercont1.6:1443079-1447252:-1|gene:AAEL000382 - [protein_coding]	1.28	1	1	1	1	782	90.5324	5.65576
AAEL000321-RA;AAEL015010-RA	acetyl-coa synthetase	supercont1.6:1033992-1064959:-1|gene:AAEL000321#acetyl-coa synthetase|protein_coding|supercont1.1396:81464-114181:-1|gene:AAEL015010 - [protein_coding]	1.8	1	1	1	1	668	75.676	5.85889
AAEL011653-RA	thyroid hormone receptor interactor	supercont1.599:661221-662717:-1|gene:AAEL011653 - [protein_coding]	3.7	1	1	1	1	433	48.4197	6.25244
AAEL011650-RA	coatomer, gamma-subunit, putative	supercont1.599:367235-398006:-1|gene:AAEL011650 - [protein_coding]	2.69	1	1	1	1	929	101.748	5.16064
AAEL011554-RA;AAEL011554-RB	adhesion regulating molecule 1 (110 kda cell membrane glycoprotein)	supercont1.589:682003-702868:1|gene:AAEL011554#adhesion regulating molecule 1 (110 kda cell membrane glycoprotein)|protein_coding|supercont1.589:682003-702868:1|gene:AAEL011554 - [protein_coding]	4.79	1	1	1	1	438	46.2124	6.20166
AAEL011245-RA	deoxyhypusine synthase	supercont1.559:484354-488183:1|gene:AAEL011245 - [protein_coding]	5.79	1	1	1	1	363	40.6055	5.75732
AAEL011112-RA;AAEL011112-RB;AAEL011112-RC	alcohol dehydrogenase	supercont1.542:229099-230366:-1|gene:AAEL011112#alcohol dehydrogenase|protein_coding|supercont1.542:229099-230366:-1|gene:AAEL011112#alcohol dehydrogenase|protein_coding|supercont1.542:229099-230366:-1|gene:AAEL011112 - [protein_coding]	2.79	1	1	1	1	358	38.1305	6.78564
AAEL011023-RA	hypothetical protein	supercont1.534:734655-762722:-1|gene:AAEL011023 - [protein_coding]	0.69	1	1	1	1	1160	130.788	8.93896
AAEL011006-RA q	guanylate kinase	supercont1.532:520806-547054:1|gene:AAEL011006 - [protein_coding]	9.48	1	1	1	1	232	25.9854	6.93213
AAEL010815-RA	conserved hypothetical protein	supercont1.510:508281-553046:1|gene:AAEL010815 - [protein_coding]	0.72	1	1	1	1	1112	119.849	8.5874
AAEL002184-RA	F-actin capping protein beta subunit	supercont1.51:645988-663996:1|gene:AAEL002184 - [protein_coding]	3.64	1	1	1	1	275	30.9445	5.71924
AAEL002165-RA	conserved hypothetical protein	supercont1.50:1749272-1761661:-1|gene:AAEL002165 - [protein_coding]	6.2	1	1	1	1	274	30.5594	7.06396
AAEL010653-RA	alpha-l-fucosidase	supercont1.495:878397-879999:-1|gene:AAEL010653 - [protein_coding]	2.33	1	1	1	1	473	55.1395	6.11279
AAEL010644-RA	ribonucleoside-diphosphate reductase large chain	supercont1.492:343397-359904:1|gene:AAEL010644 - [protein_coding]	2.25	1	1	1	1	844	95.6604	6.97607
AAEL010537-RA	alpha-amylase	supercont1.485:564760-574171:1|gene:AAEL010537 - [protein_coding]	1.55	1	1	1	1	582	66.8836	5.26221
AAEL010519-RA	succinate dehydrogenase, putative	supercont1.484:912766-913514:-1|gene:AAEL010519 - [protein_coding]	8.47	2	1	1	1	177	18.7113	10.7554
AAEL010512-RA	tetratricopeptide repeat protein, tpr	supercont1.483:683080-718284:-1|gene:AAEL010512 - [protein_coding]	0.85	1	1	1	1	1061	118.514	6.72705
AAEL010479-RA	sugar transporter	supercont1.480:854499-864124:1|gene:AAEL010479 - [protein_coding]	2.29	1	1	1	1	480	52.1469	5.71924
AAEL002065-RA	hydroxymethylglutaryl-coa lyase	supercont1.48:370051-379217:1|gene:AAEL002065 - [protein_coding]	4.62	1	1	1	1	325	34.5688	7.62061
AAEL010311-RA	conserved hypothetical protein	supercont1.470:172853-197320:1|gene:AAEL010311 - [protein_coding]	1.15	1	1	1	1	1304	147.191	6.88818
AAEL002019-RA	conserved hypothetical protein	supercont1.47:2906750-2907924:-1|gene:AAEL002019 - [protein_coding]	4.82	1	1	1	1	353	40.7917	7.57666
AAEL010296-RA	carboxylase:pyruvate/acetyl-coa/propionyl-coa	supercont1.468:340013-350790:1|gene:AAEL010296 - [protein_coding]	2.56	1	1	1	1	704	77.1848	7.06396
AAEL001948-RA	myosin heavy chain	supercont1.46:1819820-1948007:-1|gene:AAEL001948 - [protein_coding]	2.44	1	1	1	1	737	86.5688	5.18604
AAEL010081-RA	conserved hypothetical protein	supercont1.452:121646-141498:-1|gene:AAEL010081 - [protein_coding]	2.26	1	1	1	1	930	106.524	8.42627
AAEL010059-RA	bacterial-type ABC transport ATP-binding subunit? or RNAse l inhibitor	supercont1.450:713376-726704:1|gene:AAEL010059 - [protein_coding]	3.28	1	1	1	1	609	68.9004	7.86963
AAEL001904-RA	arp2/3	supercont1.45:852793-894105:-1|gene:AAEL001904 - [protein_coding]	5.59	1	1	1	1	304	35.1462	7.98682
AAEL010035-RA	WD-repeat protein	supercont1.447:792513-826090:1|gene:AAEL010035 - [protein_coding]	3.46	2	1	1	1	463	52.1867	4.85596
AAEL009959-RA	pre-mRNA splicing factor prp8	supercont1.442:604414-633528:-1|gene:AAEL009959 - [protein_coding]	0.55	1	1	1	1	2383	278.386	8.82178
AAEL001840-RA	zinc carboxypeptidase	supercont1.44:427177-428791:-1|gene:AAEL001840 - [protein_coding]	4.94	1	1	1	1	425	48.0436	4.94482
AAEL001816-RA	glucosyl/glucuronosyl transferases	supercont1.43:774276-775893:1|gene:AAEL001816 - [protein_coding]	1.74	1	1	1	1	517	59.8477	8.73389
AAEL009672-RA	conserved hypothetical protein	supercont1.417:858052-881920:-1|gene:AAEL009672 - [protein_coding]	3.67	1	1	1	1	627	69.8085	9.33447
AAEL009646-RA	conserved hypothetical protein	supercont1.415:110812-137187:-1|gene:AAEL009646 - [protein_coding]	2.92	1	1	1	1	582	66.7335	6.29053
AAEL000230-RA	conserved hypothetical protein	supercont1.4:3897471-3898243:1|gene:AAEL000230 - [protein_coding]	9.3	1	1	1	1	215	24.5497	8.93896
AAEL009385-RA	hypothetical protein	supercont1.393:1101114-1104181:1|gene:AAEL009385 - [protein_coding]	1.12	2	1	1	1	984	110.199	6.22705
AAEL001649-RA	leucine aminopeptidase	supercont1.38:460978-464055:-1|gene:AAEL001649 - [protein_coding]	3.64	1	1	1	1	522	55.7474	6.99072
AAEL009203-RA	glucose dehydrogenase	supercont1.378:1080142-1095074:1|gene:AAEL009203 - [protein_coding]	2.32	1	1	1	1	691	78.16	8.68994
AAEL009188-RA	hypothetical protein	supercont1.377:892103-975405:1|gene:AAEL009188 - [protein_coding]	12.3	1	1	1	1	252	26.7041	8.1626
AAEL001605-RA	microtubule binding protein, putative	supercont1.37:1819329-1849981:1|gene:AAEL001605 - [protein_coding]	5.97	1	1	1	1	268	29.7279	4.08154
AAEL009094-RA	WSCD family member AAEL009094	supercont1.369:310436-319510:1|gene:AAEL009094 - [protein_coding]	3.47	1	1	1	1	317	36.0879	9.81787
AAEL015601-RA	tryptophanyl-tRNA synthetase	supercont1.3637:2352-3356:1|gene:AAEL015601 - [protein_coding]	5.14	2	1	1	1	311	35.2612	7.41553
AAEL008921-RA;AAEL008921-RD	myosin regulatory light chain 2 smooth muscle	supercont1.358:352407-352931:-1|gene:AAEL008921#myosin regulatory light chain 2 smooth muscle|protein_coding|supercont1.358:352407-352931:-1|gene:AAEL008921 - [protein_coding]	6.32	2	1	1	1	174	20.0346	4.80518
AAEL008857-RA	deoxyribonuclease I, putative	supercont1.353:159692-174317:-1|gene:AAEL008857 - [protein_coding]	4.11	1	1	1	1	438	48.3262	6.18896
AAEL017304-RA;AAEL017130-RA	gustatory receptor Gr15	supercont1.340:298040-299396:-1|gene:AAEL017304#AaGr51|protein_coding|supercont1.340:302609-303965:1|gene:AAEL017130 - [protein_coding]	2.62	1	1	1	1	381	45.5094	8.41162
AAEL008500-RA	DEAD box ATP-dependent RNA helicase	supercont1.329:368882-373005:1|gene:AAEL008500 - [protein_coding]	5.69	1	1	1	1	439	50.3682	8.19189
AAEL008492-RA	conserved hypothetical protein	supercont1.329:348741-349235:1|gene:AAEL008492 - [protein_coding]	14.17	1	1	1	1	120	13.5611	6.27783
AAEL008418-RA;AAEL008418-RB	pyrroline-5-carboxylate reductase	supercont1.323:693140-712879:1|gene:AAEL008418#pyrroline-5-carboxylate reductase|protein_coding|supercont1.323:693140-712879:1|gene:AAEL008418 - [protein_coding]	6.83	1	1	1	1	293	31.142	7.97217
AAEL001410-RA	snf2 histone linker phd ring helicase	supercont1.32:1010361-1044473:-1|gene:AAEL001410 - [protein_coding]	1.53	1	1	1	1	1114	129.525	7.78174
AAEL008248-RA	conserved hypothetical protein	supercont1.309:359824-383124:1|gene:AAEL008248 - [protein_coding]	3.96	1	1	1	1	631	69.6997	9.37842
AAEL008164-RA	conserved hypothetical protein	supercont1.304:246330-247748:1|gene:AAEL008164 - [protein_coding]	5.79	1	1	1	1	363	39.4765	9.08545
AAEL008134-RA	ABC transporter	supercont1.302:90172-107194:1|gene:AAEL008134 - [protein_coding]	2.36	1	1	1	1	848	96.5446	8.25049
AAEL008107-RA	f14p3.9 protein (auxin transport protein)	supercont1.301:505706-548536:1|gene:AAEL008107 - [protein_coding]	0.23	1	1	1	1	5248	579.925	6.06201
AAEL008032-RA	conserved hypothetical protein	supercont1.296:761147-827377:1|gene:AAEL008032 - [protein_coding]	3.42	1	1	1	1	527	59.9037	5.94775
AAEL007854-RA	pelota	supercont1.286:1000246-1110875:-1|gene:AAEL007854 - [protein_coding]	4.15	1	1	1	1	386	43.065	6.12549
AAEL007803-RA	lamin b receptor	supercont1.283:110399-118937:1|gene:AAEL007803 - [protein_coding]	1.96	1	1	1	1	664	74.2572	10.2134
AAEL007563-RA	Dual Oxidase: Peroxidase and NADPH-Oxidase domains.	supercont1.263:965300-1158278:-1|gene:AAEL007563 - [protein_coding]	0.96	1	1	1	1	1452	167.939	8.35303
AAEL007505-RA	iroquois-class homeodomain protein irx	supercont1.259:335681-433107:1|gene:AAEL007505 - [protein_coding]	4.13	2	1	1	1	363	40.5978	6.52197
AAEL007449-RA	hypothetical protein	supercont1.256:682973-706456:1|gene:AAEL007449 - [protein_coding]	1.4	1	1	1	1	1501	158.844	6.7124
AAEL007288-RA	dynamin	supercont1.247:1451712-1516274:1|gene:AAEL007288 - [protein_coding]	2.26	2	1	1	1	839	93.7355	8.14795
AAEL001177-RA	signal recognition particle, 14kD, putative	supercont1.24:609632-618947:1|gene:AAEL001177 - [protein_coding]	18.35	1	1	1	1	109	12.3547	10.1255
AAEL006937-RA	structural maintenance of chromosomes smc3	supercont1.229:536507-586285:-1|gene:AAEL006937 - [protein_coding]	0.67	1	1	1	1	1201	140.067	7.73779
AAEL006945-RA;AAEL006945-RB	golgi SNAP receptor complex member, putative	supercont1.229:193914-194901:1|gene:AAEL006945#golgi SNAP receptor complex member, putative|protein_coding|supercont1.229:193914-194901:1|gene:AAEL006945 - [protein_coding]	7.42	1	1	1	1	229	25.8492	8.71924
AAEL015441-RA	spliceosomal protein sap	supercont1.2280:5323-7260:-1|gene:AAEL015441 - [protein_coding]	2.64	2	1	1	1	645	71.85	5.8335
AAEL006851-RA;AAEL012661-RA	Eukaryotic translation initiation factor 3 subunit G (eIF3g)(Eukaryotic translation initiation factor 3 subunit 4)(Eukaryotic translation initiation factor 3 RNA-binding subunit)(eIF-3 RNA-binding subunit)	supercont1.223:1706502-1707828:-1|gene:AAEL006851#Eukaryotic translation initiation factor 3 subunit G (eIF3g)(Eukaryotic translation initiation factor 3 subunit 4)(Eukaryotic translation initiation factor 3 RNA-binding subunit)(eIF-3 RNA-binding subunit)|protein_coding|supercont1.722:40930-42245:-1|gene:AAEL012661 - [protein_coding]	6.25	1	1	1	1	272	30.3442	8.32373
AAEL006837-RA	3-hydroxyisobutyrate dehydrogenase	supercont1.223:1501123-1501995:-1|gene:AAEL006837 - [protein_coding]	7.07	1	1	1	1	283	30.8524	5.85889
AAEL006711-RA	conserved hypothetical protein	supercont1.218:1117131-1182902:1|gene:AAEL006711 - [protein_coding]	10.28	1	1	1	1	214	24.2894	9.20264
AAEL006586-RA	serine protease	supercont1.211:715687-716812:1|gene:AAEL006586 - [protein_coding]	7.32	1	1	1	1	314	34.2227	4.7417
AAEL006562-RA	acid phosphatase	supercont1.210:1996151-1997304:-1|gene:AAEL006562 - [protein_coding]	5.56	1	1	1	1	342	39.4589	8.89502
AAEL001015-RA	conserved hypothetical protein	supercont1.21:3909117-3920395:1|gene:AAEL001015 - [protein_coding]	2.69	1	1	1	1	632	72.9887	6.84424
AAEL006526-RA	neurotransmitter gated ion channel	supercont1.209:674210-691834:1|gene:AAEL006526 - [protein_coding]	4.68	1	1	1	1	406	46.785	7.00537
AAEL006473-RA	arginine/serine-rich splicing factor	supercont1.206:247547-267891:1|gene:AAEL006473 - [protein_coding]	9.28	1	1	1	1	237	27.1684	9.74463
AAEL006472-RA	rabconnectin	supercont1.206:111429-170229:1|gene:AAEL006472 - [protein_coding]	0.42	1	1	1	1	3324	369.006	6.21436
conserved hypothetical protein	AAEL006340-RA	supercont1.201:1162045-1270761:-1|gene:AAEL006340 - [protein_coding]	1.13	1	1	1	1	1063	121.387	6.50732
AAEL000126-RA	molybdopterin cofactor synthesis protein a	supercont1.2:235789-315117:-1|gene:AAEL000126 - [protein_coding]	3.53	1	1	1	1	481	52.5116	9.37842
AAEL006150-RA	brca1-associated protein (brap2)	supercont1.191:714110-747756:-1|gene:AAEL006150 - [protein_coding]	3.63	1	1	1	1	551	61.3325	5.90967
AAEL006115-RA;AAEL006115-RB	Eukaryotic translation initiation factor 3 subunit K (eIF3k)(eIF-3 p25)	supercont1.190:25957-26772:1|gene:AAEL006115#Eukaryotic translation initiation factor 3 subunit K (eIF3k)(eIF-3 p25)|protein_coding|supercont1.190:25957-26772:1|gene:AAEL006115 - [protein_coding]	4.98	1	1	1	1	221	25.7732	6.13818
AAEL015344-RA	hypothetical protein	supercont1.1873:8656-14060:-1|gene:AAEL015344 - [protein_coding]	1.89	1	1	1	1	742	82.5853	6.65381
AAEL005877-RA;AAEL005877-RB;AAEL005877-RC	conserved hypothetical protein	supercont1.178:1626490-1632689:-1|gene:AAEL005877#conserved hypothetical protein|protein_coding|supercont1.178:1626490-1632689:-1|gene:AAEL005877#conserved hypothetical protein|protein_coding|supercont1.178:1626490-1632689:-1|gene:AAEL005877 - [protein_coding]	4.65	1	1	1	1	344	39.6102	6.07471
AAEL000802-RA	conserved hypothetical protein	supercont1.17:2496630-2507050:-1|gene:AAEL000802 - [protein_coding]	1.5	1	1	1	1	869	99.3281	5.16064
AAEL005635-RA	nucleoporin	supercont1.166:1461196-1462434:1|gene:AAEL005635 - [protein_coding]	2.91	1	1	1	1	412	43.4671	7.78174
AAEL000776-RA	conserved hypothetical protein	supercont1.16:1742520-1744291:-1|gene:AAEL000776 - [protein_coding]	3.51	1	1	1	1	456	52.7532	5.74463
AAEL005307-RA	aminoacyl-tRNA synthetase auxiliary protein, 43kD, putative	supercont1.150:146341-147309:-1|gene:AAEL005307 - [protein_coding]	4.35	2	1	1	1	322	35.0138	9.29053
AAEL000728-RA	ribosomal protein S6 kinase	supercont1.15:252731-381409:1|gene:AAEL000728 - [protein_coding]	1.27	1	1	1	1	550	61.948	6.55127
AAEL005130-RA	zinc finger protein	supercont1.143:992079-1005185:1|gene:AAEL005130 - [protein_coding]	1.77	1	1	1	1	623	67.2662	7.32764
AAEL005102-RA	conserved hypothetical protein	supercont1.142:580980-589516:1|gene:AAEL005102 - [protein_coding]	4.66	2	1	1	1	322	35.7042	6.46826
AAEL005113-RA	Carboxy/choline esterase Alpha Esterase	supercont1.142:469589-475553:-1|gene:AAEL005113 - [protein_coding]	3.8	1	1	1	1	553	62.3106	5.0083
AAEL005053-RA	hypothetical protein	supercont1.140:1418638-1420078:-1|gene:AAEL005053 - [protein_coding]	2.09	1	1	1	1	431	50.6919	9.20264
AAEL005026-RA	ATP-dependent bile acid permease	supercont1.139:1168407-1184363:1|gene:AAEL005026 - [protein_coding]	0.51	1	1	1	1	1384	154.908	8.104
AAEL014999-RA	conserved hypothetical protein	supercont1.1389:7929-8733:1|gene:AAEL014999 - [protein_coding]	8.41	2	1	1	1	226	24.5588	6.53662
AAEL004952-RA	protein N-terminal asparagine amidohydrolase, putative	supercont1.136:1095701-1119216:-1|gene:AAEL004952 - [protein_coding]	4.19	1	1	1	1	310	34.4312	5.56689
AAEL004930-RA	carbonic anhydrase	supercont1.135:950648-1003191:-1|gene:AAEL004930 - [protein_coding]	7.25	1	1	1	1	276	31.2874	6.13818
AAEL004931-RB	beta-hexosaminidase b	supercont1.135:2005028-2019730:1|gene:AAEL004931 - [protein_coding]	2.78	2	1	1	1	540	61.8599	6.44287
AAEL004911-RA	DEAD box ATP-dependent RNA helicase	supercont1.134:731282-746338:1|gene:AAEL004911 - [protein_coding]	1.13	1	1	1	1	1061	118.509	4.76709
AAEL014897-RA	metalloprotease	supercont1.1328:3358-33667:-1|gene:AAEL014897 - [protein_coding]	3.67	2	1	1	1	844	96.1438	5.84619
AAEL004846-RA;AAEL004846-RB	conserved hypothetical protein	supercont1.132:1506458-1514250:-1|gene:AAEL004846#conserved hypothetical protein|protein_coding|supercont1.132:1506458-1514250:-1|gene:AAEL004846 - [protein_coding]	5.58	1	1	1	1	197	21.6314	8.11865
AAEL014846-RA	innexin	supercont1.1293:34320-67840:-1|gene:AAEL014846 - [protein_coding]	2.75	1	1	1	1	364	42.4498	8.67529
AAEL004551-RA	conserved hypothetical protein	supercont1.123:2322895-2343382:1|gene:AAEL004551 - [protein_coding]	0.5	1	1	1	1	1195	133.366	5.17334
AAEL004514-RA	conserved hypothetical protein	supercont1.122:422-14109:1|gene:AAEL004514 - [protein_coding]	5.57	2	1	1	1	790	87.0835	5.40186
AAEL004453-RA	DEAD box ATP-dependent RNA helicase	supercont1.120:786521-810006:1|gene:AAEL004453 - [protein_coding]	2.24	1	1	1	1	625	67.9487	7.06396
AAEL004454-RA	hypothetical protein	supercont1.120:1199115-1199380:-1|gene:AAEL004454 - [protein_coding]	19.23	1	1	1	1	52	5.99111	8.80713
AAEL004448-RA	torsin a	supercont1.119:264674-287500:1|gene:AAEL004448 - [protein_coding]	6.07	1	1	1	1	346	38.6987	8.00146
AAEL004327-RA	valyl-tRNA synthetase	supercont1.115:113988-123799:-1|gene:AAEL004327 - [protein_coding]	2	1	1	1	1	1048	118.578	6.65381
AAEL004339-RA	odorant binding protein OBP17	supercont1.115:1055155-1055633:1|gene:AAEL004339 - [protein_coding]	7.97	1	1	1	1	138	15.4619	4.88135
AAEL004308-RA;AAEL004308-RB	proteasome subunit alpha type	supercont1.114:1978777-1979634:-1|gene:AAEL004308#proteasome subunit alpha type|protein_coding|supercont1.114:1978777-1979634:-1|gene:AAEL004308 - [protein_coding]	4.96	1	1	1	1	242	26.9121	4.77979
AAEL014492-RA	conserved hypothetical protein	supercont1.1132:49867-50374:-1|gene:AAEL014492 - [protein_coding]	19.35	1	1	1	1	124	14.1221	8.14795
AAEL004216-RA	hypothetical protein	supercont1.110:2307968-2312460:1|gene:AAEL004216 - [protein_coding]	0.68	1	1	1	1	1475	162.055	5.8208
AAEL004148-RA	heat shock protein 70 (hsp70)-interacting protein	supercont1.108:1206962-1208023:1|gene:AAEL004148 - [protein_coding]	4.83	1	1	1	1	331	37.8942	7.38623
AAEL004068-RA	hypothetical protein	supercont1.106:982839-1008487:-1|gene:AAEL004068 - [protein_coding]	2.51	1	1	1	1	796	87.8697	4.76709
AAEL004042-RA;AAEL004042-RB;AAEL004042-RC	conserved hypothetical protein	supercont1.106:750396-760272:-1|gene:AAEL004042#conserved hypothetical protein|protein_coding|supercont1.106:750396-760272:-1|gene:AAEL004042#conserved hypothetical protein|protein_coding|supercont1.106:750396-760272:-1|gene:AAEL004042 - [protein_coding]	4.72	1	1	1	1	212	23.6051	7.40088
AAEL004052-RA	conserved hypothetical protein	supercont1.106:713001-729740:-1|gene:AAEL004052 - [protein_coding]	10.53	1	1	1	1	228	26.1035	5.09717
AAEL003968-RA	helicase	supercont1.102:2103481-2133813:-1|gene:AAEL003968 - [protein_coding]	1.56	1	1	1	1	1027	119.179	7.88428
AAEL003923-RA	conserved hypothetical protein	supercont1.101:549103-562348:-1|gene:AAEL003923 - [protein_coding]	1.21	1	1	1	1	1649	182.027	6.37939
AAEL017401-RA	hypothetical protein	supercont1.100:294074-294364:1|gene:AAEL017401 - [protein_coding]	7.29	1	1	1	1	96	10.4287	10.272
