# Supplementary material for: Data from salivary gland proteome analysis of female Aedes aegypti Linn
Source: Data Brief. 2017 May 25;13:274–7. doi: 10.1016/j.dib.2017.05.034 (PMC5470437; doi:10.1016/j.dib.2017.05.034)
Supplement: Supplementary file 3 — Supplementary Tables S2 List of 5417 peptides derived from LC-MS/MS analysis of 18 fractions of Aedes aegypti salivary gland proteins. [file mmc3.xlsx]

## Sheet: Sheet1
List of 5417 peptides derived from LC-MS/MS analysis of salivary glands of Aedes aegypti
Sequence	# PSMs	# Proteins	# Protein Groups	Protein Group Accessions	Modifications	MH+ [Da]	q-Value	PEP	XCorr A2	Probability A2	IonScore A4	Exp Value A4	# Missed Cleavages
NAVITVPAYFNDSQR	2	10	2	AAEL017982-RA hypothetical protein;AAEL017981-RA hypothetical protein		1694.86	0	0.008741	2.12736	0	36.66	0.00211459	0
STAGDTHLGGEDFDNR	40	2	1	AAEL017982-RA hypothetical protein		1691.73	0	3.885e-08	5.64942	0	99.4	3.15742e-10	0
ASIHDIVLVGGSTR	6	2	1	AAEL017982-RA hypothetical protein		1424.78	0	0.0005106	3.60997	0	37.74	0.00104326	0
ATAGDTHLGGEDFDNR	2	8	1	AAEL017981-RA hypothetical protein		1675.73	0	0.0003093	3.38563	0	33.03	0.00166742	0
QWGGANTAGWNQWNR	6	2	2	AAEL017563-RA hypothetical protein;AAEL001390-RA conserved hypothetical protein		1745.79	0	2.035e-07	3.56565	0	86.6	1.31266e-08	0
AGAWPGAAAAPIAAR	8	1	1	AAEL017563-RA hypothetical protein		1350.72	0	0.001063	3.07354	0	52.64	4.51937e-05	0
DYDALDIANK	6	3	1	AAEL017516-RC hypothetical protein		1137.55	0	0.001273	2.05677	0	43.97	0.000452979	0
KIEDNNTLVFLIHLR	2	3	1	AAEL017516-RC hypothetical protein		1825.04	0	3.388e-08	6.03539	0	66.96	5.53774e-07	1
IEDNNTLVFLIHLR	2	3	1	AAEL017516-RC hypothetical protein		1696.94	0	7.35e-06	3.16738	0	43.68	0.000197132	0
ISLLQLTGK	2	1	1	AAEL017508-RB;AAEL017508-RA hypothetical protein		972.617	0	0.0002563	2.58471	0	65.66	5.43288e-07	0
LGPLGFFK	4	1	1	AAEL017508-RB;AAEL017508-RA hypothetical protein		878.515	0	0.0012	2.13631	0	45.43	0.000207653	0
AVAPLATSYANTYK	2	1	1	AAEL017500-RA hypothetical protein		1469.77	0	0.0002725	2.28987	0	28.87	0.0101829	0
SGGGSYGSGGGGGGGGGYR	2	1	1	AAEL017481-RA hypothetical protein		1503.62	0	8.696e-05	4.41726	0	66.33	3.02652e-07	0
NENGQNNVSVMGDQSNIDR	8	1	1	AAEL017481-RA hypothetical protein	M11(Oxidation)	2106.91	0	1.59e-12	3.96248	0	98.58	4.02159e-10	0
TETFEVDAEKVK	4	1	1	AAEL017481-RA hypothetical protein		1395.71	0	0.0004388	3.62914	0	49.79	0.0001144	1
YPASTVQILGAEK	2	1	1	AAEL017421-RA hypothetical protein		1376.75	0	2.5e-05	3.20426	0	47.47	0.000176375	0
IVPDNYLFAK	2	1	1	AAEL017421-RA hypothetical protein		1179.64	0.001	0.03172	2.21046	0	25.1	0.0268856	0
YGLLFNSSFIGR	1	1	1	AAEL017421-RA hypothetical protein		1373.72	0.005	0.1749	0.766798	0			0
DCSLSPDDSCCYNCNQSGHLAR	4	1	1	AAEL017419-RA hypothetical protein	C2(Carbamidomethyl); C10(Carbamidomethyl); C11(Carbamidomethyl); C14(Carbamidomethyl)	2615.99	0	8.449e-09	4.98855	0	72.48	5.63599e-08	0
GIEPFFR	1	1	1	AAEL017401-RA hypothetical protein		865.462	0.007	0.2225			23.59	0.0500963	0
NYTNFFNAFLR	8	1	1	AAEL017395-RA hypothetical protein		1406.69	0	1.878e-05	2.73509	0	52.23	6.28332e-05	0
NQLVANYVQSWHK	2	1	1	AAEL017373-RA hypothetical protein		1586.82	0	2.149e-06	4.93116	0	54.51	3.07978e-05	0
LITFDVHNTLLQIR	2	1	1	AAEL017373-RA hypothetical protein		1682.98	0	0.0001179	2.42296	0	37.61	0.000303416	0
GPAFIPFIDELPSLNR	14	1	1	AAEL017368-RA hypothetical protein		1785.97	0	1.678e-05	3.12117	0	74.42	2.36723e-07	0
VEIIANDQGNR	28	11	3	AAEL017349-RA hypothetical protein;AAEL017982-RA hypothetical protein;AAEL017981-RA hypothetical protein		1228.63	0	1.019e-05	2.96137	0	83.46	3.85448e-08	0
IINEPTAAAIAYGLDK	66	11	3	AAEL017349-RA hypothetical protein;AAEL017982-RA hypothetical protein;AAEL017981-RA hypothetical protein		1659.9	0	4.822e-10	4.85245	0	108.12	1.03294e-10	0
IINEPTAAAIAYGLDKK	52	1	1	AAEL017349-RA hypothetical protein		1788.01	0	8.316e-08	6.80402	0	107.15	5.97533e-11	1
VADDDKATMEEAIDEK	22	1	1	AAEL017349-RA hypothetical protein	M9(Oxidation)	1795.79	0	1.727e-07	4.10411	0	68.49	5.80475e-07	1
EFTDSTVQHDAK	22	1	1	AAEL017349-RA hypothetical protein		1377.62	0	1.906e-06	3.39216	0	78.83	7.26596e-08	0
IVITNDQNR	4	1	1	AAEL017349-RA hypothetical protein		1072.57	0	0.0004711	2.10936	0	53.32	4.81882e-05	0
VADDDKATMEEAIDEK	5	1	1	AAEL017349-RA hypothetical protein		1779.81	0	3.686e-07	6.26479	0	66.51	1.23963e-06	1
NQLTTNPENTVFDAKR	50	1	1	AAEL017349-RA hypothetical protein		1847.93	0	8.334e-08	5.79499	0	113.28	5.07486e-11	1
KVTHAVVTVPAYFNDAQR	13	1	1	AAEL017349-RA hypothetical protein		2016.07	0	1.539e-07	5.59635	0	60.07	6.19927e-06	1
NQLTTNPENTVFDAK	34	1	1	AAEL017349-RA hypothetical protein		1691.82	0	9.13e-06	4.31215	0	95.03	3.15621e-09	0
VTHAVVTVPAYFNDAQR	50	1	1	AAEL017349-RA hypothetical protein		1887.99	0	2.067e-09	5.19512	0	102.3	4.5341e-10	0
ITPSYVAFTADGER	39	1	1	AAEL017349-RA hypothetical protein		1526.75	0	0.004658	3.65601	0	99.88	1.07428e-09	0
NELESYAYSLK	22	1	1	AAEL017349-RA hypothetical protein		1316.64	0	0.000187	3.13944	0	63.79	4.07385e-06	0
DVDEIVLVGGSTR	12	1	1	AAEL017349-RA hypothetical protein		1359.71	0	5.522e-07	3.91831	0	74.09	4.23087e-07	0
LYASTGGSPPPTADDEDLKDEL	7	1	1	AAEL017349-RA hypothetical protein		2291.05	0	0.0002314	3.6924	0	37.18	0.00111984	1
FDLTGIPPAPR	48	1	1	AAEL017349-RA hypothetical protein		1183.65	0	7.364e-06	3.05295	0	70.57	5.1743e-07	0
ELEDVVQPIIAK	24	1	1	AAEL017349-RA hypothetical protein		1353.76	0	1.817e-06	3.2191	0	55.62	1.78202e-05	0
DAGVIAGLNVMR	4	1	1	AAEL017349-RA hypothetical protein		1215.66	0	9.328e-06	3.01499	0	72.94	6.02169e-07	0
DNHLLGKFDLTGIPPAPR	14	1	1	AAEL017349-RA hypothetical protein		1961.07	0	9.597e-07	4.61839	0	56.7	1.27209e-05	1
VSTSQGDKVFAPEEISAMVLGK	13	1	1	AAEL017349-RA hypothetical protein	M18(Oxidation)	2309.17	0	5.968e-08	5.74559	0	66.61	1.14593e-06	1
AKFEELNMDLFR	21	1	1	AAEL017349-RA hypothetical protein		1512.75	0	7.378e-09	3.37508	0	71.7	7.50452e-07	1
VSTSQGDKVFAPEEISAMVLGK	36	1	1	AAEL017349-RA hypothetical protein		2293.18	0	2.942e-10	6.69936	0	78.24	9.07309e-08	1
VFAPEEISAMVLGK	30	1	1	AAEL017349-RA hypothetical protein		1490.8	0	2.246e-06	3.19726	0	91.58	7.74952e-09	0
IEIESFYEGDDFSETLTR	14	1	1	AAEL017349-RA hypothetical protein		2150.99	0	3.017e-10	4.33639	0	129.21	5.87755e-13	0
EKIVITNDQNR	17	1	1	AAEL017349-RA hypothetical protein		1329.71	0	5.522e-05	3.15324	0	62.87	5.00924e-06	1
NGRVEIIANDQGNR	31	1	1	AAEL017349-RA hypothetical protein		1555.8	0	4.752e-08	4.9695	0	95.54	2.55518e-09	1
LTPEDIER	18	1	1	AAEL017349-RA hypothetical protein		972.505	0	0.0001792	1.95725	0	53.8	4.25207e-05	0
MKETAEAYLGK	10	1	1	AAEL017349-RA hypothetical protein		1240.63	0	1.888e-05	3.70151	0	92.62	5.1693e-09	1
KELEDVVQPIIAK	4	1	1	AAEL017349-RA hypothetical protein		1481.85	0	2.432e-05	4.17707	0	64.98	9.37178e-07	1
DAGVIAGLNVMR	4	1	1	AAEL017349-RA hypothetical protein	M11(Oxidation)	1231.66	0	0.001271	2.34759	0	53.65	5.24296e-05	0
KEQDYGTVVGIDLGTTYSCVGVYK	1	1	1	AAEL017349-RA hypothetical protein	C19(Carbamidomethyl)	2652.3	0.002	0.06531	1.32221	0			1
VFAPEEISAMVLGK	6	1	1	AAEL017349-RA hypothetical protein	M10(Oxidation)	1506.8	0	7.106e-06	2.86126	0	77.3	2.02967e-07	0
NQLGDKDK	1	1	1	AAEL017349-RA hypothetical protein		917.468	0.002	0.08762	1.15097	0			1
WLDENQDADSEDYKK	10	1	1	AAEL017349-RA hypothetical protein		1855.8	0	2.466e-08	6.02141	0	112.33	1.81285e-11	1
AKFEELNMDLFR	6	1	1	AAEL017349-RA hypothetical protein	M8(Oxidation)	1528.75	0	9.61e-05	2.55011	0	47.06	0.000183013	1
ETAEAYLGKK	2	1	1	AAEL017349-RA hypothetical protein		1109.58	0.003	0.09602	1.47518	0	26.52	0.0198331	1
AGGIETIANDYSLR	2	1	1	AAEL017315-RA hypothetical protein		1479.74	0	1.049e-05	3.58624	0	65.2	3.05015e-06	0
AASTTLNQDEAVSR	2	1	1	AAEL017315-RA hypothetical protein		1462.71	0	1.008e-06	2.87793	0	85.68	2.393e-08	0
NALEEFVYEVR	2	1	1	AAEL017315-RA hypothetical protein		1368.69	0	7.059e-06	2.94164	0	61.49	8.86972e-06	0
TQINDCVITVPSYFTNAER	2	1	1	AAEL017315-RA hypothetical protein	C6(Carbamidomethyl)	2228.06	0	0.007335	1.39453	0	15.4	0.248027	0
LDQIVLTLNK	2	1	1	AAEL017304-RA;AAEL017130-RA gustatory receptor Gr15		1156.7	0.002	0.06845	1.69716	0	23.63	0.0166902	0
FGGVDVLVNNAGILR	2	1	1	AAEL017302-RA hypothetical protein		1543.87	0	8.772e-05	2.60196	0	64.97	1.76723e-06	0
TVVEEDESTLQK	20	1	1	AAEL017263-RA hypothetical protein		1377.67	0	2.556e-06	3.44982	0	86.86	2.36972e-08	0
LIGEDAQTLGVR	21	1	1	AAEL017263-RA hypothetical protein		1271.7	0	3.09e-06	3.77958	0	103.62	4.432e-10	0
KLDELQTAANVVYAR	7	1	1	AAEL017263-RA hypothetical protein		1690.92	0	4.131e-09	6.02098	0	103.39	2.93211e-10	1
EILPVVQVLGVGYDR	22	1	1	AAEL017263-RA hypothetical protein		1656.94	0	1.043e-06	3.61754	0	79.77	5.58825e-08	0
HTDDFDFAVDYADLESVVGK	1	1	1	AAEL017263-RA hypothetical protein		2243.03	0	0.007527	1.71205	0			0
DAVLFPIQVAFAR	30	1	1	AAEL017263-RA hypothetical protein		1446.82	0	3.36e-06	3.45547	0	64.52	2.1191e-06	0
LDEEEYSSCATQEEADSIRK	2	1	1	AAEL017263-RA hypothetical protein	C9(Carbamidomethyl)	2360.02	0	1.826e-07	5.6832	0	52.67	1.24373e-05	1
FPANNYGYLIDLLGK	26	1	1	AAEL017263-RA hypothetical protein		1697.91	0	1.865e-08	5.35861	0	93.96	3.33486e-09	0
TTASVISYQLVK	8	1	1	AAEL017263-RA hypothetical protein		1309.74	0	0.0001002	3.72569	0	43.11	0.000246769	0
IGVVSPGVPMEIALNK	5	1	1	AAEL017263-RA hypothetical protein		1623.93	0	0.008518	2.68209	0	43.04	0.000126631	0
VLQLINDYTAVGLNYGIFR	15	1	1	AAEL017263-RA hypothetical protein		2169.19	0	8.882e-06	4.07212	0	80.55	3.78851e-08	0
DQFEELCKDLFAR	4	1	1	AAEL017263-RA hypothetical protein	C7(Carbamidomethyl)	1670.8	0	8.255e-06	3.60469	0	73.08	4.55137e-07	1
NLNADEAACMGAVYR	2	1	1	AAEL017263-RA hypothetical protein	C9(Carbamidomethyl); M10(Oxidation)	1670.73	0	3.444e-05	2.95104	0	77.57	6.03697e-08	0
LRDYLGQQFNK	8	1	1	AAEL017263-RA hypothetical protein		1381.72	0	0.0002317	4.07885	0	60.98	8.97744e-06	1
EGNPEKDVFTQVEIDTLER	2	1	1	AAEL017263-RA hypothetical protein		2219.1	0	0.0002852	3.18479	0	34.07	0.00266384	1
LKNVLSANTEHYAQIEGLLDEQDFR	2	1	1	AAEL017263-RA hypothetical protein		2903.48	0	2.754e-08	5.97544	0	60.01	4.63931e-06	1
NVLSANTEHYAQIEGLLDEQDFR	4	1	1	AAEL017263-RA hypothetical protein		2662.3	0	6.247e-07	3.64963	0	52.75	2.97295e-05	0
ETALNALESFVIDAQVK	3	1	1	AAEL017263-RA hypothetical protein		1847.97	0	0.0005063	1.2483	0	30.52	0.0065206	0
MSEQELQFHYFK	2	7	1	AAEL017253-RD hypothetical protein		1586.74	0	2.704e-05	3.79135	0	51.9	4.93925e-05	0
AHIAEHMDVPIDTSK	2	7	1	AAEL017253-RD hypothetical protein		1663.82	0	3.612e-06	4.01547	0	30.45	0.00879032	0
YYVGGDPESDRR	2	1	1	AAEL017204-RA hypothetical protein		1413.65	0.001	0.04719	2.36301	0	19.12	0.0863354	1
SYNWSIK	2	1	1	AAEL017198-RA hypothetical protein		897.445	0.001	0.0289	1.52994	0	33.57	0.00358226	0
IGGLELESEYPYLAK	4	1	1	AAEL017153-RA hypothetical protein		1681.88	0	2.765e-06	4.01048	0	69.11	1.16607e-06	0
IFESAEEAVADIPDGAK	2	1	1	AAEL017134-RA hypothetical protein		1761.86	0	1.495e-08	2.7892	0	110.71	8.15213e-11	0
LLVGGFGLCGVPENLIGACVK	1	1	1	AAEL017134-RA hypothetical protein	C9(Carbamidomethyl); C19(Carbamidomethyl)	2173.16	0.001	0.04047	1.03722	0			0
SFPGVLAYNISK	2	1	1	AAEL017133-RA hypothetical protein		1295.71	0	6.58e-05	2.61099	0	58.87	8.82082e-06	0
VVLITGASSGIGAATAIK	2	1	1	AAEL017133-RA hypothetical protein		1628.97	0.001	0.04233	1.41703	0	25.6	0.00385592	0
YEHETEQLREQLR	1	1	1	AAEL017116-RB;AAEL017116-RA hypothetical protein		1730.84	0.003	0.1027	1.48642	0			1
AFEVFGPVER	4	1	1	AAEL017116-RB;AAEL017116-RA hypothetical protein		1150.59	0	0.002175	2.29237	0	45.78	0.000325016	0
NLTPWVSNELLFK	16	1	1	AAEL017116-RB;AAEL017116-RA hypothetical protein		1560.84	0	7.405e-06	3.89811	0	60.43	8.28745e-06	0
SGPGEQYFINEK	6	1	1	AAEL017116-RB;AAEL017116-RA hypothetical protein		1368.65	0	0.002995	3.20414	0	45.72	0.000211654	0
MDSTEPPYSESR	4	1	1	AAEL017096-RA hypothetical protein		1398.59	0	9.425e-06	3.13202	0	67.29	3.73276e-07	0
IGGIGTVPVGR	32	2	1	AAEL017096-RA hypothetical protein		1025.61	0	0.0004145	3.28722	0	69.98	3.66685e-07	0
LPLQDVYK	29	2	1	AAEL017096-RA hypothetical protein		975.552	0	0.005941	2.77214	0	51.23	7.64656e-05	0
YYVTIIDAPGHR	34	2	1	AAEL017096-RA hypothetical protein		1404.72	0	1.142e-05	3.60398	0	80.92	8.49551e-08	0
VETGVLKPGTVVVFAPVNLTTEVK	56	1	1	AAEL017096-RA hypothetical protein		2497.45	0	1.522e-08	7.30263	0	79.51	1.11679e-08	0
CLIEALDAILPPTRPTDK	28	1	1	AAEL017096-RA hypothetical protein	C1(Carbamidomethyl)	2023.11	0	3.654e-06	5.37784	0	58.7	5.3284e-06	0
IGYNPAAVAFVPISGWHGDNMLEVSTK	26	1	1	AAEL017096-RA hypothetical protein		2873.44	0	4.362e-09	7.0043	0	75.28	1.61583e-07	0
ALRLPLQDVYK	24	2	1	AAEL017096-RA hypothetical protein		1315.78	0	4.34e-06	5.12803	0	54.04	1.18337e-05	1
SGDAAIVNLVPSKPLCVESFQEFPPLGR	59	2	1	AAEL017096-RA hypothetical protein	C16(Carbamidomethyl)	3027.58	0	3.475e-08	6.53332	0	81.1	3.26024e-08	0
YYVTIIDAPGHRDFIK	3	2	1	AAEL017096-RA hypothetical protein		1908.01	0	1.632e-05	4.68045	0	46.69	0.000157502	1
IGYNPAAVAFVPISGWHGDNMLEVSTK	5	1	1	AAEL017096-RA hypothetical protein	M21(Oxidation)	2889.43	0	1.219e-07	4.54212	0	38.77	0.000716793	0
STEENPK	2	1	1	AAEL017096-RA hypothetical protein		804.373	0	0.001505	1.37091	0	30.08	0.00608684	0
TIEKFEK	4	2	1	AAEL017096-RA hypothetical protein		894.494	0	0.004963	1.72152	0	31.92	0.00465949	1
QTVAVGVIK	4	2	1	AAEL017096-RA hypothetical protein		914.575	0	0.01041	2.44187	0	49.28	5.66554e-05	0
STTTGHLIYK	11	2	1	AAEL017096-RA hypothetical protein		1120.6	0	0.002365	3.38307	0	47.57	0.00022573	0
GAADFTAQVIVLNHPGQISNGYTPVLDCHTAHIACK	7	1	1	AAEL017096-RA hypothetical protein	C28(Carbamidomethyl); C35(Carbamidomethyl)	3875.89	0	7.81e-05	6.28344	0	44.55	0.000101718	0
YAWVLDK	10	2	1	AAEL017096-RA hypothetical protein		894.477	0	0.01494	1.87829	0	46.67	0.000260487	0
EHALLAFTLGVK	6	2	1	AAEL017096-RA hypothetical protein		1298.75	0	9.769e-10	3.84202	0	67.05	1.07497e-06	0
THINIVVIGHVDSGK	8	1	1	AAEL017096-RA hypothetical protein		1588.88	0	4.059e-08	6.55439	0	57.7	9.51016e-06	0
MPWFK	4	2	1	AAEL017096-RA hypothetical protein		708.359	0.003	0.1027	1.25996	0	18.04	0.124059	0
QLIVGVNKMDSTEPPYSESR	2	1	1	AAEL017096-RA hypothetical protein	M9(Oxidation)	2266.11	0	6.038e-05	4.94048	0	42.79	0.000433964	1
VAAHYQISALNK	2	2	1	AAEL017064-RB hypothetical protein		1314.71	0	0.0008903	3.01007	0	43.2	0.000528886	0
DSYSSGFGSGYGGGR	2	1	1	AAEL017030-RA hypothetical protein		1453.59	0	9.726e-06	2.96447	0	86.83	2.69739e-09	0
SETIPQECNADIVDQHHR	3	1	1	AAEL017022-RA hypothetical protein	C8(Carbamidomethyl)	2149	0	6.972e-05	3.36434	0	40.25	0.000608919	0
SALTGSSVLVVQK	2	1	1	AAEL017022-RA hypothetical protein		1288.75	0	0.0001402	2.93364	0	44.59	0.000161604	0
DGGGDASATASASSPVTEK	4	3	1	AAEL017012-RB hypothetical protein		1707.77	0	6.809e-07	4.7247	0	102.46	2.66746e-10	0
VVSNASCTTNCLAPLAK	26	1	1	AAEL016984-RB;AAEL016984-RA hypothetical protein	C7(Carbamidomethyl); C11(Carbamidomethyl)	1805.9	0	3.162e-09	5.365	0	129.04	1.22244e-12	0
VPTPNVSVVDLTCR	26	1	1	AAEL016984-RB;AAEL016984-RA hypothetical protein	C13(Carbamidomethyl)	1556.82	0	0.0002095	4.34295	0	110.91	7.58249e-11	0
AGIQLSDTFVK	24	1	1	AAEL016984-RB;AAEL016984-RA hypothetical protein		1178.65	0	3.216e-05	3.63396	0	91.92	5.91273e-09	0
GAGQNIIPAATGAAK	16	1	1	AAEL016984-RB;AAEL016984-RA hypothetical protein		1339.74	0	0.0001276	4.17607	0	61.42	4.47087e-06	0
LISWYDNEFGYSNR	20	1	1	AAEL016984-RB;AAEL016984-RA hypothetical protein		1763.81	0	2.048e-07	3.71912	0	90.93	3.95545e-09	0
GILDYTEEEVVSTDFVGDTHSSIFDAK	15	1	1	AAEL016984-RB;AAEL016984-RA hypothetical protein		2974.41	0	2.334e-16	8.9693	0	102.48	2.76819e-10	0
VINDNFGILEGLMTTVHATTATQK	24	1	1	AAEL016984-RB;AAEL016984-RA hypothetical protein		2574.33	0	1.983e-14	8.16149	0	99.9	6.03743e-10	0
VINDNFGILEGLMTTVHATTATQK	15	1	1	AAEL016984-RB;AAEL016984-RA hypothetical protein	M13(Oxidation)	2590.34	0	6.957e-16	6.70965	0	95.68	1.12214e-09	0
AGAEYIVESTGVFTTIDK	14	1	1	AAEL016984-RB;AAEL016984-RA hypothetical protein		1900.96	0	7.047e-08	3.66187	0	81.67	5.7525e-08	0
AGAEYIVESTGVFTTIDKASAHLEGGAK	4	1	1	AAEL016984-RB;AAEL016984-RA hypothetical protein		2822.43	0	1.124e-06	5.08745	0	45.95	0.000144835	1
IGINGFGR	2	1	1	AAEL016984-RB;AAEL016984-RA hypothetical protein		833.462	0	0.01766	1.77081	0	40.11	0.00129674	0
IQVFQERDPK	2	1	1	AAEL016984-RB;AAEL016984-RA hypothetical protein		1259.68	0	0.0006057	2.56105	0	44.12	0.000493753	1
FKGEVSAQDGHLVVNGMK	2	1	1	AAEL016984-RB;AAEL016984-RA hypothetical protein	M17(Oxidation)	1931.97	0	1.885e-07	5.64531	0	69	1.00714e-06	1
FKGEVSAQDGHLVVNGMK	2	1	1	AAEL016984-RB;AAEL016984-RA hypothetical protein		1915.99	0	1.225e-05	3.99827	0	72.62	3.96587e-07	1
GAQVVAVNDPFIGVDYMVYLFK	2	1	1	AAEL016984-RB;AAEL016984-RA hypothetical protein		2445.26	0	1.342e-07	4.62609	0	79.42	8.34301e-08	0
LSSFSVDPFDLSIIDQTGCPK	2	3	1	AAEL016972-RA hypothetical protein	C19(Carbamidomethyl)	2326.13	0	0.002489	1.68816	0	35.19	0.00211884	0
LLLPGELAK	22	4	1	AAEL015683-RA histone H2B		953.604	0	0.01948	1.92106	0	59.26	1.77865e-06	0
AMSIMNSFVNDIFER	20	4	1	AAEL015683-RA histone H2B	M2(Oxidation); M5(Oxidation)	1805.82	0	5.199e-06	4.02764	0	100.56	3.82375e-10	0
KESYAIYIYK	18	4	1	AAEL015683-RA histone H2B		1277.68	0	6.505e-06	4.38793	0	56.48	2.46271e-05	1
ESYAIYIYK	11	4	1	AAEL015683-RA histone H2B		1149.58	0	0.0004506	1.95192	0	57.27	2.38124e-05	0
AMSIMNSFVNDIFER	12	4	1	AAEL015683-RA histone H2B		1773.83	0	0.005679	3.46506	0	113.1	3.62436e-11	0
HAVSEGTK	2	4	1	AAEL015683-RA histone H2B		828.42	0	9.074e-05	2.78441	0	57.67	1.14571e-05	0
AMSIMNSFVNDIFER	8	4	1	AAEL015683-RA histone H2B	M2(Oxidation)	1789.83	0	1.291e-11	3.87196	0	141.05	5.37886e-14	0
LLEELEAGQK	2	2	1	AAEL015648-RA ubiquitin-conjugating enzyme		1129.61	0	0.0003321	2.41065	0	68.63	1.60393e-06	0
FGVPLGYGGPHAAFFACR	2	2	1	AAEL015628-RA glycine dehydrogenase	C17(Carbamidomethyl)	1923.94	0	9.705e-06	3.11542	0	49.23	0.000114026	0
IAIETLQPIVADHQTK	2	2	1	AAEL015601-RA tryptophanyl-tRNA synthetase		1776.98	0	0.003913	3.05066	0	15.19	0.140751	0
ITFEDFCR	2	2	1	AAEL015549-RA calcineurin b subunit	C7(Carbamidomethyl)	1087.5	0	0.001062	2.13823	0	40.41	0.000536849	0
EDFLRIPELAINPLCER	3	2	1	AAEL015549-RA calcineurin b subunit	C15(Carbamidomethyl)	2085.09	0	7.302e-06	3.80753	0	27.93	0.009986	1
KPSTHPPVNDMVVAAIK	20	1	1	AAEL015464-RA histone H1, putative		1803.98	0	8.403e-07	6.78919	0	60.54	5.38679e-06	0
KPSTHPPVNDMVVAAIK	10	1	1	AAEL015464-RA histone H1, putative	M11(Oxidation)	1819.97	0	0.0001694	5.95836	0	46.82	0.000149738	0
SEVATEAAAAAPAASPAK	6	1	1	AAEL015464-RA histone H1, putative		1612.81	0	9.412e-07			114.31	3.79948e-11	0
LPHSVSDDVDEDPTGNK	1	2	1	AAEL015441-RA spliceosomal protein sap		1824.82	0.001	0.02778	1.91212	0			0
NVNSFITSTTGQR	2	2	1	AAEL015392-RA conserved hypothetical protein		1424.72	0	0.0002429	2.4299	0	55.8	3.03796e-05	0
SITASPPQPISQQR	1	1	1	AAEL015344-RA hypothetical protein		1509.81	0.007	0.2961	2.19899	0			0
TDEFVPDDSETKDDTVK	2	1	1	AAEL015100-RA calnexin		1940.86	0	2.35e-06	3.13563	0	54.01	1.82708e-05	1
IINEGSLFTEFTPPVNPPK	1	1	1	AAEL015100-RA calnexin		2100.1	0.002	0.05224	0.565197	0			0
FYFADHFDDQEQFASK	2	1	1	AAEL015100-RA calnexin		1994.85	0	9.496e-06	2.70903	0	38.78	0.000357572	0
RPLLPNDLGLVLK	2	1	1	AAEL015100-RA calnexin		1447.9	0	5.491e-05	2.75726	0	73.7	4.25569e-08	0
FVESGHFDADNIR	2	1	1	AAEL015065-RA spectrin		1506.7	0	9.296e-06	3.69185	0	57.63	1.10454e-05	0
LGDEQTLQQFSR	6	1	1	AAEL015065-RA spectrin		1421.7	0	5.309e-07	4.63578	0	108.33	1.54972e-10	0
LLDSLQVQQLFR	6	1	1	AAEL015065-RA spectrin		1459.83	0	6.225e-07	3.84982	0	89.79	3.6734e-09	0
EHYAAAEVQEK	22	1	1	AAEL015065-RA spectrin		1274.6	0	0.0004485	3.75654	0	51.11	6.07953e-05	0
HQLVEADIHAHEDR	10	1	1	AAEL015065-RA spectrin		1669.81	0	0.0003904	4.74254	0	60.44	8.49431e-06	0
LCSIHADHSDQIR	6	1	1	AAEL015065-RA spectrin	C2(Carbamidomethyl)	1551.73	0	1.152e-05	3.81419	0	64.95	2.71906e-06	0
LQAASEESYRDPTNLQAK	20	1	1	AAEL015065-RA spectrin		2020.99	0	2.306e-06	3.86655	0	39.67	0.00091171	1
LQLATEESYKDPANIQSK	9	1	1	AAEL015065-RA spectrin		2035.04	0	1.958e-10	4.20844	0	59.9	8.90265e-06	1
IEDITTNGQNLVEK	2	1	1	AAEL015065-RA spectrin		1573.8	0	0.0003241	2.23229	0	58.28	1.74597e-05	0
DLASVQALQR	2	1	1	AAEL015065-RA spectrin		1100.6	0	0.007274	1.86707	0	17.61	0.189852	0
LLAMQEQFR	2	1	1	AAEL015065-RA spectrin		1135.6	0	0.004468	2.25145	0	36.18	0.00327747	0
AITASDRPYVTKDELYSNLTK	5	1	1	AAEL015065-RA spectrin		2385.24	0	1.497e-06	5.17677	0	46.42	0.00013454	1
ADVVESWIADKENHVK	2	1	1	AAEL015065-RA spectrin		1839.92	0	7.842e-06	4.90381	0	44.49	0.000277392	1
HANLFHQWLTETR	2	1	1	AAEL015065-RA spectrin		1652.83	0	3.301e-07	5.50646	0	51.17	7.18006e-05	0
QGFVPAAYIK	1	1	1	AAEL015065-RA spectrin		1093.6	0	0.006377	2.14466	0			0
QAQINSQYDNLLALAR	2	1	1	AAEL015065-RA spectrin		1817.95	0	3.336e-08	3.40703	0	106.95	1.51377e-10	0
TGHPITGALDYVEFTR	3	1	1	AAEL015065-RA spectrin		1776.89	0	4.379e-07	3.9085	0	68.83	1.1979e-06	0
EAADLSAWIR	4	1	1	AAEL015065-RA spectrin		1131.58	0	6.544e-05	1.89543	0	69.95	1.02675e-06	0
DLSTVQTLLTK	2	1	1	AAEL015065-RA spectrin		1218.69	0	0.001081	2.43562	0	64.09	2.94406e-06	0
ETENVQSYEEIENAFR	2	1	1	AAEL015065-RA spectrin		1957.88	0	5.263e-07	3.23457	0	62.8	2.5978e-06	0
LDESLIYQQFLAK	2	1	1	AAEL015065-RA spectrin		1567.84	0	1.051e-05	3.42858	0	58.85	1.01647e-05	0
LQQALVLVQFLR	6	1	1	AAEL015065-RA spectrin		1427.88	0	9.216e-05	2.04015	0	53.67	4.28519e-06	0
IAALQVLADQLIAQEHYAGK	25	1	1	AAEL015065-RA spectrin		2152.18	0	4.265e-11	7.48722	0	89.01	3.89369e-09	0
TQIQTLNEEWTVLQNITQER	5	1	1	AAEL015065-RA spectrin		2444.25	0	3.821e-05	2.40574	0	52.21	4.32845e-05	0
LIDGQHYAADDVAQR	4	1	1	AAEL015065-RA spectrin		1671.81	0	5.16e-07	4.09159	0	35.83	0.00257298	0
ALDVFATK	2	1	1	AAEL015065-RA spectrin		864.48	0	0.0161	1.8069	0	44.47	0.000400146	0
AGTFAAFDQFGAELLQANHYASPEIQEK	6	1	1	AAEL015065-RA spectrin		3053.49	0	2.48e-08	6.28996	0	63.71	2.25567e-06	0
KHQLVEADIHAHEDR	6	1	1	AAEL015065-RA spectrin		1797.9	0	2.114e-05	3.55256	0	68.25	1.58601e-06	1
LTQIADQWEYLTQK	2	1	1	AAEL015065-RA spectrin		1736.9	0	4.511e-05	2.29293	0	49.25	0.000113502	0
DADEIENWIAEK	2	1	1	AAEL015065-RA spectrin		1432.67	0	0.008581	1.67176	0	28.53	0.00974956	0
KHEALVSDLEAFGNTIQALQEQAK	2	1	1	AAEL015065-RA spectrin		2640.38	0	1.323e-05	4.751	0	80.21	5.04982e-08	1
YTEHSTVGLAQQWDQLDQLAMR	1	1	1	AAEL015065-RA spectrin		2590.23	0	0.01289			14.55	0.227989	0
EIEQQEAEDKPEGEAAVQDLFR	2	1	1	AAEL015061-RA chaperone binding protein		2531.18	0	1.905e-06	3.14243	0	45.85	0.000140409	0
VLMQIGFEPITPVPGR	2	1	1	AAEL015041-RA mitochondrial carrier		1753.97	0	0.0004396	3.01816	0	62.58	2.51195e-06	0
TLLGRPTMVLPNVFQYAAYIK	2	1	1	AAEL015041-RA mitochondrial carrier	M8(Oxidation)	2411.31	0	0.001466	2.724	0	21.39	0.0225093	0
TLLGRPTMVLPNVFQYAAYIK	4	1	1	AAEL015041-RA mitochondrial carrier		2395.32	0	6.874e-05	3.27293	0	31.9	0.00203381	0
ISLGLPVGAVINCADNTGAK	8	1	1	AAEL015006-RA;AAEL013583-RA;AAEL013097-RA 60S ribosomal protein L23 (L17A)(AeRpL17A)	C13(Carbamidomethyl)	1970.04	0	1.299e-07	4.14877	0	100.97	5.87878e-10	0
NLYVIAVHGIR	8	1	1	AAEL015006-RA;AAEL013583-RA;AAEL013097-RA 60S ribosomal protein L23 (L17A)(AeRpL17A)		1254.73	0	0.001245	3.00095	0	51.78	3.08641e-05	0
ECADLWPR	4	1	1	AAEL015006-RA;AAEL013583-RA;AAEL013097-RA 60S ribosomal protein L23 (L17A)(AeRpL17A)	C2(Carbamidomethyl)	1046.47	0	0.0006933	1.84097	0	52.3	2.70868e-05	0
LPAAGVGDMFVATVKK	2	1	1	AAEL015006-RA;AAEL013583-RA;AAEL013097-RA 60S ribosomal protein L23 (L17A)(AeRpL17A)		1603.88	0	1.359e-07	5.37462	0	73.83	2.6289e-07	1
LNRLPAAGVGDMFVATVK	2	1	1	AAEL015006-RA;AAEL013583-RA;AAEL013097-RA 60S ribosomal protein L23 (L17A)(AeRpL17A)		1859.02	0	0.005966	1.87139	0	18.19	0.0621991	1
LPAAGVGDMFVATVK	2	1	1	AAEL015006-RA;AAEL013583-RA;AAEL013097-RA 60S ribosomal protein L23 (L17A)(AeRpL17A)		1475.8	0	3.797e-08	4.719	0	94.67	3.32663e-09	0
FRISLGLPVGAVINCADNTGAK	2	1	1	AAEL015006-RA;AAEL013583-RA;AAEL013097-RA 60S ribosomal protein L23 (L17A)(AeRpL17A)	C15(Carbamidomethyl)	2273.21	0	4.773e-06	4.19087	0	40.19	0.000416379	1
GVNWASFHPTLPLIVSGADDR	8	2	1	AAEL015001-RA coatomer		2252.16	0	1.542e-08	5.72613	0	64.07	2.85972e-06	0
LLELGPRPEVAQQAR	4	2	1	AAEL015001-RA coatomer		1676.94	0	0.0005822	2.36747	0	27.97	0.00438867	0
RLLELGPRPEVAQQAR	1	2	1	AAEL015001-RA coatomer		1833.06	0.008	0.3535	2.3273	0			1
THGLEEDATQLAETITSAGK	4	2	1	AAEL015001-RA coatomer		2072.03	0	3.444e-06	5.18336	0	66.15	2.12328e-06	0
LVGQSIIAYLQQK	4	2	1	AAEL015001-RA coatomer		1460.85	0	3.025e-06	2.76097	0	85.06	1.02923e-08	0
TLDLPIYITR	4	2	1	AAEL015001-RA coatomer		1204.7	0	0.0002889	2.23749	0	45.87	0.000109999	0
LSFLYLITGNLEK	2	2	1	AAEL015001-RA coatomer		1510.86	0	0.008665	1.98444	0	18.22	0.0467048	0
GLPPSHFWTINSQLAADHVR	2	2	1	AAEL015001-RA coatomer		2246.16	0	0.0002449	2.88876	0	23.63	0.0312128	0
VAEVGKDVIGLR	2	2	1	AAEL015001-RA coatomer		1255.74	0	0.0003262	2.55179	0	50.75	2.98695e-05	1
LNDLVQALQSCYQLTTTGK	4	2	1	AAEL015001-RA coatomer	C11(Carbamidomethyl)	2153.1	0	4.185e-08	3.62641	0	89.12	8.02124e-09	0
ISTLIEKFDEHDGPVR	2	2	1	AAEL015001-RA coatomer		1855.95	0	0.0001372	3.47065	0	20.28	0.0862557	1
GIAFHSQQPLFVSGGDDFK	2	2	1	AAEL015001-RA coatomer		2050.01	0	4.152e-06	5.33293	0	26.96	0.0171167	0
LQHIILCIPLLVVESR	2	2	1	AAEL015001-RA coatomer	C7(Carbamidomethyl)	1903.13	0	0.0009906	1.77538	0	14.05	0.0392618	0
NFDKLSFLYLITGNLEK	2	2	1	AAEL015001-RA coatomer		2015.1	0	0.00239	1.73721	0	37.02	0.00108242	1
NVAPGPSGLDDHLKNPTATDLFGQADAVVK	1	2	1	AAEL015001-RA coatomer		3047.55	0	8.222e-05			23.04	0.0245813	1
EKCEQIIQMFNGTQLQGAK	1	2	1	AAEL014999-RA conserved hypothetical protein	C3(Carbamidomethyl); M9(Oxidation)	2239.09	0.005	0.1958	0.68122	0			1
FFRPTEVDLLLGDASK	2	1	1	AAEL014961-RA gdp mannose-4,6-dehydratase		1807.97	0	0.0009551	2.74287	0	34.04	0.00218924	0
FYQASTSELYGK	2	1	1	AAEL014961-RA gdp mannose-4,6-dehydratase		1393.67	0	1.064e-05	2.65826	0	68.32	1.41342e-06	0
RLNDYALAIR	8	2	1	AAEL014944-RA cytochrome c oxidase polypeptide		1204.68	0	1.215e-05	4.4133	0	65.68	2.21725e-06	1
LNDYALAIR	7	2	1	AAEL014944-RA cytochrome c oxidase polypeptide		1048.58	0	0.000904	3.42987	0	78.2	1.39248e-07	0
SDIDHWEAR	1	1	1	AAEL014944-RA cytochrome c oxidase polypeptide		1128.51	0.003	0.1223	1.38884	0			0
YEAYFGR	2	1	1	AAEL014944-RA cytochrome c oxidase polypeptide		905.418	0	0.01929	2.19003	0	37.96	0.00103971	0
GMNDLLGMDLIPEPK	2	1	1	AAEL014944-RA cytochrome c oxidase polypeptide		1642.82	0	0.0003102	2.9988	0	45.66	0.000255345	0
DATEAFEDVGHSTDAR	8	2	1	AAEL014935-RA cytochrome b5, putative		1720.74	0	1.532e-08	5.37224	0	104.02	1.24828e-10	0
TFSLAEIK	4	2	1	AAEL014935-RA cytochrome b5, putative		908.507	0	0.01153	1.91129	0	41.56	0.00060048	0
VGELIESER	2	2	1	AAEL014935-RA cytochrome b5, putative		1031.54	0	0.000238	2.84325	0	59.04	1.82118e-05	0
FKVGELIESER	2	2	1	AAEL014935-RA cytochrome b5, putative		1306.71	0	0.0001397	3.19033	0	57.3	1.62933e-05	1
STWIVIHNNVYDVTEFLNEHPGGEEVLLEQAGK	1	2	1	AAEL014935-RA cytochrome b5, putative		3737.85	0	0.0005993			18.91	0.0642643	0
TITFEEIAK	2	1	1	AAEL014915-RA 26S proteasome subunit		1051.56	0.001	0.02325	1.41545	0	26.87	0.0186058	0
TTTDKELAAEWTQIEELYNEK	1	1	1	AAEL014915-RA 26S proteasome subunit		2512.23	0	0.005722	2.09861	0			1
NPFIPTNFDLLAVDADIESIPVIIHNTPMMR	1	2	1	AAEL014897-RA metalloprotease	M29(Oxidation)	3509.82	0.005	0.1923	1.71588	0			0
TSTQPYNIPNTDLK	2	2	1	AAEL014892-RA cytochrome P450		1591.79	0	0.000219	2.78652	0	38.1	0.00159528	0
SGIPAPLGGIPLLIER	2	2	1	AAEL014892-RA cytochrome P450		1602.96	0	0.01104	1.61475	0	25.37	0.00289714	0
SSGDLRFEYCR	2	2	1	AAEL014889-RA NADH:ubiquinone dehydrogenase, putative	C10(Carbamidomethyl)	1389.63	0.006	0.2336	1.59887	0	22.77	0.028536	1
ACEAENNEFMLCR	2	1	1	AAEL014889-RA NADH:ubiquinone dehydrogenase, putative	C2(Carbamidomethyl); C12(Carbamidomethyl)	1643.68	0	0.001305	2.89712	0	32.66	0.000894301	0
TVYPDATPGLPEDYPRPDAK	8	2	1	AAEL014889-RA NADH:ubiquinone dehydrogenase, putative		2202.09	0	2.781e-05	4.34639	0	49.88	8.42973e-05	0
KSCAQEFTQYANCLDK	2	2	1	AAEL014889-RA NADH:ubiquinone dehydrogenase, putative	C3(Carbamidomethyl); C13(Carbamidomethyl)	1962.89	0	2.496e-06	4.77109	0	51.53	3.79659e-05	1
AVTNCALEFFRK	4	2	1	AAEL014889-RA NADH:ubiquinone dehydrogenase, putative	C5(Carbamidomethyl)	1455.76	0	4.301e-05	3.13603	0	56.48	1.69804e-05	1
SCAQEFTQYANCLDK	2	2	1	AAEL014889-RA NADH:ubiquinone dehydrogenase, putative	C2(Carbamidomethyl); C12(Carbamidomethyl)	1834.79	0	1.361e-05	4.51644	0	59.78	3.10329e-06	0
CVLENLHIERPDYGYFTR	2	2	1	AAEL014889-RA NADH:ubiquinone dehydrogenase, putative	C1(Carbamidomethyl)	2282.12	0	9.378e-06	3.61652	0	25.59	0.0197381	0
AVTNCALEFFR	6	2	1	AAEL014889-RA NADH:ubiquinone dehydrogenase, putative	C5(Carbamidomethyl)	1327.64	0	2.484e-05	3.57371	0	77.26	1.61621e-07	0
LHNLDQGPATSVTVTK	2	3	1	AAEL014865-RA pyruvate dehydrogenase		1680.89	0	1.278e-06	4.71842	0	69.85	8.59168e-07	0
GPILLETATYR	2	3	1	AAEL014865-RA pyruvate dehydrogenase		1233.69	0	7.769e-06	3.01329	0	60.36	8.33007e-06	0
DIAQPGVSSHVDGHDEVK	3	1	1	AAEL014847-RA innexin		1889.9	0	4.063e-05	3.43352	0	38.6	0.00126995	0
KQALIEYVLK	1	1	1	AAEL014846-RA innexin		1204.74	0.005	0.1894	1.4304	0			1
DIELLPQALNNLR	6	2	1	AAEL014842-RA multiple inositol polyphosphate phosphatase		1508.85	0	8.029e-06	2.7823	0	78.16	7.10318e-08	0
NSILDNYDNRR	2	1	1	AAEL014842-RA multiple inositol polyphosphate phosphatase		1379.67	0	0.00961	3.79391	0	42.99	0.000560112	1
YYYQNSYGYER	2	2	1	AAEL014842-RA multiple inositol polyphosphate phosphatase		1505.63	0	0.002598	1.94579	0	13.1	0.0979558	0
SSELTPFASNVAVVR	2	2	1	AAEL014842-RA multiple inositol polyphosphate phosphatase		1576.84	0	1.579e-06	3.78232	0	74.99	2.85261e-07	0
YEQAWHLQQYSPWCSVFTK	2	2	1	AAEL014842-RA multiple inositol polyphosphate phosphatase	C14(Carbamidomethyl)	2458.14	0	1e-08	4.89989	0	54.41	2.01045e-05	0
GFIVDREQSSTGLSTPK	2	2	1	AAEL014797-RA acyl-coa dehydrogenase		1821.94	0.005	0.2032	3.04523	0	10.49	0.75931	1
VILANRDEVFHK	1	1	1	AAEL014797-RA acyl-coa dehydrogenase		1440.79	0.005	0.196	1.57021	0			1
SAGLPWELGIAETHQVLVLNDLR	4	1	1	AAEL014768-RA glutamate synthase		2531.39	0	0.0004589	2.93328	0	22.48	0.0155358	0
DVPTNQDAVGAVAR	4	1	1	AAEL014768-RA glutamate synthase		1412.71	0	3.608e-05	3.35482	0	87.73	1.58536e-08	0
VAIIGSGPAGLAAAQQLNK	2	1	1	AAEL014768-RA glutamate synthase		1779.02	0.003	0.09876	1.35251	0	15.66	0.055687	0
SEQYGDELKK	3	1	1	AAEL014768-RA glutamate synthase		1196.58	0	0.0006013	2.01856	0	37.18	0.0019334	1
AQQWGVPYVETSAK	2	2	1	AAEL014749-RA ral		1563.79	0	7.579e-06	3.72215	0	51.73	7.285e-05	0
VKNDENIPFLLVGNK	2	2	1	AAEL014749-RA ral		1699.95	0	1.854e-05	3.9106	0	49.72	4.74635e-05	1
GVVLPFTSDIYR	2	1	1	AAEL014734-RA hypothetical protein		1366.75	0	3.525e-05	2.74476	0	65.92	1.84218e-06	0
VLVLGAGFVSAPLVEYLHR	2	1	1	AAEL014734-RA hypothetical protein		2040.17	0	0.009173	1.38848	0	22.3	0.0103048	0
DLNFLPGFALEGFPNR	2	1	1	AAEL014734-RA hypothetical protein		1806.92	0	2.134e-05	2.92004	0	58.71	1.35932e-05	0
YGDFFIR	4	1	1	AAEL014715-RA;AAEL009617-RA Eukaryotic translation initiation factor 3 subunit L (eIF3l)		917.458	0	0.0005989	2.2141	0	44.74	0.000355882	0
LYTTLPLLK	2	1	1	AAEL014715-RA;AAEL009617-RA Eukaryotic translation initiation factor 3 subunit L (eIF3l)		1061.66	0	0.001576	1.52516	0	37.48	0.000214379	0
NFFVFACPK	1	1	1	AAEL014715-RA;AAEL009617-RA Eukaryotic translation initiation factor 3 subunit L (eIF3l)	C7(Carbamidomethyl)	1129.55	0.005	0.2065	0.943177	0			0
FVSPVPPPSDAPIDDYVK	2	1	1	AAEL014715-RA;AAEL009617-RA Eukaryotic translation initiation factor 3 subunit L (eIF3l)		1942.98	0	1.131e-05	4.18676	0	61.8	5.25251e-06	0
LNSFYNYCNFFNHILPSK	2	1	1	AAEL014715-RA;AAEL009617-RA Eukaryotic translation initiation factor 3 subunit L (eIF3l)	C8(Carbamidomethyl)	2278.08	0	9.202e-09	5.32023	0	62.28	4.0522e-06	0
GELSVIPR	2	1	1	AAEL014702-RA lysyl-tRNA synthetase		870.501	0.006	0.2434	1.14375	0			0
ISMLSSLEEILK	2	1	1	AAEL014702-RA lysyl-tRNA synthetase		1362.75	0.002	0.05321	1.17134	0	12	0.432206	0
SQQPADEAAGAAAGPEPTK	14	1	1	AAEL014702-RA lysyl-tRNA synthetase		1795.85	0	1.048e-06	4.16238	0	109.35	1.02788e-10	0
LLEQPETPTER	7	2	1	AAEL014689-RA NADPH cytochrome P450		1312.68	0	0.0002569	2.92655	0	67.95	1.45094e-06	0
MLQMGNPLVIAKMLFTR	3	1	1	AAEL014610-RA cytochrome P450	M1(Oxidation); M4(Oxidation)	1995.08	0.003	0.1333	1.73966	0	14.09	0.210569	1
ELAGKPLSYDALQK	2	2	1	AAEL014607-RA cytochrome P450		1532.81	0	0.001554	2.85769	0	36.08	0.00229342	0
LYEEVLETSK	2	2	1	AAEL014607-RA cytochrome P450		1210.62	0	0.002311	2.92881	0	58.96	1.36587e-05	0
YFTQVFQETIK	4	1	1	AAEL014607-RA cytochrome P450		1403.73	0	6.864e-06	2.94757	0	64.29	4.5618e-06	0
VSFPDFIQTIYNK	2	2	1	AAEL014607-RA cytochrome P450		1571.81	0	0.0001259	2.86284	0	51.68	6.11283e-05	0
NINLGAYLPFGIGPR	16	3	1	AAEL014607-RA cytochrome P450		1601.89	0	4.563e-06	3.56901	0	90.96	4.36915e-09	0
DYTIDDGQGLK	2	2	1	AAEL014607-RA cytochrome P450		1224.57	0	0.001496	1.42499	0	25.05	0.0248523	0
FGIDLLDPEQAR	6	2	1	AAEL014607-RA cytochrome P450		1373.71	0	6.205e-06	3.45133	0	80.63	9.25516e-08	0
VDCFKDQDHEFLR	2	2	1	AAEL014607-RA cytochrome P450	C3(Carbamidomethyl)	1708.78	0	5.716e-05	4.10954	0	25.37	0.0185857	1
VFGMFETITPFFVIRDPELIK	2	3	1	AAEL014607-RA cytochrome P450		2499.36	0	0.001179	2.26793	0	20.16	0.0327702	1
SVEELIASGR	3	2	1	AAEL014583-RC 60S acidic ribosomal protein P2		1060.57	0	0.009961	2.27148	0	50.14	0.000133138	0
ILSSVGIEADSTR	6	2	1	AAEL014583-RC 60S acidic ribosomal protein P2		1347.71	0	4.045e-07	3.44168	0	116.25	3.08279e-11	0
YVAAYLLAVLGGNASPSNADIEK	6	2	1	AAEL014583-RC 60S acidic ribosomal protein P2		2336.23	0	8.412e-08	3.61646	0	80.11	6.23993e-08	0
EVLGTAHSVGCTIDGR	8	1	1	AAEL014562-RA 60S ribosomal protein L12	C11(Carbamidomethyl)	1671.83	0	1.156e-07	5.04114	0	101.07	7.81628e-10	0
IGPLGLSPK	14	1	1	AAEL014562-RA 60S ribosomal protein L12		881.551	0	0.003437	2.788	0	50.96	9.62014e-06	0
CVGGEVGATSSLAPK	4	1	1	AAEL014562-RA 60S ribosomal protein L12	C1(Carbamidomethyl)	1432.72	0	5.34e-07	4.25749	0	104.68	3.55727e-10	0
SPSDVIDDINSGAIECPAE	4	1	1	AAEL014562-RA 60S ribosomal protein L12	C16(Carbamidomethyl)	1988.88	0	0.0006201	1.52122	0	26.62	0.00457319	0
HNGNITFDEVISIAR	4	1	1	AAEL014562-RA 60S ribosomal protein L12		1685.86	0	3.105e-09	4.75844	0	105.14	2.38833e-10	0
DYGVYLDDLGHTLR	4	1	1	AAEL014548-RA Thioredoxin Peroxidase.		1636.8	0	8.418e-05	2.05822	0	53.34	4.54178e-05	0
INIPLVSDITHSIAK	4	1	1	AAEL014548-RA Thioredoxin Peroxidase.		1620.93	0	3.049e-06	3.60731	0	68.44	4.86944e-07	0
KLNAEVIAASIDSHFTHLAWINTPR	2	1	1	AAEL014548-RA Thioredoxin Peroxidase.		2804.48	0	5.069e-05	4.4696	0	30.47	0.00264741	1
LNAEVIAASIDSHFTHLAWINTPR	6	1	1	AAEL014548-RA Thioredoxin Peroxidase.		2676.4	0	6.648e-08	4.72194	0	56.87	1.00739e-05	0
GLFIIDDR	2	1	1	AAEL014548-RA Thioredoxin Peroxidase.		948.517	0	0.006381	1.83608	0	46.95	0.000218993	0
LVQAFQYTDK	3	1	1	AAEL014548-RA Thioredoxin Peroxidase.		1212.63	0.001	0.05444	0.708295	0	17.31	0.182994	0
EGIAAVTFSR	2	1	1	AAEL014526-RA sideroflexin 1,2,3		1050.56	0	0.0001126	2.9089	0	63.75	5.10253e-06	0
LTSADIAVWSLLAPDGTLK	2	2	1	AAEL014494-RA methionine-tRNA synthetase		1971.08	0	0.01342	0.862474	0	20.16	0.0525287	0
AALEQLPLKELSFASLK	1	2	1	AAEL014494-RA methionine-tRNA synthetase		1858.06	0.009	0.2674			11.08	0.171563	1
VDFDSLVPIEPDSAPNKGIVLFGK	2	1	1	AAEL014492-RA conserved hypothetical protein		2557.36	0	0.007275	2.16392	0	15.97	0.115083	1
DNSVIYVIPLPSDSHYIPR	7	1	1	AAEL014456-RA hypothetical protein		2185.13	0	0.0004734	2.35722	0	20.99	0.0613043	0
IYQIYEGTSQIQR	14	1	1	AAEL014452-RA acyl-coa dehydrogenase		1598.82	0	3.075e-07	3.93934	0	85.29	2.3812e-08	0
ENVLIGEGSGFK	6	1	1	AAEL014452-RA acyl-coa dehydrogenase		1249.64	0	9.324e-07	2.88931	0	72.17	7.94825e-07	0
AFTGFIVER	10	1	1	AAEL014452-RA acyl-coa dehydrogenase		1039.56	0	0.00231	2.28368	0	56.75	1.35263e-05	0
VASDAVQIFGGNGFNTEYPVEK	8	1	1	AAEL014452-RA acyl-coa dehydrogenase		2342.13	0	0.001575	4.03665	0	85.95	1.65163e-08	0
TGEYPWPIIR	12	1	1	AAEL014452-RA acyl-coa dehydrogenase		1231.65	0	0.002768	3.10337	0	74.67	4.00902e-07	0
TRPPVAAGAVGLAQR	14	1	1	AAEL014452-RA acyl-coa dehydrogenase		1463.85	0	1.371e-05	4.9787	0	69.36	2.78107e-07	0
GLAFIKDPDGYWIEIFNASK	4	2	1	AAEL014393-RA lactoylglutathione lyase		2284.16	0	8.4e-06	3.91193	0	65.21	2.1091e-06	1
KATLELTHNWGTESDPDQK	2	2	1	AAEL014393-RA lactoylglutathione lyase		2170.05	0	0.005297	3.14941	0	17.78	0.140049	1
ASIPFYNEVLGMNLLCK	3	2	1	AAEL014393-RA lactoylglutathione lyase	C16(Carbamidomethyl)	1969	0	1.964e-07	2.67919	0	81.64	6.13512e-08	0
LTNYLDDNQNYLATYIVPVNTIR	3	1	1	AAEL014367-RA hypothetical protein		2713.4	0	1.184e-06	2.3054	0	30.13	0.00567748	0
IPIPEAIRPFLPPQALR	10	1	1	AAEL014318-RA conserved hypothetical protein		1928.15	0	0.0001976	2.47242	0	25.06	0.0031115	0
VGLSADELKDIHEIAAQK	2	1	1	AAEL014318-RA conserved hypothetical protein		1937.04	0	0.002277	2.57043	0	18.47	0.0988519	1
QVLIPIPPIR	2	1	1	AAEL014318-RA conserved hypothetical protein		1145.74	0	0.003728	2.05026	0	29.48	0.00112453	0
TTPDVVFVFGFR	12	1	1	AAEL014292-RA;AAEL014903-RA 40S ribosomal protein S24		1384.73	0	0.0003233	2.63219	0	74.27	3.70369e-07	0
STGFALIYDTLDFAK	14	1	1	AAEL014292-RA;AAEL014903-RA 40S ribosomal protein S24		1661.85	0	4.57e-07	3.88665	0	89.91	1.23534e-08	0
STGFALIYDTLDFAKK	2	1	1	AAEL014292-RA;AAEL014903-RA 40S ribosomal protein S24		1789.94	0.002	0.05772	1.56775	0	11.28	0.580891	1
VGEINEIYVFPIK	4	1	1	AAEL014275-RA molybdopterin cofactor sulfurase (mosc)		1520.86	0	1.093e-05	2.43428	0	60.51	4.40155e-06	0
LVEEFSGLSPSR	2	1	1	AAEL014275-RA molybdopterin cofactor sulfurase (mosc)		1320.67	0	5.233e-05	2.77476	0	97.33	2.38556e-09	0
MVLIQPQFDDGYK	2	1	1	AAEL014275-RA molybdopterin cofactor sulfurase (mosc)		1553.79	0	0.004315	2.14053	0	26.81	0.0238674	0
VFITHGGLLGTQEGVYR	6	1	1	AAEL014246-RA glucosyl/glucuronosyl transferases		1846.98	0	9.7e-14	5.67314	0	89.67	8.57763e-09	0
VESLYDLTDISIHR	2	1	1	AAEL014246-RA glucosyl/glucuronosyl transferases		1660.85	0	1.238e-05	2.28305	0	33.39	0.00432944	0
VAPIYDFWK	4	1	1	AAEL014246-RA glucosyl/glucuronosyl transferases		1138.6	0	0.004035	1.62691	0	42.58	0.000543796	0
ILGVFVFPGR	6	1	1	AAEL014246-RA glucosyl/glucuronosyl transferases		1104.65	0	0.001126	2.65496	0	64.65	1.67956e-06	0
DRPVPALDEAVYWTEYVIR	6	1	1	AAEL014246-RA glucosyl/glucuronosyl transferases		2292.17	0	3.672e-06	3.91777	0	56.76	1.62364e-05	0
IYNAAVSLYEQTLR	2	1	1	AAEL014246-RA glucosyl/glucuronosyl transferases		1640.86	0	5.409e-08	3.11564	0	84.52	3.09035e-08	0
GHQITAIANYPLSR	2	1	1	AAEL014246-RA glucosyl/glucuronosyl transferases		1540.81	0	0.0004011	3.30697	0	49.39	0.00010012	0
SFYYLPQQETMAQENFGHLPGPLPK	2	1	1	AAEL014246-RA glucosyl/glucuronosyl transferases	M11(Oxidation)	2908.4	0	6.299e-05	3.05483	0	31.66	0.00392345	0
LFINNQFVDSQSGK	2	1	1	AAEL014080-RA aldehyde dehydrogenase		1596.81	0	5.628e-06	3.10003	0	57.34	1.42989e-05	0
LPFTPISWIQGLSHR	8	1	1	AAEL014068-RA;AAEL012123-RA conserved hypothetical protein		1751.97	0	3.333e-07	5.1302	0	77.59	7.48977e-08	0
AAPVVEEALK	2	1	1	AAEL014064-RA;AAEL012116-RA glutaredoxin, putative		1026.58	0	0.001258	1.6819	0	51.84	3.63323e-05	0
THLVFLPTLLR	2	1	1	AAEL014064-RA;AAEL012116-RA glutaredoxin, putative		1309.8	0	0.003935	2.45493	0	37.39	0.000264465	0
GFQNLIDSYGIASYR	4	1	1	AAEL014053-RA vacuolar proton ATPases		1703.85	0	1.644e-05	4.22945	0	73.15	5.18064e-07	0
TVFAAFFQGEQLK	2	1	1	AAEL014053-RA vacuolar proton ATPases		1485.77	0	4.511e-05	2.09625	0	69.42	1.05716e-06	0
CLIGECWVPVLDLPIVQK	1	1	1	AAEL014053-RA vacuolar proton ATPases	C1(Carbamidomethyl); C6(Carbamidomethyl)	2139.13	0	0.0009599	1.32112	0			0
EIIDLEAHLEKTESEILELSQNAVNLK	4	1	1	AAEL014053-RA vacuolar proton ATPases		3078.65	0	1.03e-05	3.52777	0	42.15	0.000140193	1
QVELEKPLEDPATGNEIYK	2	1	1	AAEL014053-RA vacuolar proton ATPases		2173.08	0	0.001048	3.66346	0	35.73	0.00201812	0
FPYTFSAQIAQFPFQHYFK	4	1	1	AAEL014039-RA;AAEL014039-RB conserved hypothetical protein		2367.16	0	0.0001088	2.29044	0	24.93	0.0231384	0
LANSPGNVAK	2	1	1	AAEL014039-RA;AAEL014039-RB conserved hypothetical protein		970.532	0.003	0.09824	1.73698	0	22.36	0.0432669	0
KFNTIQEDLELNDQK	1	1	1	AAEL014034-RA zinc finger protein		1834.93	0.007	0.2996	1.32906	0			1
LANPVTFTEFISPVCLPAAEK	7	3	1	AAEL014005-RA clip-domain serine protease, putative	C15(Carbamidomethyl)	2304.19	0	0.000423	2.82408	0	63.55	2.9806e-06	0
LIVWDSHTTNK	2	3	2	AAEL013991-RA guanine nucleotide-binding protein beta 3 (g protein beta3);AAEL001041-RA guanine nucleotide-binding protein beta 3 (g protein beta3)		1313.69	0	0.004841	1.18537	0	24.19	0.0323906	0
VFVSGACDASAK	4	2	1	AAEL013991-RA guanine nucleotide-binding protein beta 3 (g protein beta3)	C7(Carbamidomethyl)	1211.58	0	0.000104	2.54097	0	79.43	8.77992e-08	0
FYTDDSPGIK	8	1	1	AAEL013989-RA protein translocation complex beta subunit, putative		1142.53	0	0.002455	2.33693	0	49.84	7.05519e-05	0
IFVGNLTDVTR	1	1	1	AAEL013982-RA RNA binding motif protein 4,lark		1234.68	0.002	0.06922			29.34	0.0119323	0
LNQPVACYELDQR	2	2	1	AAEL013980-RA glutaredoxin, putative	C7(Carbamidomethyl)	1605.77	0	7.576e-06	2.79286	0	54.21	3.50866e-05	0
NDGDEIQVVLGNLTGAR	2	2	1	AAEL013980-RA glutaredoxin, putative		1770.91	0	1.607e-05	3.73534	0	65.68	2.56876e-06	0
GTEGGAVTATLLDR	2	1	1	AAEL013936-RD Serine Protease Inhibitor (serpin) likely cleavage at I/S. Transcript A.		1360.7	0	7.605e-06	3.16414	0	70.39	1.07865e-06	0
ITPLINFK	2	1	1	AAEL013936-RD Serine Protease Inhibitor (serpin) likely cleavage at I/S. Transcript A.		945.573	0.001	0.04288	1.43432	0	18.48	0.0894006	0
VFSDIINASTGR	4	1	1	AAEL013904-RA 3-hydroxyisobutyrate dehydrogenase		1279.67	0	3.42e-05	3.85845	0	79.4	1.22852e-07	0
AKGAVTYDNVSELAK	2	1	1	AAEL013904-RA 3-hydroxyisobutyrate dehydrogenase		1565.83	0	0.0003829	2.6364	0	23.06	0.046218	1
LHVFDISQEAK	1	1	1	AAEL013904-RA 3-hydroxyisobutyrate dehydrogenase		1286.68	0	6.389e-05	1.74557	0			0
GAVTYDNVSELAK	2	1	1	AAEL013904-RA 3-hydroxyisobutyrate dehydrogenase		1366.69	0	5.183e-05	4.3249	0	80.57	1.10502e-07	0
GYAGGFATGLITK	2	1	1	AAEL013904-RA 3-hydroxyisobutyrate dehydrogenase		1255.68	0	0.0003498	3.50688	0	85.67	1.82938e-08	0
TFFVDSSTIDPNVAK	2	1	1	AAEL013904-RA 3-hydroxyisobutyrate dehydrogenase		1640.83	0	1.206e-05	4.11057	0	79.48	1.00321e-07	0
SWASEINNPVPGVLPNAPAGK	8	1	1	AAEL013904-RA 3-hydroxyisobutyrate dehydrogenase		2118.12	0	2.718e-06	4.0887	0	79.93	7.26618e-08	0
VPCFLNEYADIILR	1	2	1	AAEL013903-RA gamma-tubulin complex component 2 (gcp-2)	C3(Carbamidomethyl)	1722.89	0.005	0.2039	0.861094	0			0
LVGTSQDGTSWSSLQDVTLNLR	2	1	1	AAEL013885-RA conserved hypothetical protein		2377.2	0	7.633e-11	4.29208	0	144.87	2.41119e-14	0
GYVVSGGIGQR	4	4	1	AAEL013885-RA conserved hypothetical protein		1092.58	0	0.0004578	2.74024	0	57.89	2.12947e-05	0
QQIVYTLGNR	4	2	1	AAEL013885-RA conserved hypothetical protein		1191.64	0	0.0005824	2.58006	0	60.86	7.87537e-06	0
YPQAGSGAVVSYVQVVVNQSSNQGR	2	2	1	AAEL013885-RA conserved hypothetical protein		2594.29	0	0.0005689	3.30516	0	43.37	0.000310673	0
ANYYDSPEGSNLFEK	4	1	1	AAEL013876-RA mitochondrial NADH:ubiquinone oxidoreductase B14.7 subunit, putative		1733.76	0	4.26e-06	3.68036	0	63.6	1.78971e-06	0
YDFTLTQER	2	1	1	AAEL013876-RA mitochondrial NADH:ubiquinone oxidoreductase B14.7 subunit, putative		1172.55	0	0.0002379	2.23757	0	55.21	2.24469e-05	0
HAIGALNPNRYDFTLTQER	4	1	1	AAEL013876-RA mitochondrial NADH:ubiquinone oxidoreductase B14.7 subunit, putative		2216.12	0	0.001825	3.76368	0	44.64	0.000218159	1
GKDDTWNYIVGAVASGGVYGAWK	4	1	1	AAEL013876-RA mitochondrial NADH:ubiquinone oxidoreductase B14.7 subunit, putative		2414.18	0	1.5e-06	3.66635	0	76.47	1.46526e-07	1
LSIIPQEPVLFSGSLR	2	2	1	AAEL013854-RA ATP-binding cassette transporter		1755.99	0	0.01295	2.03725	0	40.46	0.000377789	0
SQSDLPLIAIDSFR	4	1	1	AAEL013845-RA endoplasmic reticulum resident protein (ERp44), putative		1561.82	0	5.589e-09	3.80549	0	97.9	1.63803e-09	0
FSNILQPIFDEAADKVK	5	1	1	AAEL013845-RA endoplasmic reticulum resident protein (ERp44), putative		1935.03	0	6.435e-08	6.33108	0	61.96	3.50238e-06	1
LKQFLSDLYSGK	2	1	1	AAEL013845-RA endoplasmic reticulum resident protein (ERp44), putative		1398.77	0	3.055e-06	2.46922	0	79.18	8.75665e-08	1
ATPSDADLLEVYGLYK	4	1	1	AAEL013844-RA diazepam binding inhibitor, putative		1754.91	0	1.642e-06	3.63103	0	71.57	7.0011e-07	0
LTQYVDKQGHPHTVQTEETR	2	1	1	AAEL013824-RA;AAEL013823-RA calcium/calmodulin dependent protein kinase ii		2367.17	0	0.0005646	4.07159	0	21.42	0.0511986	1
VLGQDNAVVQFK	2	2	1	AAEL013787-RA conserved hypothetical protein		1317.71	0	3.342e-06	3.56446	0	89.97	9.96862e-09	0
ESVVITNEAATAK	2	1	1	AAEL013778-RA F-actin capping protein alpha		1332.7	0	1.409e-05	4.05423	0	68.3	1.73056e-06	0
IVNDFILHAPPGEFNEVFNDVR	2	1	1	AAEL013778-RA F-actin capping protein alpha		2542.29	0	7.987e-10	6.7149	0	60.43	4.84567e-06	0
NIFQNPQDINDQLYLK	2	1	1	AAEL013775-RA conserved hypothetical protein		1962.98	0	0.0002794	1.85638	0	46.97	0.000184837	0
VDLSPISGVPEEHVK	2	1	1	AAEL013744-RA NADH:ubiquinone dehydrogenase, putative		1605.86	0.006	0.2653	1.09433	0	12.2	0.503137	0
LASTIAVPTK	2	1	1	AAEL013744-RA NADH:ubiquinone dehydrogenase, putative		1000.6	0	5.443e-05	2.13584	0	75.2	1.96297e-07	0
EAPIVDANLVIADEVERR	2	1	1	AAEL013744-RA NADH:ubiquinone dehydrogenase, putative		2009.06	0.001	0.04595	1.11056	0	13.34	0.338316	1
LASTIAVPTKVDLSPISGVPEEHVK	4	1	1	AAEL013744-RA NADH:ubiquinone dehydrogenase, putative		2587.46	0	3.279e-07	6.12969	0	55.59	4.41692e-06	1
LDVSPVSEIIDVK	2	1	1	AAEL013739-RA electron transport oxidoreductase		1413.79	0	7.554e-07	3.70269	0	93.05	3.39383e-09	0
AAVDAGFVPNDLQIGQTGK	14	1	1	AAEL013739-RA electron transport oxidoreductase		1900.98	0	1.215e-06	4.36845	0	94.76	2.67356e-09	0
GTNFEAAGTGGSAAVEK	12	1	1	AAEL013739-RA electron transport oxidoreductase		1566.74	0	3.389e-06	4.54964	0	92.15	4.90677e-09	0
SDLTEFVSQELTK	10	1	1	AAEL013739-RA electron transport oxidoreductase		1496.76	0	1.128e-05	3.7405	0	85.16	3.38316e-08	0
TIYAGNAIQTVK	8	1	1	AAEL013739-RA electron transport oxidoreductase		1278.7	0	1.233e-05	2.86039	0	88.33	1.21186e-08	0
FTHILAGASAFGK	4	1	1	AAEL013739-RA electron transport oxidoreductase		1319.71	0	3.34e-08	5.76036	0	90.21	1.31962e-08	0
GTNFEAAGTGGSAAVEKAPEGNYK	2	1	1	AAEL013739-RA electron transport oxidoreductase		2326.1	0	1.096e-05	6.40354	0	59.31	7.56066e-06	1
KLGGDVTVLVAGTK	2	1	1	AAEL013739-RA electron transport oxidoreductase		1357.81	0	0.0008246	3.60671	0	42.66	0.00020867	1
APEGNYKSDLTEFVSQELTK	2	1	1	AAEL013739-RA electron transport oxidoreductase		2256.12	0	1.555e-09	7.46614	0	64.65	2.74214e-06	1
TIVAINKDPEAPIFQVADYGLVADLFK	2	1	1	AAEL013739-RA electron transport oxidoreductase		2947.6	0	1.694e-05	4.24553	0	74.23	6.60751e-08	1
VLVAEGDAFNGLVAEAVTPLVLATQNQYK	3	1	1	AAEL013739-RA electron transport oxidoreductase		3030.62	0	0.0004553	3.02754	0	34.05	0.00127904	0
SLLLLNYLVR	2	1	1	AAEL013726-RA epsin 4/enthoprotin		1203.75	0	0.001074	1.39567	0	42.3	5.87449e-05	0
SPHSIGLMWWLLAR	2	2	1	AAEL013694-RA 40S ribosomal protein SA		1666.9	0	0.01004	1.80147	0	24.82	0.019447	0
FAHYTEATPTAGR	4	2	1	AAEL013694-RA 40S ribosomal protein SA		1421.68	0	0.0009622	2.43898	0	36.66	0.00201749	0
FVDIAIPCNNK	13	2	1	AAEL013694-RA 40S ribosomal protein SA	C8(Carbamidomethyl)	1290.66	0	9.315e-05	3.42353	0	68.52	1.89816e-06	0
FTPGAFTNQIQPAFREPR	16	2	1	AAEL013694-RA 40S ribosomal protein SA		2077.06	0	9.918e-05	3.46454	0	41.94	0.000511788	1
FTPGAFTNQIQPAFR	10	2	1	AAEL013694-RA 40S ribosomal protein SA		1694.88	0	1.088e-06	3.92164	0	86.5	1.76859e-08	0
CIASIEYPGEVFAISSRPYGQR	5	2	1	AAEL013694-RA 40S ribosomal protein SA	C1(Carbamidomethyl)	2500.25	0	0.001581	3.13196	0	20.09	0.0724823	0
LLIVTDPLTDHQPVTEASYVNIPVIAFCNTDSPLK	9	2	1	AAEL013694-RA 40S ribosomal protein SA	C28(Carbamidomethyl)	3881.03	0	2.455e-05	4.31731	0	35.78	0.000449209	0
RPDGVHIINLGR	4	2	1	AAEL013694-RA 40S ribosomal protein SA		1346.78	0	1.54e-05	3.25694	0	41.36	0.000332668	0
RRPDGVHIINLGR	2	2	1	AAEL013694-RA 40S ribosomal protein SA		1502.87	0	0.004243	2.4194	0	22.3	0.018843	1
VVTATDEADLAR	2	1	1	AAEL013675-RA eukaryotic translation initiation factor		1260.65	0	0.0001474	3.83306	0	95.94	2.78878e-09	0
AGLDLSTEELPIK	2	1	1	AAEL013675-RA eukaryotic translation initiation factor		1385.76	0	4.182e-05	3.37437	0	87	2.01521e-08	0
ALEVAIEK	2	1	1	AAEL013675-RA eukaryotic translation initiation factor		872.509	0	7.573e-05	2.22082	0	62	9.30662e-06	0
IKETIENLGGVFK	2	1	1	AAEL013675-RA eukaryotic translation initiation factor		1447.82	0	0.0173	1.74241	0	35.26	0.00154883	1
INLIAPPLYVMTTSTPEK	2	1	1	AAEL013675-RA eukaryotic translation initiation factor		1988.08	0	0.001207	2.03176	0	36.2	0.00125939	0
LDGYPVISFITPVK	4	1	1	AAEL013662-RA anterior fat body protein		1548.86	0	0.0004016	2.6597	0	58.8	7.7118e-06	0
YLSQLTDQQK	2	2	1	AAEL013643-RA mitochondrial transcription factor A, putative		1223.63	0	0.0006785	1.73547	0	49.2	0.000142468	0
GACNGDLGGPLVCDAR	2	2	1	AAEL013629-RA trypsin-alpha, putative	C3(Carbamidomethyl); C13(Carbamidomethyl)	1631.73	0	4.335e-05	3.30855	0	69.32	5.3797e-07	0
DFHCNGALITTQDVLTAAQCVYNGNVVR	2	2	1	AAEL013629-RA trypsin-alpha, putative	C4(Carbamidomethyl); C20(Carbamidomethyl)	3136.51	0	2.811e-10	5.84216	0	95.7	1.38614e-09	0
TIAECLADELINAAK	33	1	1	AAEL013625-RA;AAEL013625-RB;AAEL013625-RC;AAEL0136 40S ribosomal protein S5	C5(Carbamidomethyl)	1631.83	0	6.754e-07	4.48004	0	103.64	4.97391e-10	0
VNQAIWLLCTGAR	10	1	1	AAEL013625-RA;AAEL013625-RB;AAEL013625-RC;AAEL0136 40S ribosomal protein S5	C9(Carbamidomethyl)	1501.8	0	4.876e-07	4.07575	0	76.01	2.15525e-07	0
WSSDDIHISDISVSDYIAVK	6	1	1	AAEL013625-RA;AAEL013625-RB;AAEL013625-RC;AAEL0136 40S ribosomal protein S5		2250.09	0	1.253e-05	3.49552	0	54.94	2.7093e-05	0
RVNQAIWLLCTGAR	4	1	1	AAEL013625-RA;AAEL013625-RB;AAEL013625-RC;AAEL0136 40S ribosomal protein S5	C10(Carbamidomethyl)	1657.9	0	1.273e-09	4.29577	0	79	1.02602e-07	1
NLQNLLILTAIK	16	1	1	AAEL013614-RA;AAEL013614-RB;AAEL013614-RC clathrin heavy chain		1353.85	0	3.916e-06	2.70524	0	78.27	1.56383e-08	0
LLLPWLESR	12	1	1	AAEL013614-RA;AAEL013614-RB;AAEL013614-RC clathrin heavy chain		1126.66	0	0.0001709	1.84641	0	55.36	1.12063e-05	0
LLYNNVSNFAR	2	1	1	AAEL013614-RA;AAEL013614-RB;AAEL013614-RC clathrin heavy chain		1310.69	0	0.0004691	2.89296	0	54.53	3.17134e-05	0
LADLEEFVSGPNHADIQK	4	1	1	AAEL013614-RA;AAEL013614-RB;AAEL013614-RC clathrin heavy chain		1983	0	5.937e-08	6.25613	0	62.73	4.13335e-06	0
KVNYSPDYIFLLR	1	1	1	AAEL013614-RA;AAEL013614-RB;AAEL013614-RC clathrin heavy chain		1627.9	0.001	0.01608	1.60031	0			1
IYIDSNNNPER	2	1	1	AAEL013614-RA;AAEL013614-RB;AAEL013614-RC clathrin heavy chain		1334.64	0	0.0003209	2.49369	0	48.95	0.000113342	0
ISADTIFVTAPHESSGGIIGVNR	2	1	1	AAEL013614-RA;AAEL013614-RB;AAEL013614-RC clathrin heavy chain		2341.18	0	0.0002445	2.97065	0	29.78	0.0081527	0
FQQVPAQPGTNSPPLLQYFGILLDQGK	2	1	1	AAEL013614-RA;AAEL013614-RB;AAEL013614-RC clathrin heavy chain		2956.55	0	5.099e-07	4.09218	0	62.74	2.34128e-06	0
ALIDLFESFK	6	1	1	AAEL013614-RA;AAEL013614-RB;AAEL013614-RC clathrin heavy chain		1182.65	0	4.235e-06	2.15162	0	73.42	3.48066e-07	0
YDVIYLITK	2	1	1	AAEL013614-RA;AAEL013614-RB;AAEL013614-RC clathrin heavy chain		1127.64	0	0.0002725	1.95109	0	33.59	0.00260326	0
FDVNTSAIQVLIEQVHNLER	2	1	1	AAEL013614-RA;AAEL013614-RB;AAEL013614-RC clathrin heavy chain		2325.23	0	1.953e-07	4.42136	0	65.27	1.2481e-06	0
GVLSELTGK	2	1	1	AAEL013613-RA pyruvate dehydrogenase		903.522	0.008	0.3515	1.11321	0	17.44	0.221771	0
LATDFAIDYVLK	6	1	1	AAEL013613-RA pyruvate dehydrogenase		1368.75	0	3.962e-05	2.20571	0	60.47	7.26917e-06	0
ADTEIGLPELSTDVYSNNLEGYIR	2	1	1	AAEL013613-RA pyruvate dehydrogenase		2669.3	0	0.0001829	2.12526	0	23.88	0.0286482	0
NPCDGSCGVNADCNLR	2	1	1	AAEL013612-RA conserved hypothetical protein	C3(Carbamidomethyl); C7(Carbamidomethyl); C13(Carbamidomethyl)	1808.7	0	6.281e-05	2.50758	0	73.1	4.88619e-08	0
LQTSPEFQAFFEK	1	2	1	AAEL013584-RA conserved hypothetical protein		1571.78	0.003	0.1219	1.79104	0			0
ADALQHGASQFEQQAGK	14	1	1	AAEL013571-RA synaptobrevin		1785.85	0	3.848e-12	7.29205	0	92.96	3.59136e-09	0
DPTLQGAEKDWLDAR	6	1	1	AAEL013566-RB;AAEL013853-RA;AAEL013853-RB C-Type lectin (CTL) - galactose binding.		1714.84	0	2.104e-08	5.87246	0	98.02	1.35675e-09	1
GYFFSWR	4	1	1	AAEL013566-RB;AAEL013853-RA;AAEL013853-RB C-Type lectin (CTL) - galactose binding.		962.451	0.001	0.0335	1.43474	0	32.23	0.00415896	0
NQNDWSEQGGIGKPQPDNR	4	1	1	AAEL013566-RB;AAEL013853-RA;AAEL013853-RB C-Type lectin (CTL) - galactose binding.		2139.98	0	7.929e-10	4.74809	0	112.19	3.20093e-11	0
VLEAPNPQLCANR	2	1	1	AAEL013566-RB;AAEL013853-RA;AAEL013853-RB C-Type lectin (CTL) - galactose binding.	C10(Carbamidomethyl)	1481.75	0	5.33e-06	2.93667	0	99.1	1.29793e-09	0
YIWTSGR	2	2	1	AAEL013566-RB;AAEL013853-RA;AAEL013853-RB C-Type lectin (CTL) - galactose binding.		882.444	0.001	0.03305	1.61604	0	36.94	0.00188141	0
GYFFSWRDPTLQGAEK	2	1	1	AAEL013566-RB;AAEL013853-RA;AAEL013853-RB C-Type lectin (CTL) - galactose binding.		1901.92	0	0.003349	1.24268	0	22.93	0.0371812	1
GCDRPDLQPVSVNGWFWTAELQK	2	1	1	AAEL013566-RB;AAEL013853-RA;AAEL013853-RB C-Type lectin (CTL) - galactose binding.	C2(Carbamidomethyl)	2703.3	0	9.247e-11	6.93773	0	63.14	3.03305e-06	0
TGEVSTQSCVAVTPK	6	1	1	AAEL013559-RA uncoordinated protein	C9(Carbamidomethyl)	1563.77	0	6.842e-07	4.16167	0	89.82	1.11007e-08	0
VAVGETLHVEAK	2	1	1	AAEL013559-RA uncoordinated protein		1252.69	0	3.37e-05	3.45539	0	53.11	3.02964e-05	0
YGTDDSVTISR	8	1	1	AAEL013559-RA uncoordinated protein		1213.57	0	1.414e-05	3.48041	0	84.61	2.66373e-08	0
AVFTNVYGSDESSAK	4	1	1	AAEL013559-RA uncoordinated protein		1574.74	0	0.0003298	2.74867	0	37.88	0.00114051	0
YGASEPSPYIQTYR	4	1	1	AAEL013559-RA uncoordinated protein		1631.77	0	4.865e-07	4.02195	0	84.22	2.63018e-08	0
NGTPLNLEEIDEETNEPK	2	1	1	AAEL013559-RA uncoordinated protein		2041.96	0	0.01336	1.79554	0	28.45	0.0112168	0
YTADIINDYGTITQR	4	1	1	AAEL013559-RA uncoordinated protein		1743.85	0	1.098e-05	3.19125	0	55.03	2.41819e-05	0
FIGNPAPEVIWTK	2	1	1	AAEL013559-RA uncoordinated protein		1471.79	0	0.0009157	2.41818	0	39.81	0.000950695	0
VTILPVTDTSIGEEPPSFLGGIR	4	1	1	AAEL013559-RA uncoordinated protein		2398.29	0	2.3e-05	3.37737	0	61.73	2.28286e-06	0
FPDVQQLPGLEAK	2	1	1	AAEL013559-RA uncoordinated protein		1441.78	0	1.94e-05	2.51866	0	55.48	2.10939e-05	0
KLESDPPVFYPYFGPGR	2	1	1	AAEL013559-RA uncoordinated protein		1968.97	0	0.003015	3.1213	0	34.34	0.00301866	1
LVDFGAAQPVSK	2	1	1	AAEL013559-RA uncoordinated protein		1231.67	0	0.0001877	3.21457	0	56.26	2.79179e-05	0
VVGYPAPAINWLHNGTQITGER	2	1	1	AAEL013559-RA uncoordinated protein		2393.22	0	9.633e-05	2.71789	0	34.01	0.00303852	0
LQGADVLTYLSSR	6	1	1	AAEL013559-RA uncoordinated protein		1422.77	0	2.215e-09	3.3612	0	82.24	5.31361e-08	0
RPSVEECFEHR	2	1	1	AAEL013559-RA uncoordinated protein	C7(Carbamidomethyl)	1445.66	0	3.784e-05	2.77946	0	30.66	0.00450982	0
ILKFEK	2	1	1	AAEL013538-RA hepatoma-derived GF, putative		777.49	0.004	0.1451	1.41933	0	16.14	0.0753983	1
MNLLVLTSNIQDYSK	12	2	1	AAEL013532-RB hypothetical protein		1738.92	0	8.662e-09	4.34124	0	108.58	1.17181e-10	0
ANADYYLHHLK	2	2	1	AAEL013532-RB hypothetical protein		1344.67	0	5.655e-05	3.80319	0	39.6	0.00108551	0
TCFSNFLSR	3	2	1	AAEL013532-RB hypothetical protein	C2(Carbamidomethyl)	1131.53	0	0.01222	2.66089	0	54.59	2.76291e-05	0
YLDEIEK	2	2	1	AAEL013532-RB hypothetical protein		909.46	0	0.003513	1.61247	0	29.28	0.0119803	0
EAFPLVEQTFFPNPR	2	1	1	AAEL013529-RA synapsin		1791.92	0	0.01097	0.976142	0	14.61	0.299238	0
GLFIIDPNGVVR	8	1	1	AAEL013528-RA Thioredoxin Peroxidase.		1299.75	0	1.312e-06	3.08514	0	56.04	1.50576e-05	0
HGEVCPANWDPK	2	1	1	AAEL013528-RA Thioredoxin Peroxidase.	C5(Carbamidomethyl)	1409.62	0	0.001094	2.76332	0	45.17	0.00013684	0
AFQFVEK	2	1	1	AAEL013528-RA Thioredoxin Peroxidase.		868.453	0.001	0.05189	1.34445	0	31.85	0.00555161	0
ISADYGVLLEEAGISLR	2	1	1	AAEL013528-RA Thioredoxin Peroxidase.		1805.97	0	1.201e-06	3.16108	0	74.11	2.42594e-07	0
FRVDYTADER	4	1	1	AAEL013517-RA pupal cuticle protein 78E, putative		1271.6	0	0.0002223	3.71222	0	47.81	0.000135773	1
REEVGVLKPVEGAEAPAISITGSYEFTDPNGQR	7	1	1	AAEL013517-RA pupal cuticle protein 78E, putative		3516.79	0	8.699e-15	6.73425	0	70.05	3.50936e-07	1
EEVGVLKPVEGAEAPAISITGSYEFTDPNGQR	6	1	1	AAEL013517-RA pupal cuticle protein 78E, putative		3360.66	0	2.771e-08	5.84541	0	79.7	4.66111e-08	0
SDRPQKFPNLTIK	2	1	1	AAEL013494-RA conserved hypothetical protein		1543.86	0.002	0.05335	1.54751	0	22.59	0.0437892	1
VADDNDYLLTNRV	2	1	1	AAEL013494-RA conserved hypothetical protein		1507.74	0	2.323e-06	3.4647	0	95.56	3.26616e-09	1
FGAYPQIQAFIK	2	1	1	AAEL013494-RA conserved hypothetical protein		1382.75	0	0.0005818	2.17693	0	37.31	0.00149553	0
SHQYVVANSR	1	2	1	AAEL013468-RA solute carrier family 35 member C2, putative		1160.57	0.008	0.3225	1.40929	0			0
TSKEPSTSSSAASSPDNTEAIQQIR	2	1	1	AAEL013466-RA ankyrin 2,3/unc44		2592.24	0	7.095e-06	3.84378	0	54.9	2.31369e-05	1
IRQEVHAIGPEGGTVSATAVPLVQAIFPQNALTK	2	1	1	AAEL013466-RA ankyrin 2,3/unc44		3512.94	0	0.0002476	3.28424	0	13.95	0.0402717	1
IMIDAEQTYFQPAISR	2	1	1	AAEL013431-RA proline oxidase	M2(Oxidation)	1898.94	0	0.0003842	2.59803	0	39.85	0.000890222	0
AIVFNTYQCYLK	6	1	1	AAEL013431-RA proline oxidase	C9(Carbamidomethyl)	1519.77	0	3.728e-05	3.14463	0	66.17	2.86232e-06	0
IMIDAEQTYFQPAISR	2	1	1	AAEL013431-RA proline oxidase		1882.94	0	2.473e-07	2.29621	0	90.56	6.50477e-09	0
YIPYGPVNEVLPYLSR	38	1	1	AAEL013431-RA proline oxidase		1880	0	5.912e-07	3.88411	0	91.1	5.55017e-09	0
LTALGRPQLLLQLSEVIMQAR	10	1	1	AAEL013431-RA proline oxidase		2350.36	0	9.061e-05	3.92215	0	47.28	2.05775e-05	0
LLLSEITKR	2	1	1	AAEL013431-RA proline oxidase		1072.68	0	0.002431	2.38799	0	64.75	3.34172e-07	1
LTALGRPQLLLQLSEVIMQAR	2	1	1	AAEL013431-RA proline oxidase	M18(Oxidation)	2366.36	0	4.77e-06	3.62092	0	53.02	6.98438e-06	0
SLFVDPSLFPDPTHYIK	2	1	1	AAEL013410-RA conserved hypothetical protein		1976.03	0	0.003399	2.77344	0	14.28	0.276205	0
FSTVGGESGSADTARDPR	16	2	2	AAEL013407-RB catalase;AAEL013407-RA catalase		1809.84	0	0.003954	2.34844	0	21.48	0.0586751	1
FSTVGGESGSADTAR	6	2	2	AAEL013407-RB catalase;AAEL013407-RA catalase		1441.66	0	2.658e-07	3.32131	0	85.3	2.03633e-08	0
NPAENQLNLFK	10	2	2	AAEL013407-RB catalase;AAEL013407-RA catalase		1287.66	0	1.249e-05	3.92224	0	87.66	1.94534e-08	0
LGANYTQLPVNCPYR	6	1	1	AAEL013407-RB catalase	C12(Carbamidomethyl)	1765.86	0	1.102e-08	5.38634	0	88.61	1.37721e-08	0
LSFNPFDLTK	19	1	1	AAEL013407-RB catalase		1181.63	0	4.478e-05	2.86382	0	55.98	2.34684e-05	0
IWPQAEFPLIPVGR	28	1	1	AAEL013407-RB catalase		1622.91	0	5.384e-05	3.01076	0	53.68	1.69277e-05	0
NFAEVDADFGR	4	1	1	AAEL013407-RB catalase		1240.57	0	6.928e-05	2.487	0	45.84	0.000151157	0
HSVSGDIDRFESGDEENFAQASVFYR	4	1	1	AAEL013407-RB catalase		2962.33	0	2.604e-07	5.30373	0	52.65	2.03719e-05	1
VWPQNEFPLIPVGR	2	1	1	AAEL013407-RA catalase		1651.9	0	0.00414	1.68757	0	32.14	0.00348237	0
GAGAFGYFEVTHDITQYCAAK	1	1	1	AAEL013407-RA catalase	C18(Carbamidomethyl)	2306.07	0.009	0.3818	1.75593	0			0
RADELAGSDPDYSIR	2	1	1	AAEL013407-RA catalase		1664.79	0	0.0002237	2.90818	0	32.72	0.00545256	1
FNVSGDVNRFESGETEDNFAQPGIFYR	4	1	1	AAEL013407-RA catalase		3095.44	0	5.677e-06	4.57168	0	37.24	0.000859036	1
NPSNYFAEVEQIAFAPSHLVPGIEASPDK	2	1	1	AAEL013407-RA catalase		3127.56	0	1.72e-05	4.623	0	36.55	0.00116187	0
AAFGDGVFHSDSGELNR	2	2	1	AAEL013394-RB conserved hypothetical protein		1778.82	0	0.0006704	3.11281	0	28.39	0.00912726	0
GIYAYGFEKPSAIQQR	14	2	1	AAEL013359-RA DEAD box ATP-dependent RNA helicase		1827.94	0	1.804e-07	4.3226	0	93.96	2.83263e-09	0
GHDVIAQAQSGTGK	12	2	1	AAEL013359-RA DEAD box ATP-dependent RNA helicase		1368.69	0	1.299e-06	4.33815	0	77.3	2.02967e-07	0
VLITTDLLAR	6	2	1	AAEL013359-RA DEAD box ATP-dependent RNA helicase		1114.68	0	0.008458	1.78428	0	54.16	1.32379e-05	0
GFKDQIQDVFR	4	2	1	AAEL013359-RA DEAD box ATP-dependent RNA helicase		1352.7	0	2.06e-05	3.01785	0	72.77	5.83932e-07	1
YIYLSGTDR	2	1	1	AAEL013353-RA;AAEL013353-RB;AAEL013353-RC;AAEL0133 profilin		1087.54	0	0.001716	1.89415	0	43.53	0.000481315	0
AAIAGHDGGIWAK	2	1	1	AAEL013353-RA;AAEL013353-RB;AAEL013353-RC;AAEL0133 profilin		1266.65	0	0.002232	2.05798	0	48.8	0.000148963	0
SHIEQYVDGIFNDTDPTQAK	1	1	1	AAEL013335-RA conserved hypothetical protein		2278.07	0.001	0.02488	1.47507	0			0
LPLFAEVGGK	6	1	1	AAEL013320-RA translocon-associated protein, delta subunit		1030.59	0	2.491e-05	2.82035	0	71.12	6.10418e-07	0
ALTSVVVSFPGAYK	2	1	1	AAEL013320-RA translocon-associated protein, delta subunit		1438.79	0	8.145e-06	3.103	0	68.1	9.91243e-07	0
YQVSWNEEIKK	4	1	1	AAEL013320-RA translocon-associated protein, delta subunit		1423.72	0	0.000177	3.73826	0	54.59	3.61438e-05	1
LFDEESFAAVRK	2	1	1	AAEL013320-RA translocon-associated protein, delta subunit		1411.72	0	1.183e-05	3.47819	0	74.23	3.37927e-07	1
CSNAGAEKLPLFAEVGGK	4	1	1	AAEL013320-RA translocon-associated protein, delta subunit	C1(Carbamidomethyl)	1847.93	0	4.13e-10	4.12877	0	49.96	0.000111018	1
LFDEESFAAVR	4	1	1	AAEL013320-RA translocon-associated protein, delta subunit		1283.63	0	0.0006007	3.41084	0	70.75	8.6243e-07	0
AGEDIQSVKALTSVVVSFPGAYK	1	1	1	AAEL013320-RA translocon-associated protein, delta subunit		2366.26	0	0.002663			26.31	0.0114603	1
LWQTSLWNNHIQAER	2	2	1	AAEL013307-RA conserved hypothetical protein		1895.97	0	5.585e-07	4.24353	0	49.15	0.000104592	0
ILEGMDVVR	4	1	1	AAEL013279-RA peptidyl-prolyl cis-trans isomerase (cyclophilin)	M5(Oxidation)	1047.56	0	0.01474	2.04358	0	50.57	0.000106117	0
TLAENAEGEGYK	6	1	1	AAEL013279-RA peptidyl-prolyl cis-trans isomerase (cyclophilin)		1281.59	0	1.028e-05	3.67162	0	103.73	3.45269e-10	0
TLAENAEGEGYKGSK	26	1	1	AAEL013279-RA peptidyl-prolyl cis-trans isomerase (cyclophilin)		1553.74	0	3.416e-07	4.64324	0	104.13	3.63185e-10	1
IVIGLFGGTVPK	14	1	1	AAEL013279-RA peptidyl-prolyl cis-trans isomerase (cyclophilin)		1200.74	0	0.003158	3.06507	0	80.85	1.64449e-08	0
DRPVNDVVIADSGSLPVDAPFSVEK	20	1	1	AAEL013279-RA peptidyl-prolyl cis-trans isomerase (cyclophilin)		2626.34	0	4.691e-10	8.01162	0	93.71	2.68127e-09	0
FADENFK	2	1	1	AAEL013279-RA peptidyl-prolyl cis-trans isomerase (cyclophilin)		870.406	0	0.002706	1.93575	0	35.55	0.00137913	0
FADENFKLK	4	1	1	AAEL013279-RA peptidyl-prolyl cis-trans isomerase (cyclophilin)		1111.59	0	0.002484	3.11969	0	52.17	5.12692e-05	1
HYGAGWLSMANAGK	2	1	1	AAEL013279-RA peptidyl-prolyl cis-trans isomerase (cyclophilin)	M9(Oxidation)	1478.7	0.003	0.09496	1.10965	0	14.25	0.295032	0
ILEGMDVVR	2	1	1	AAEL013279-RA peptidyl-prolyl cis-trans isomerase (cyclophilin)		1031.57	0	0.001468	2.56819	0	55.38	4.59229e-05	0
HYGAGWLSMANAGK	2	1	1	AAEL013279-RA peptidyl-prolyl cis-trans isomerase (cyclophilin)		1462.7	0	1.104e-07	5.10725	0	85.06	2.37036e-08	0
VIQDFMIQGGDFTR	6	1	1	AAEL013279-RA peptidyl-prolyl cis-trans isomerase (cyclophilin)	M6(Oxidation)	1642.81	0	7.694e-06	3.54756	0	78.1	1.47912e-07	0
VTDKVFFDITIGGKPEGR	4	1	1	AAEL013279-RA peptidyl-prolyl cis-trans isomerase (cyclophilin)		1979.06	0	6.352e-08	6.10318	0	52.01	4.02884e-05	1
DTNGSQFFITVK	6	1	1	AAEL013279-RA peptidyl-prolyl cis-trans isomerase (cyclophilin)		1356.68	0	4.779e-05	2.9645	0	87.15	1.97571e-08	0
VIQDFMIQGGDFTRGDGTGGR	2	1	1	AAEL013279-RA peptidyl-prolyl cis-trans isomerase (cyclophilin)		2227.08	0	0.0001619	3.78085	0	32.02	0.00452202	1
VIQDFMIQGGDFTR	6	1	1	AAEL013279-RA peptidyl-prolyl cis-trans isomerase (cyclophilin)		1626.81	0	8.178e-06	4.17529	0	75.72	2.92029e-07	0
DRPVNDVVIADSGSLPVDAPFSVEKADA	4	1	1	AAEL013279-RA peptidyl-prolyl cis-trans isomerase (cyclophilin)		2883.47	0	3.611e-07	6.99394	0	54.54	1.72265e-05	1
VFFDITIGGKPEGR	4	1	1	AAEL013279-RA peptidyl-prolyl cis-trans isomerase (cyclophilin)		1535.82	0	5.017e-05	3.09923	0	70.04	8.12482e-07	0
LEEALQVLEK	6	1	1	AAEL013271-RA organic cation transporter		1171.66	0.001	0.03784	1.26618	0	15.14	0.29701	0
LDLNSSESGVQHKPAQPGR	2	2	1	AAEL013252-RC hypothetical protein		2020.02	0	0.007858	1.95407	0	20.67	0.0835612	0
LELENLDR	2	1	1	AAEL013250-RA hypothetical protein		1001.53	0.008	0.3531	1.73615	0			0
GPQLYYIDSEGTR	2	1	1	AAEL013236-RA proteasome subunit beta type 5,8		1498.71	0	1.433e-05	2.96786	0	68.46	1.24028e-06	0
ASNILEDLETLR	12	1	1	AAEL013230-RA coatomer delta subunit		1373.73	0	3.185e-06	3.34074	0	73.58	4.84576e-07	0
NILQWNLPVIDASSK	6	1	1	AAEL013230-RA coatomer delta subunit		1697.92	0	0.0002144	2.86919	0	47.95	0.000124252	0
IKVQLQNSDQR	2	1	1	AAEL013230-RA coatomer delta subunit		1328.73	0	0.006206	1.56752	0	35.26	0.00324658	1
GIQLQTHPNVDKELFK	2	1	1	AAEL013230-RA coatomer delta subunit		1867	0	0.01399	2.23796	0	12.95	0.29152	1
IEETAEPDAEQK	1	2	1	AAEL013226-RA conserved hypothetical protein		1359.63	0.002	0.05045	0.929538	0			0
DILYECVNEVLK	8	1	1	AAEL013221-RC 60S ribosomal protein L10a	C6(Carbamidomethyl)	1494.77	0	1.009e-05	2.66068	0	67.24	2.10511e-06	0
AGKFPGLLAHSESMVQK	4	2	1	AAEL013221-RC 60S ribosomal protein L10a	M14(Oxidation)	1815.94	0	0.006225	2.54023	0	25.24	0.0245366	1
KYDAFLASESLIK	12	2	1	AAEL013221-RC 60S ribosomal protein L10a		1484.8	0	2.585e-08	6.71754	0	85.18	2.47262e-08	1
VSKDILYECVNEVLK	14	1	1	AAEL013221-RC 60S ribosomal protein L10a	C9(Carbamidomethyl)	1808.96	0	1.096e-08	5.29728	0	62.4	5.49545e-06	1
ANDIPYMDAEALKK	7	2	1	AAEL013221-RC 60S ribosomal protein L10a	M7(Oxidation)	1594.78	0	0.00252	3.80902	0	37.96	0.00141561	1
ANDIPYMDAEALK	2	2	1	AAEL013221-RC 60S ribosomal protein L10a		1450.7	0	0.00462	1.89422	0	32.63	0.00545758	0
YDAFLASESLIK	6	2	1	AAEL013221-RC 60S ribosomal protein L10a		1356.72	0	2.132e-06	3.17745	0	66.91	1.73149e-06	0
IDEVKATIK	2	2	1	AAEL013221-RC 60S ribosomal protein L10a		1016.6	0	0.0005356	2.51591	0	51.51	5.1208e-05	1
MQVCVLGDQQHCDEAK	6	2	1	AAEL013221-RC 60S ribosomal protein L10a	C4(Carbamidomethyl); C12(Carbamidomethyl)	1917.82	0	1.043e-06	4.29223	0	64.95	8.31713e-07	0
ENFHSEYQGSVGR	2	1	1	AAEL013199-RA DNA-J, putative		1509.67	0	0.002932	1.54028	0	25.89	0.0135257	0
SYATGGEDGFVR	2	1	1	AAEL013144-RA Eukaryotic translation initiation factor 3 subunit I (eIF3i)		1258.57	0	0.004957	1.92143	0	60.82	4.42949e-06	0
NVDSSISNQSPVLK	2	1	1	AAEL013144-RA Eukaryotic translation initiation factor 3 subunit I (eIF3i)		1487.78	0	0.000261	3.08364	0	59.24	1.32228e-05	0
HFCPNVPIILVGNKK	2	2	1	AAEL013139-RD GTPase_rho	C3(Carbamidomethyl)	1735.98	0	0.0001989	3.60131	0	34.66	0.000906246	1
INAFAYLECSAK	4	2	1	AAEL013139-RD GTPase_rho	C9(Carbamidomethyl)	1386.67	0	1.048e-05	3.01688	0	73.63	4.31343e-07	0
TCLLIVFSK	2	2	1	AAEL013139-RD GTPase_rho	C2(Carbamidomethyl)	1080.61	0	0.00436	2.14862	0	45.83	0.000138445	0
IIEVNGTNITTETHKK	4	1	1	AAEL013138-RA conserved hypothetical protein		1797.96	0	5.973e-07	3.76155	0	52.15	4.4801e-05	1
REDFDGYGFNLHAEK	2	1	1	AAEL013138-RA conserved hypothetical protein		1797.82	0	7.404e-10	6.30993	0	71.54	4.45424e-07	1
VDDGSPAEAAGLR	11	1	1	AAEL013138-RA conserved hypothetical protein		1257.61	0	6.281e-05	3.78252	0	87.9	1.20825e-08	0
SAAVDQIIEDTK	2	1	1	AAEL013138-RA conserved hypothetical protein		1289.65	0	0.001864	2.20289	0	34.28	0.00518818	0
NDDIPIGEQTVAQVLQSAR	2	2	1	AAEL013121-RB zeta-coat protein		2054.05	0	3.477e-05	2.93317	0	59.82	8.33854e-06	0
VDLRNDDIPIGEQTVAQVLQSAR	2	2	1	AAEL013121-RB zeta-coat protein		2537.34	0	5.584e-07	5.23564	0	55.69	1.11956e-05	1
FIVSPEAQLLPGTPLNVTHFK	2	1	1	AAEL013116-RA mitochondrial 39S ribosomal protein L3		2308.28	0	7.001e-09	6.09994	0	55.54	6.84173e-06	0
AKEETNDSASGNQSPEAAVQR	2	1	1	AAEL013115-RA gpi inositol deacylase pgap1		2189.01	0	0.003514	1.8185	0	20.54	0.0494525	1
YSYDDNYPVGR	2	2	1	AAEL013089-RA proteasome subunit alpha type		1348.58	0	0.0002405	1.71854	0	48.71	3.43194e-05	0
AFHLSQAALDLSK	2	1	1	AAEL013075-RA conserved hypothetical protein		1400.76	0	1.905e-06	4.3748	0	76.18	2.06047e-07	0
MFWGLVLK	2	1	1	AAEL013075-RA conserved hypothetical protein		993.559	0.001	0.05142	1.022	0	24.61	0.0250806	0
AWIQTLTELQQYIK	5	1	1	AAEL013074-RA adenylyl cyclase-associated protein		1734.94	0	4.836e-07	2.62404	0	82.95	3.29544e-08	0
TASESSAPSNNDLQNLLKPTSDQISAIQSFR	4	1	1	AAEL013074-RA adenylyl cyclase-associated protein		3319.64	0	0.0005926	3.9165	0	15.11	0.155701	0
TSQFFNHLSAISESIPALGWVCVAPTPGPYVK	1	1	1	AAEL013074-RA adenylyl cyclase-associated protein	C22(Carbamidomethyl)	3473.76	0	0.009591			11.18	0.228624	0
FPLFGGWK	20	1	1	AAEL013071-RA ribophorin		951.516	0	1.723e-05	2.58641	0	51.89	6.53614e-05	0
VLKDSVELDLRPR	3	1	1	AAEL013071-RA ribophorin		1539.9	0	0.0004548	3.34036	0	58.1	4.41413e-06	1
SLKPYPTAIAQTER	17	1	1	AAEL013071-RA ribophorin		1574.86	0	4.513e-05	5.57125	0	62.09	4.78963e-06	0
LIAPYTVTR	11	1	1	AAEL013071-RA ribophorin		1033.6	0	0.0007489	2.65813	0	47.83	8.90008e-05	0
IILPEGSTNIK	11	1	1	AAEL013071-RA ribophorin		1184.7	0	0.01375	2.63405	0	65.63	1.18984e-06	0
TIDLTSQLVK	13	1	1	AAEL013071-RA ribophorin		1117.65	0	0.0009525	2.99827	0	56.6	1.36735e-05	0
TLLPAAATGVYYR	14	1	1	AAEL013071-RA ribophorin		1395.77	0	2.443e-05	2.80923	0	73.38	2.82407e-07	0
HPDSLHYTYLDTFGRPVISFSK	8	1	1	AAEL013071-RA ribophorin		2580.32	0	1.577e-08	7.77549	0	59.78	7.31114e-06	0
DSVELDLRPR	2	1	1	AAEL013071-RA ribophorin		1199.65	0.003	0.1052	1.56324	0	22.77	0.0420114	0
KNVVENHITDFNLK	4	1	1	AAEL013071-RA ribophorin		1670.9	0	1.327e-06	4.99306	0	48.27	9.15957e-05	1
NVVENHITDFNLK	6	1	1	AAEL013071-RA ribophorin		1542.81	0	1.525e-06	5.34087	0	88.25	1.30173e-08	0
VLDHVFDDMVVDEVTTK	4	1	1	AAEL013071-RA ribophorin	M9(Oxidation)	1977.94	0	0.0004565	3.55038	0	47.03	0.000139698	0
VLDHVFDDMVVDEVTTK	2	1	1	AAEL013071-RA ribophorin		1961.97	0	0.003341	2.63834	0	42.47	0.000478472	0
VIEVSHWGNIAVEETIDIVHSGAALK	4	1	1	AAEL013071-RA ribophorin		2787.48	0	1.694e-07	5.59133	0	34.65	0.00109686	0
THYTLGYNVPSFEYLFQNGDNYLLK	10	1	1	AAEL013071-RA ribophorin		2996.46	0	2.239e-09	3.50777	0	63.05	2.7002e-06	0
YWLCVAYGPSIK	2	1	1	AAEL013069-RA receptor for activated protein kinase c (rack1)	C4(Carbamidomethyl)	1456.74	0	6.861e-05	2.58291	0	55.05	3.00104e-05	0
GQLVGHSGWVTQIATNPK	15	1	1	AAEL013069-RA receptor for activated protein kinase c (rack1)		1893	0	5.066e-13	7.60822	0	120.06	6.50944e-12	0
FSPNHSNPIIVSAGWDR	22	1	1	AAEL013069-RA receptor for activated protein kinase c (rack1)		1896.93	0	1.988e-06	6.07566	0	95.61	2.34945e-09	0
AFLWDLNDGK	14	1	1	AAEL013069-RA receptor for activated protein kinase c (rack1)		1178.58	0	3.489e-05	2.66761	0	60.34	1.03566e-05	0
HLHTLEHNEVINALCFSPNR	5	1	1	AAEL013069-RA receptor for activated protein kinase c (rack1)	C15(Carbamidomethyl)	2401.16	0	2.373e-10	6.26175	0	93.11	3.00521e-09	0
LWNTLAECK	6	1	1	AAEL013069-RA receptor for activated protein kinase c (rack1)	C8(Carbamidomethyl)	1134.57	0	0.0009149	2.38367	0	50.58	0.000111123	0
IWDLACK	2	1	1	AAEL013069-RA receptor for activated protein kinase c (rack1)	C6(Carbamidomethyl)	905.462	0	0.001626	1.90371	0	44.96	0.000461177	0
LWDLAAGK	6	2	1	AAEL013069-RA receptor for activated protein kinase c (rack1)		873.483	0	0.009268	2.45449	0	51	0.000130667	0
VWNLANCK	2	1	1	AAEL013069-RA receptor for activated protein kinase c (rack1)	C7(Carbamidomethyl)	1004.5	0	0.001531	1.62335	0	41.72	0.000760464	0
VWQVSVSAR	2	1	1	AAEL013069-RA receptor for activated protein kinase c (rack1)		1031.57	0	0.0154	2.78368	0	42.05	0.000979264	0
YTIQEDGHSDWVSCVR	2	1	1	AAEL013069-RA receptor for activated protein kinase c (rack1)	C14(Carbamidomethyl)	1951.86	0	5.259e-08	4.76013	0	57.01	9.1571e-06	0
IDHLGHNGYLNSVSVSPDGSLCTSGGK	5	1	1	AAEL013069-RA receptor for activated protein kinase c (rack1)	C22(Carbamidomethyl)	2771.31	0	2.899e-09	6.06609	0	59.04	8.48221e-06	0
LYGHSHFISDVVLSSDGNYALSGSWDK	6	1	1	AAEL013069-RA receptor for activated protein kinase c (rack1)		2954.41	0	3.059e-10	6.29732	0	112.26	2.67431e-11	0
FSFLQFDPAPR	4	1	1	AAEL013068-RA protein phsophatase-2a		1324.68	0	5.575e-06	2.18489	0	69.58	1.24474e-06	0
GAGYTFGQDISELFNHSNGLTLVSR	2	1	1	AAEL013068-RA protein phsophatase-2a		2683.33	0	6.24e-05	3.39724	0	33.08	0.00349348	0
ACTVLVNSFR	2	1	1	AAEL013067-RA conserved hypothetical protein	C2(Carbamidomethyl)	1166.6	0	0.0007093	2.51126	0	43.66	0.000473579	0
LVEIQEGLCR	4	1	1	AAEL013067-RA conserved hypothetical protein	C9(Carbamidomethyl)	1216.63	0	9.445e-05	2.35062	0	64.43	4.38103e-06	0
SKHDGGDAAWEEER	1	1	1	AAEL013067-RA conserved hypothetical protein		1586.69	0.009	0.3683	1.10128	0			1
AVQNVRPILSVDREEAR	5	2	1	AAEL013043-RA NADH dehydrogenase, putative		1952.07	0	7.141e-05	2.27938	0	19.32	0.0520427	1
ELHPDKNQDDPEASQK	6	1	1	AAEL013020-RA DNA-J/hsp40		1850.85	0	0.0007745	3.2963	0	46.01	0.000160391	1
FSGEGEPHIDGDPGDLILK	4	2	1	AAEL013020-RA DNA-J/hsp40		1995.97	0	8.618e-06	3.43611	0	55.03	2.77935e-05	0
SNEMFIMAIK	1	1	1	AAEL013012-RA brefeldin a-inhibited guanine nucleotide-exchange protein		1183.6	0.005	0.2143	0.532327	0			0
MLDLGVGNITGLSSK	4	2	1	AAEL013009-RA cytochrome c oxidase subunit iv	M1(Oxidation)	1520.8	0	4.269e-08	3.6578	0	109.47	1.18064e-10	0
AFVYDDIPVTFDDEHQK	12	2	1	AAEL013009-RA cytochrome c oxidase subunit iv		2038.94	0	0.001747	5.44165	0	82.36	2.84575e-08	0
FKEVTPDIQALR	8	2	1	AAEL013009-RA cytochrome c oxidase subunit iv		1416.78	0	0.0002839	3.25095	0	59.31	9.90505e-06	1
MLDLGVGNITGLSSK	4	2	1	AAEL013009-RA cytochrome c oxidase subunit iv		1504.8	0	1.394e-06	3.9117	0	92.88	4.99772e-09	0
EVTPDIQALR	4	2	1	AAEL013009-RA cytochrome c oxidase subunit iv		1141.62	0	0.0006845	2.37584	0	61.23	5.83851e-06	0
EVVGHGWNGLPVYADR	6	2	1	AAEL013009-RA cytochrome c oxidase subunit iv		1768.87	0	3.076e-11	5.12354	0	100.82	7.41008e-10	0
ASFCQTFSEIKYPTGEWK	6	2	1	AAEL013009-RA cytochrome c oxidase subunit iv	C4(Carbamidomethyl)	2179.03	0	3.242e-10	7.05943	0	92.38	3.75762e-09	1
WDYDNNKWK	2	2	1	AAEL013009-RA cytochrome c oxidase subunit iv		1268.56	0	0.001108	3.04327	0	41.73	0.000382714	1
EVTPDIQALREK	2	2	1	AAEL013009-RA cytochrome c oxidase subunit iv		1398.75	0	0.008127	2.29387	0	18.27	0.112447	1
ASFCQTFSEIK	2	2	1	AAEL013009-RA cytochrome c oxidase subunit iv	C4(Carbamidomethyl)	1317.61	0	0.0005022	2.7402	0	60.41	6.09642e-06	0
EVVGHGWNGLPVYADRVDYPMPAIR	2	2	1	AAEL013009-RA cytochrome c oxidase subunit iv	M21(Oxidation)	2827.4	0	0.000804	3.89413	0	15	0.20871	1
EVVGHGWNGLPVYADRVDYPMPAIR	3	2	1	AAEL013009-RA cytochrome c oxidase subunit iv		2811.4	0	5.815e-09	4.35034	0	27.28	0.0121594	1
ESPNMIPSAFESR	6	1	1	AAEL013007-RA;AAEL008697-RA cytochrome c oxidase, subunit VB, putative	M5(Oxidation)	1480.67	0	3.615e-05	2.61683	0	68.11	7.8808e-07	0
ESPNMIPSAFESR	2	1	1	AAEL013007-RA;AAEL008697-RA cytochrome c oxidase, subunit VB, putative		1464.68	0	3.003e-05	2.28029	0	67.27	1.18125e-06	0
MFQQEDVVKDTDIR	4	1	1	AAEL013005-RA conserved hypothetical protein	M1(Oxidation)	1739.83	0	5.477e-09	4.95844	0	115.65	2.19177e-11	1
MFQQEDVVKDTDIR	4	1	1	AAEL013005-RA conserved hypothetical protein		1723.84	0	1.244e-06	5.12619	0	87.85	1.49294e-08	1
ATMNEMELAVSK	2	1	1	AAEL013005-RA conserved hypothetical protein		1323.64	0	7.534e-05	3.63225	0	83.43	4.60751e-08	0
QAADHVEVEGEEHDANYQPPPQK	2	1	1	AAEL012996-RA rho guanine dissociation factor		2588.16	0	0.0008381	2.39198	0	20.5	0.0441169	0
YKEALLGEAQSEK	2	1	1	AAEL012996-RA rho guanine dissociation factor		1465.75	0	5.381e-05	3.09506	0	66.39	2.45688e-06	1
YSNNLEELIR	1	2	1	AAEL012988-RA retinal guanylate cyclase		1250.64	0.004	0.1555	0.936361	0			0
LFNEWQNEGFEIPAIKPAK	4	1	1	AAEL012964-RA conserved hypothetical protein		2231.17	0	2.532e-07	4.65873	0	61.14	4.80707e-06	0
TSPLFATVLVEYLLER	1	1	1	AAEL012951-RA transformation/transcription domain-associated protein		1851.04	0.002	0.09575	0.652492	0			0
VVVVDGPIAAGK	4	1	1	AAEL012950-RA NADH-ubiquinone oxidoreductase 42 kda subunit		1124.67	0	0.0009378	2.68683	0	67.74	4.54322e-07	0
ALTDNYLQDIENIYK	16	1	1	AAEL012950-RA NADH-ubiquinone oxidoreductase 42 kda subunit		1812.91	0	2.204e-05	3.91724	0	62.94	5.03078e-06	0
YDVPELIVTPEDFK	4	1	1	AAEL012950-RA NADH-ubiquinone oxidoreductase 42 kda subunit		1664.86	0	8.628e-05	3.19279	0	43.92	0.000352792	0
LSKPKPFPYLEK	2	1	1	AAEL012950-RA NADH-ubiquinone oxidoreductase 42 kda subunit		1446.84	0	9.793e-05	3.65089	0	38.98	0.000442658	0
GYNEECGDGGILTK	2	1	1	AAEL012950-RA NADH-ubiquinone oxidoreductase 42 kda subunit	C6(Carbamidomethyl)	1512.66	0.001	0.04646	1.19161	0	18.57	0.0542082	0
SVYYDLVK	2	1	1	AAEL012950-RA NADH-ubiquinone oxidoreductase 42 kda subunit		986.522	0.001	0.02474	1.28971	0	31.41	0.00668562	0
FLQNPNDKNVATFQIR	6	1	1	AAEL012950-RA NADH-ubiquinone oxidoreductase 42 kda subunit		1905	0	9.182e-11	5.39208	0	100.16	6.93957e-10	1
EYTAFQACKDVLFK	1	1	1	AAEL012950-RA NADH-ubiquinone oxidoreductase 42 kda subunit	C8(Carbamidomethyl)	1719.85	0.005	0.2088	1.31345	0			1
YSQYIDALAHLFSTGEGVVLDR	2	1	1	AAEL012950-RA NADH-ubiquinone oxidoreductase 42 kda subunit		2454.26	0	1.057e-07	5.69286	0	71.52	4.22816e-07	0
VLEQLTGQTPVYSK	8	2	1	AAEL012944-RB 60S ribosomal protein L11		1562.86	0	2.346e-05	4.11557	0	73.17	3.27725e-07	0
IAVHCTVR	4	2	1	AAEL012944-RB 60S ribosomal protein L11	C5(Carbamidomethyl)	955.514	0	0.004421	1.81221	0	43.05	0.000364156	0
AEEILER	2	2	1	AAEL012944-RB 60S ribosomal protein L11		859.451	0	0.001702	1.99097	0	42.51	0.000838767	0
DNFSQTGNFGFGIQEHIDLGIK	4	2	1	AAEL012944-RB 60S ribosomal protein L11		2437.19	0	0.006919	2.44625	0	30.2	0.00697145	0
YDGIILNSK	4	1	1	AAEL012944-RB 60S ribosomal protein L11		1022.56	0	0.001479	3.11756	0	63.91	3.86121e-06	0
GFKAEEILER	6	2	1	AAEL012944-RB 60S ribosomal protein L11		1191.64	0	0.0002589	3.38356	0	56.64	2.39531e-05	1
KLCLNICVGESGDR	2	2	1	AAEL012944-RB 60S ribosomal protein L11	C3(Carbamidomethyl); C7(Carbamidomethyl)	1620.78	0	1.657e-05	3.82428	0	84.66	3.4027e-08	1
LNVAWLK	2	1	1	AAEL012918-RA puromycin-sensitive aminopeptidase		843.507	0.002	0.06106	1.58788	0	28.79	0.0166483	0
IIVEQNPQQCPLNELHLQSNR	2	1	1	AAEL012911-RA leucine-rich immune protein (Coil-less)	C10(Carbamidomethyl)	2530.29	0	3.037e-06	4.84567	0	43	0.000330784	0
GCKPECELNSDCPTDK	1	1	1	AAEL012910-RA hypothetical protein	C2(Carbamidomethyl); C6(Carbamidomethyl); C12(Carbamidomethyl)	1909.78	0.005	0.1857	1.61461	0			0
IVQGRPTCSCPEGYR	2	1	1	AAEL012910-RA hypothetical protein	C8(Carbamidomethyl); C10(Carbamidomethyl)	1779.83	0	6.044e-05	3.7198	0	27.88	0.0137676	0
DSCSQNPCGENTVCR	2	1	1	AAEL012909-RA hypothetical protein	C3(Carbamidomethyl); C8(Carbamidomethyl); C14(Carbamidomethyl)	1783.68	0	0.001632	1.20382	0	21.05	0.00783376	0
EAPPKDPCNPSPCR	2	1	1	AAEL012905-RA conserved hypothetical protein	C8(Carbamidomethyl); C13(Carbamidomethyl)	1624.72	0	0.003645	1.95984	0	19.36	0.0504068	1
NPCQPNPCGPNAECR	2	1	1	AAEL012905-RA conserved hypothetical protein	C3(Carbamidomethyl); C8(Carbamidomethyl); C14(Carbamidomethyl)	1770.71	0	5.311e-05	2.82993	0	56.56	2.20277e-06	0
ADSDCPSQQACLNSR	2	1	1	AAEL012905-RA conserved hypothetical protein	C5(Carbamidomethyl); C11(Carbamidomethyl)	1708.71	0	1.221e-07	4.08869	0	79.33	2.10026e-08	0
TPEDPCDPSPCGTNAR	2	1	1	AAEL012905-RA conserved hypothetical protein	C6(Carbamidomethyl); C11(Carbamidomethyl)	1773.72	0.001	0.0175	1.22592	0	15.9	0.0359855	0
KSDIYVSLISSTHQVSAK	2	1	1	AAEL012904-RA rab gdp-dissociation inhibitor		1963.05	0	2.486e-11	7.42783	0	103.16	3.26065e-10	1
SPYLYPMYGLGELPQGFAR	2	1	1	AAEL012904-RA rab gdp-dissociation inhibitor	M7(Oxidation)	2175.06	0	0.01196	1.33848	0	17.22	0.160272	0
YYGGESASITPLEDLFSR	16	1	1	AAEL012904-RA rab gdp-dissociation inhibitor		2004.97	0	3.184e-07	4.08975	0	91.72	5.35016e-09	0
SPYLYPMYGLGELPQGFAR	2	1	1	AAEL012904-RA rab gdp-dissociation inhibitor		2159.06	0	0.0006169	2.81573	0	35.94	0.00220301	0
IKQELGDEEQ	1	1	1	AAEL012904-RA rab gdp-dissociation inhibitor		1188.58	0.004	0.1389	2.03561	0			1
DALSTQIIIPQK	2	1	1	AAEL012904-RA rab gdp-dissociation inhibitor		1326.77	0	1.433e-05	3.13458	0	55.99	1.04484e-05	0
GTGEDFDFSK	2	1	1	AAEL012904-RA rab gdp-dissociation inhibitor		1102.47	0	0.01546	2.88707	0	70.46	2.29372e-07	0
NTQDFVGHALALYRDDDYLVEPAVK	2	1	1	AAEL012904-RA rab gdp-dissociation inhibitor		2849.44	0	0.0003024	3.31205	0	17.99	0.0945185	1
LSAIYGGTYMLDKPIDEIVYDASGK	1	1	1	AAEL012904-RA rab gdp-dissociation inhibitor		2719.38	0	0.0008315	2.53007	0			0
LQLLEPFDVWDGK	2	2	1	AAEL012897-RA aconitase, mitochondrial		1559.82	0.001	0.01916	0.94161	0	13.78	0.399948	0
VGLIGSCTNSSYEDMGR	2	2	1	AAEL012897-RA aconitase, mitochondrial	C7(Carbamidomethyl); M15(Oxidation)	1861.81	0	8.64e-05	2.36441	0	57.18	5.16849e-06	0
ILYGHLDDPANQDIQR	34	2	1	AAEL012897-RA aconitase, mitochondrial		1867.93	0	1.209e-08	6.44655	0	99.74	1.0033e-09	0
IPFNVTPGSEQIR	12	2	1	AAEL012897-RA aconitase, mitochondrial		1457.77	0	0.000128	3.94124	0	56.21	2.26168e-05	0
NQVTGEWAGVPDVAR	12	2	1	AAEL012897-RA aconitase, mitochondrial		1598.79	0	2.494e-07	4.54242	0	97.23	1.50441e-09	0
FKLDAPFGDELPQK	14	2	1	AAEL012897-RA aconitase, mitochondrial		1604.84	0	1.397e-06	4.69813	0	51.96	6.81371e-05	1
NDANPATHCFVTSPELVTALSIAGR	27	2	1	AAEL012897-RA aconitase, mitochondrial	C9(Carbamidomethyl)	2641.32	0	1.841e-09	6.42911	0	96.92	1.43281e-09	0
IKNQVTGEWAGVPDVAR	6	2	1	AAEL012897-RA aconitase, mitochondrial		1839.96	0	0.001114	2.74768	0	60.37	6.47424e-06	1
FDQDVYLPYEK	6	2	1	AAEL012897-RA aconitase, mitochondrial		1416.67	0	3.732e-05	3.27666	0	70.41	7.73426e-07	0
WVAVGDENYGEGSSR	4	2	1	AAEL012897-RA aconitase, mitochondrial		1625.72	0	3.444e-08	3.70509	0	87.18	6.12562e-09	0
SKIPFNVTPGSEQIR	15	2	1	AAEL012897-RA aconitase, mitochondrial		1672.91	0	1.652e-07	3.34936	0	59.49	8.04093e-06	1
GFDPGMDTYEAPPSDGSK	2	2	1	AAEL012897-RA aconitase, mitochondrial	M6(Oxidation)	1886.77	0	0.0002604	2.17428	0	56.96	2.71853e-06	0
LDFNPLTDDLTGADGKK	8	2	1	AAEL012897-RA aconitase, mitochondrial		1819.9	0	3.06e-05	5.78763	0	79.29	1.36602e-07	1
LNHSFNEQQIAWFK	7	2	1	AAEL012897-RA aconitase, mitochondrial		1761.87	0	2.299e-07	4.78296	0	72.51	5.44217e-07	0
ISLLGLDK	8	2	1	AAEL012897-RA aconitase, mitochondrial		858.529	0	0.01083	2.59096	0	57.26	1.79475e-05	0
IKLNHSFNEQQIAWFK	2	2	1	AAEL012897-RA aconitase, mitochondrial		2003.05	0	3.846e-05	3.35665	0	39.69	0.000816232	1
GGTGAIVEYYGK	4	2	1	AAEL012897-RA aconitase, mitochondrial		1214.61	0	0.0009359	3.24994	0	53.58	4.31953e-05	0
MADYLASTGR	2	2	1	AAEL012897-RA aconitase, mitochondrial		1084.51	0	0.0001403	2.44393	0	57.95	1.09822e-05	0
YDQVIEINLDTLEPHVNGPFTPDLAHPISK	2	2	1	AAEL012897-RA aconitase, mitochondrial		3372.75	0	7.765e-06	3.40565	0	29.11	0.00441878	0
VAMQDATAQMAMLQFISSGLPR	2	2	1	AAEL012897-RA aconitase, mitochondrial		2366.17	0	0.01407	0.818763	0	18.12	0.112544	0
TFKEFGGTVLANACGPCIGQWDR	2	2	1	AAEL012897-RA aconitase, mitochondrial	C14(Carbamidomethyl); C17(Carbamidomethyl)	2584.22	0	4.192e-07	3.65446	0	60.85	4.68678e-06	1
LQLLEPFDVWDGKDLTEMTVLIK	2	2	1	AAEL012897-RA aconitase, mitochondrial		2703.45	0	0.0001485	3.11675	0	40.73	0.000283168	1
NINTINTQLQDVQR	6	1	1	AAEL012875-RA snare protein sec22		1656.86	0	1.198e-06	4.06804	0	98.63	1.26807e-09	0
IAFNYLEDIAQEFHNNYGR	10	1	1	AAEL012875-RA snare protein sec22		2314.09	0	1.218e-08	7.17178	0	78.19	9.02645e-08	0
GTVLSELDTK	3	1	1	AAEL012875-RA snare protein sec22		1062.56	0	0.001336	2.95562	0	53.38	6.03845e-05	0
VVDGLPLVGTMQEDEQSGR	1	1	1	AAEL012875-RA snare protein sec22	M11(Oxidation)	2045.98	0.006	0.1781			25.66	0.0194225	0
LQLEANLK	2	1	1	AAEL012865-RA conserved hypothetical protein		928.546	0.001	0.05276	1.79919	0	26.93	0.0199727	0
GTGFTRPYNLSPELAAICGADALPR	2	1	1	AAEL012865-RA conserved hypothetical protein	C18(Carbamidomethyl)	2647.34	0	0.0003461	2.49405	0	35	0.00178669	0
ELEEQGYHFPGVPYELNK	2	1	1	AAEL012863-RA conserved hypothetical protein		2149.04	0	5.932e-05	2.95474	0	22.73	0.0466668	0
SSALQTVCDSYIGLLK	2	1	1	AAEL012863-RA conserved hypothetical protein	C8(Carbamidomethyl)	1754.9	0	7.383e-06	3.64893	0	59.38	1.13038e-05	0
LAEDPVSVQEIR	2	1	1	AAEL012860-RA conserved hypothetical protein		1355.72	0	3.548e-06	3.51536	0	94.18	3.20833e-09	0
VALICFR	2	1	1	AAEL012860-RA conserved hypothetical protein	C5(Carbamidomethyl)	878.499	0	0.01249	2.1721	0	44.5	0.000369006	0
FEFPGIPGK	2	1	1	AAEL012860-RA conserved hypothetical protein		991.533	0	0.01163	1.91087	0	45.15	0.000332986	0
VTSTVFTAIGSQIPAGK	1	1	1	AAEL012860-RA conserved hypothetical protein		1676.93	0.001	0.02795	1.49694	0			0
ELISNASDALDK	14	1	1	AAEL012827-RA endoplasmin		1275.65	0	8.157e-05	3.38336	0	81.2	9.10293e-08	0
WLNDVALKDK	4	1	1	AAEL012827-RA endoplasmin		1201.66	0	5.745e-05	4.05317	0	40.9	0.000816895	1
EGFVLNESDEAK	32	1	1	AAEL012827-RA endoplasmin		1337.63	0	8.27e-07	3.97017	0	72.71	3.83095e-07	0
KPNDVTDEEYTEFYK	36	1	1	AAEL012827-RA endoplasmin		1877.85	0	2.428e-10	8.32799	0	104.14	1.79247e-10	0
LIINSLYR	26	1	1	AAEL012827-RA endoplasmin		991.599	0	0.00453	2.35684	0	59.12	4.34739e-06	0
GVVDSDDLPLNVSR	26	1	1	AAEL012827-RA endoplasmin		1485.76	0	1.368e-05	4.08997	0	102.28	5.70857e-10	0
SLLFIPK	17	1	1	AAEL012827-RA endoplasmin		817.52	0	0.007335	1.85574	0	59.84	1.86755e-06	0
LLSLTEPGVLDSNSNLEIK	32	1	1	AAEL012827-RA endoplasmin		2042.1	0	4.262e-06	4.92139	0	75.96	1.19151e-07	0
SGFQLPETADFADSIER	30	1	1	AAEL012827-RA endoplasmin		1882.89	0	1.227e-06	4.14548	0	97.46	1.47168e-09	0
VQPSESFNK	2	1	1	AAEL012827-RA endoplasmin		1035.51	0	0.003882	1.96565	0	21.64	0.0771174	0
EVEEEVPVEEEVTEKPEKK	3	1	1	AAEL012827-RA endoplasmin		2256.12	0	5.876e-06	4.28363	0	46.75	0.000169079	1
SSKEYTSLSDYVSR	8	1	1	AAEL012827-RA endoplasmin		1621.77	0	1.903e-06	3.77074	0	79.56	1.02363e-07	1
VLHIIDTGIGMTK	14	1	1	AAEL012827-RA endoplasmin	M11(Oxidation)	1413.77	0	0.00168	3.21587	0	73.65	3.15009e-07	0
FTFQAEVNR	18	1	1	AAEL012827-RA endoplasmin		1111.56	0	7.59e-05	2.81484	0	57.74	1.5733e-05	0
EYTSLSDYVSR	24	1	1	AAEL012827-RA endoplasmin		1319.61	0	0.0004824	3.00302	0	63.07	2.36723e-06	0
VLHIIDTGIGMTK	4	1	1	AAEL012827-RA endoplasmin		1397.79	0	1.935e-05	4.52667	0	57.14	1.04326e-05	0
ELISNASDALDKIR	32	1	1	AAEL012827-RA endoplasmin		1544.82	0	2.227e-07	5.10739	0	95.29	2.42557e-09	1
TVWDWEVMNDSKPIWTR	8	1	1	AAEL012827-RA endoplasmin	M8(Oxidation)	2179.04	0	0.00279	3.36687	0	50.05	6.62331e-05	0
KYSQFINFPIYMWTSK	8	1	1	AAEL012827-RA endoplasmin		2053.03	0	1.29e-07	4.62495	0	57.06	1.38736e-05	1
YSQFINFPIYMWTSK	12	1	1	AAEL012827-RA endoplasmin	M11(Oxidation)	1940.93	0	0.0001516	2.80667	0	52.78	4.69235e-05	0
YSQFINFPIYMWTSK	20	1	1	AAEL012827-RA endoplasmin		1924.93	0	8.292e-07	3.69977	0	43.35	0.000423079	0
RVEADSDDVVAK	47	1	1	AAEL012827-RA endoplasmin		1303.65	0	2.578e-05	3.49294	0	102.98	5.16088e-10	1
TEFEPLLK	2	1	1	AAEL012827-RA endoplasmin		976.539	0	0.007131	2.04809	0	26.78	0.0270763	0
FDELKTEFEPLLK	21	1	1	AAEL012827-RA endoplasmin		1608.86	0	2.596e-06	4.82058	0	66.88	1.90758e-06	1
DMAVLMFNTATLR	8	1	1	AAEL012827-RA endoplasmin		1482.75	0	2.119e-06	3.0184	0	89.09	1.2331e-08	0
VEADSDDVVAK	14	1	1	AAEL012827-RA endoplasmin		1147.55	0	2.253e-08	2.60105	0	89.11	9.26717e-09	0
LDGLNVSQIK	2	1	1	AAEL012827-RA endoplasmin		1086.61	0	0.01293	1.42652	0	28.52	0.0134981	0
QDLVNNLGTIAK	10	1	1	AAEL012827-RA endoplasmin		1285.71	0	4.591e-07	4.52992	0	89.16	1.05565e-08	0
LSNSPCALVASMFGWTGNMER	5	1	1	AAEL012827-RA endoplasmin	C6(Carbamidomethyl)	2328.06	0	0.0002601	2.19285	0	42.58	0.000253956	0
QEHIYFIAGSSR	9	1	1	AAEL012827-RA endoplasmin		1407.71	0	3.197e-06	4.70034	0	52.89	5.62878e-05	0
VFITDEFNDMMPNYLNFIR	2	1	1	AAEL012827-RA endoplasmin	M10(Oxidation); M11(Oxidation)	2411.11	0	9.552e-06	2.10684	0	43.76	0.000204052	0
AEVEKTPFAER	2	1	1	AAEL012827-RA endoplasmin		1276.65	0	0.0009521	2.20127	0	32.09	0.00664368	1
LGIMEDPSNR	2	1	1	AAEL012827-RA endoplasmin	M4(Oxidation)	1147.54	0	0.01217	1.56775	0	29.79	0.00697946	0
GSQISLHLK	2	1	1	AAEL012827-RA endoplasmin		982.568	0	0.01499	1.77159	0	24.12	0.0145222	0
SGTADFLSK	2	1	1	AAEL012827-RA endoplasmin		925.463	0	0.006348	2.17713	0	31.62	0.00688652	0
DTSDPLTHTHFVAEGEVTFK	6	1	1	AAEL012827-RA endoplasmin		2231.07	0	3.595e-08	6.31949	0	105.27	2.33276e-10	0
GSQISLHLKEEAQDFLEEDTVK	4	1	1	AAEL012827-RA endoplasmin		2516.27	0	8.091e-11	8.55141	0	95.32	2.23261e-09	1
LGIMEDPSNR	2	1	1	AAEL012827-RA endoplasmin		1131.55	0	0.0004479	2.54836	0	71.18	6.63009e-07	0
GYEVLYLVEAVDEYSISALPEFDGKK	3	1	1	AAEL012827-RA endoplasmin		2934.47	0	0.01143	2.72334	0	19.98	0.0577654	1
YTQSNSVCYAK	2	1	1	AAEL012825-RA bifunctional purine biosynthesis protein	C8(Carbamidomethyl)	1320.59	0	0.0007477	1.70124	0	41.9	0.000300229	0
DEATEEIEKYR	2	1	1	AAEL012819-RA vacuolar ATP synthase subunit g		1382.64	0	8.518e-05	3.40987	0	62.38	4.16229e-06	1
EGVSNKIDADTR	8	1	1	AAEL012819-RA vacuolar ATP synthase subunit g		1304.64	0	0.002093	2.75748	0	52.67	5.732e-05	1
TQIVQAVYSGGR	2	2	1	AAEL012778-RB protease m1 zinc metalloprotease		1278.66	0.001	0.01929	2.99139	0	28.59	0.0175021	0
LGVTTSDITEGYEK	2	1	1	AAEL012746-RA chaperonin		1512.74	0	6.471e-05	2.78017	0	59.19	1.21106e-05	0
IALYSCPVDIIQTETK	2	1	1	AAEL012746-RA chaperonin	C6(Carbamidomethyl)	1850.96	0	2.432e-06	2.85527	0	98.89	1.14273e-09	0
TLFDTIQLVQSLR	1	1	1	AAEL012741-RA conserved hypothetical protein		1533.87	0.003	0.1069	2.32215	0			0
VLNSYWVAQDAAYK	4	1	1	AAEL012736-RA;AAEL012736-RB;AAEL012736-RC;AAEL0127 ribosomal protein L15		1627.82	0	1.666e-07	3.28091	0	102.37	4.83823e-10	0
LLWMNR	2	1	1	AAEL012733-RA 60S ribosomal protein L19		832.452	0	0.01061	1.29159	0	32.67	0.00913875	0
QELLQTIAKEEETAQQVAATGK	4	1	1	AAEL012733-RA 60S ribosomal protein L19		2386.26	0	2.553e-09	6.6028	0	95.7	1.43997e-09	1
TVVQAEKLDDLLEK	2	1	1	AAEL012731-RA Adenylate kinase 2, mitochondrial (AK 2)(EC 2.7.4.3)(ATP-AMP transphosphorylase 2)		1600.89	0	2.259e-06	3.62858	0	60.66	5.92719e-06	1
NGFLLDGFPR	10	1	1	AAEL012731-RA Adenylate kinase 2, mitochondrial (AK 2)(EC 2.7.4.3)(ATP-AMP transphosphorylase 2)		1135.6	0	0.0001545	2.67564	0	61.34	9.87921e-06	0
VFENIDSIFTSQR	10	1	1	AAEL012731-RA Adenylate kinase 2, mitochondrial (AK 2)(EC 2.7.4.3)(ATP-AMP transphosphorylase 2)		1555.79	0	7.923e-07	3.92351	0	84.74	2.88734e-08	0
APNAAAVAPKPEQEQATGINAILLGPPGSGK	2	1	1	AAEL012731-RA Adenylate kinase 2, mitochondrial (AK 2)(EC 2.7.4.3)(ATP-AMP transphosphorylase 2)		2967.61	0	2.193e-06			69.57	2.04255e-07	0
VANVSLLALYK	8	1	1	AAEL012686-RA ribosomal protein S12, putative		1190.71	0	1.437e-07	3.39306	0	83.62	1.12973e-08	0
DGCLNYIEENDEVLVAGFGR	6	1	1	AAEL012686-RA ribosomal protein S12, putative	C3(Carbamidomethyl)	2270.05	0	4.935e-09	4.77785	0	108.31	7.74746e-11	0
TFTTQETITNATAAK	4	2	1	AAEL012665-RA glucose-6-phosphate isomerase		1597.82	0	5.713e-06	3.81335	0	97	1.85559e-09	0
SHFVSNVDGTHIAETLK	2	2	1	AAEL012665-RA glucose-6-phosphate isomerase		1854.94	0	6.38e-05	3.1124	0	30.92	0.0063514	0
VLLSEDSVYQQIQQYYK	6	2	1	AAEL012665-RA glucose-6-phosphate isomerase		2104.08	0	2.61e-07	4.2701	0	80.71	8.06721e-08	0
LKGIEQNIEQEEQTNK	4	2	1	AAEL012657-RA syntaxin,		1900.95	0	1.995e-06	3.57069	0	94.72	2.98499e-09	1
GIEQNIEQEEQTNK	2	2	1	AAEL012657-RA syntaxin,		1659.78	0	2.668e-05	4.47857	0	78.03	1.2041e-07	0
FFTGQITAAGK	4	1	1	AAEL012616-RA NADP transhydrogenase		1140.6	0	0.000204	3.01765	0	77.61	1.37837e-07	0
VEVQPPNPFNDTLK	2	1	1	AAEL012616-RA NADP transhydrogenase		1597.83	0	0.006633	1.85189	0	25.18	0.0245745	0
AVIEAANHFPR	2	1	1	AAEL012616-RA NADP transhydrogenase		1224.65	0	3.286e-05	3.10253	0	88.01	1.66822e-08	0
ENSTLISFLYPTQNK	4	1	1	AAEL012616-RA NADP transhydrogenase		1754.9	0	1.733e-05	3.36339	0	51.43	6.97866e-05	0
VAVTPAVTATLVK	2	1	1	AAEL012616-RA NADP transhydrogenase		1269.77	0	0.0003832	2.93598	0	50.29	2.33851e-05	0
SDGAFVWSCK	2	1	1	AAEL012614-RA NADP-specific isocitrate dehydrogenase	C9(Carbamidomethyl)	1156.52	0	0.001714	2.83863	0	23.83	0.019044	0
NILGGTVFREPILCSNIPR	6	1	1	AAEL012614-RA NADP-specific isocitrate dehydrogenase	C14(Carbamidomethyl)	2156.17	0	0.001244	2.21089	0	21.65	0.0314599	1
AQDFVIPKPGTVK	2	1	1	AAEL012614-RA NADP-specific isocitrate dehydrogenase		1399.8	0	1.938e-05	2.88498	0	62.15	3.01721e-06	0
IIWQFIK	2	1	1	AAEL012614-RA NADP-specific isocitrate dehydrogenase		947.579	0	0.007046	1.57924	0	30.85	0.00217894	0
VLLLESILNVIK	4	2	1	AAEL012609-RA 4-aminobutyrate aminotransferase		1353.87	0	0.004508	1.96103	0	34.85	0.000326565	0
SLINRPALGVFPGEDWPR	3	1	1	AAEL012609-RA 4-aminobutyrate aminotransferase		2024.08	0	5.936e-07	3.39522	0	41.54	0.000371771	0
KGIPVAGVIVEPIQSEGGDNEASPEFFQGLQR	4	2	1	AAEL012609-RA 4-aminobutyrate aminotransferase		3368.75	0	8.651e-09	7.01136	0	106.56	9.27362e-11	1
IDIPSFDWPIAPFPK	4	2	1	AAEL012609-RA 4-aminobutyrate aminotransferase		1742.93	0	4.412e-06	3.25388	0	73.1	4.2121e-07	0
KAGNIYIPAEPK	4	1	1	AAEL012585-RA;AAEL012585-RB 60S ribosomal protein L7		1300.74	0	5.701e-06	4.31889	0	63.93	3.47935e-06	1
IPITDNFVIER	14	1	1	AAEL012585-RA;AAEL012585-RB 60S ribosomal protein L7		1316.73	0	9.02e-05	3.40382	0	91.11	6.5442e-09	0
IPITDNFVIERK	4	1	1	AAEL012585-RA;AAEL012585-RB 60S ribosomal protein L7		1444.82	0	4.552e-06	4.6551	0	57.52	1.07092e-05	1
AGNIYIPAEPK	6	1	1	AAEL012585-RA;AAEL012585-RB 60S ribosomal protein L7		1172.64	0	4.977e-05	3.14843	0	47.93	0.000182003	0
HSRIPITDNFVIER	2	1	1	AAEL012585-RA;AAEL012585-RB 60S ribosomal protein L7		1696.92	0	1.21e-05	1.96384	0	22.15	0.0365722	1
KANNFLWPFK	10	1	1	AAEL012585-RA;AAEL012585-RB 60S ribosomal protein L7		1264.69	0	3.271e-05	4.60918	0	49.84	8.04085e-05	1
IAEPYITYGYPTLK	18	1	1	AAEL012585-RA;AAEL012585-RB 60S ribosomal protein L7		1628.87	0	2.594e-05	3.9145	0	75.14	2.60267e-07	0
ANNFLWPFK	18	1	1	AAEL012585-RA;AAEL012585-RB 60S ribosomal protein L7		1136.6	0	0.0001233	2.77636	0	55.06	3.83623e-05	0
ANNFLWPFKLNTPTGGWR	2	1	1	AAEL012585-RA;AAEL012585-RB 60S ribosomal protein L7		2119.09	0	4.136e-05	2.93673	0	30.94	0.00704706	1
LNTPTGGWR	4	1	1	AAEL012585-RA;AAEL012585-RB 60S ribosomal protein L7		1001.52	0	0.003627	2.24464	0	62.65	6.81779e-06	0
LNFSHGSHEYHANTIK	2	3	1	AAEL012576-RB pyruvate kinase		1854.89	0	0.004628	3.1269	0			0
TGLIEGSGTGEVELK	2	3	1	AAEL012576-RB pyruvate kinase		1489.77	0	4.281e-05	3.70185	0	62.45	6.02984e-06	0
KQGKPFPLAIALDTK	2	3	1	AAEL012576-RB pyruvate kinase		1626.96	0	7.186e-07	4.85165	0	58.92	2.17996e-06	1
KGVNLPGVPVDLPAVSEK	4	3	1	AAEL012576-RB pyruvate kinase		1819.03	0	2.822e-08	5.65969	0	66.21	6.34229e-07	1
GFLKPGNPVVVVTGWK	10	3	1	AAEL012576-RB pyruvate kinase		1697.98	0	1.601e-07	5.01476	0	58.92	4.23169e-06	0
IFVDYVNIVK	4	3	1	AAEL012576-RB pyruvate kinase		1209.69	0	0.002135	2.60514	0	49.44	6.93953e-05	0
GVNLPGVPVDLPAVSEK	6	3	1	AAEL012576-RB pyruvate kinase		1690.94	0	0.0002273	3.95888	0	50.06	4.09306e-05	0
LSGIICTIGPASVAPEMLEK	2	3	1	AAEL012576-RB pyruvate kinase	C6(Carbamidomethyl)	2086.09	0	3.154e-06	3.36119	0	61.26	5.83572e-06	0
GILPVIYEQQALEDWLK	3	3	1	AAEL012576-RB pyruvate kinase		2015.09	0.001	0.02544	1.14163	0	12.72	0.328757	0
NLFNDLVNTTPTPLDTASSIAIAASEAAAK	2	3	1	AAEL012576-RB pyruvate kinase		3016.56	0	2.202e-08	4.85429	0	84.89	1.23249e-08	0
GDLGIEIPAEK	2	3	1	AAEL012576-RB pyruvate kinase		1141.61	0	0.002048	1.81151	0	42.93	0.000463491	0
GILPVIYEQQALEDWLKDVDAR	2	3	1	AAEL012576-RB pyruvate kinase		2571.37	0	0.001181	2.3588	0	22.79	0.0228818	1
KPLIIVGANQLAR	2	1	1	AAEL012552-RA NADH-ubiquinone oxidoreductase		1392.87	0	7.456e-07	5.12525	0	82.99	5.01153e-09	0
FASEVAGVDDLGTTGR	16	1	1	AAEL012552-RA NADH-ubiquinone oxidoreductase		1594.77	0	1.442e-09	4.49585	0	103.55	3.13515e-10	0
LGSETLCTEQKFPTDGSGTDFR	7	1	1	AAEL012552-RA NADH-ubiquinone oxidoreductase	C7(Carbamidomethyl)	2446.12	0	5.06e-07	6.66385	0	51.11	3.67869e-05	1
VNLSYEYEHLGNDPSLVR	9	1	1	AAEL012552-RA NADH-ubiquinone oxidoreductase		2105.03	0	7.817e-06	4.30729	0	51.12	5.91101e-05	0
IAAVAGGLADAEALVALKDLLNR	10	1	1	AAEL012552-RA NADH-ubiquinone oxidoreductase		2264.3	0	5.673e-05	5.53147	0	71.3	1.00077e-07	1
AQQTLVAVTPPGLAR	10	1	1	AAEL012552-RA NADH-ubiquinone oxidoreductase		1521.87	0	3.31e-06	3.1946	0	84.22	1.19209e-08	0
ALSEIAGAPLPYDTLDELR	18	1	1	AAEL012552-RA NADH-ubiquinone oxidoreductase		2044.06	0	7.015e-07	5.13037	0	77.54	1.33029e-07	0
VLFLLGADAGAIKK	2	1	1	AAEL012552-RA NADH-ubiquinone oxidoreductase		1415.86	0	4.183e-06	2.78621	0	68.45	1.50034e-07	1
DCFVIYQGHHGDAGAEIAHAILPGAAYTEK	2	1	1	AAEL012552-RA NADH-ubiquinone oxidoreductase	C2(Carbamidomethyl)	3211.53	0	1.974e-06	4.9674	0	47.02	8.54021e-05	0
LGALGFLSTEDDIIPGNFGLKDQATALK	2	1	1	AAEL012509-RA hypothetical protein		2904.53	0	0.001935	3.02802	0	16.72	0.0563957	1
DSQILSLLLLLSTNEDHGR	1	1	1	AAEL012505-RA hypothetical protein		2124.13	0.005	0.1751	2.01265	0			0
AGLTFPVGR	8	1	1	AAEL012499-RA histone H2A		917.518	0	0.0005365	2.69973	0	50.83	9.58204e-05	0
KLEHPCDGCEAPYGYK	1	1	1	AAEL012466-RA integrin beta subunit	C6(Carbamidomethyl); C9(Carbamidomethyl)	1923.84	0	0.0004874	2.16226	0			1
LGGVITPNDGECHLDK	2	1	1	AAEL012466-RA integrin beta subunit	C12(Carbamidomethyl)	1724.83	0	5.499e-06	3.79787	0	35.57	0.00205226	0
LGFGSFVDK	2	1	1	AAEL012466-RA integrin beta subunit		969.506	0	0.002676	1.64431	0	29.71	0.00839208	0
VKQNAINVIFAVTQNELSVYER	2	1	1	AAEL012466-RA integrin beta subunit		2535.38	0	8.058e-08	6.47415	0	88.31	3.24655e-09	1
LYQDSISSLER	2	1	1	AAEL012439-RA enoyl-CoA hydratase (enoyl hydrase) (unsaturated acyl-CoA hydratase), putative		1310.66	0	4.105e-05	2.40641	0	58.41	1.59354e-05	0
LGQQLGEIEDIGR	4	1	1	AAEL012439-RA enoyl-CoA hydratase (enoyl hydrase) (unsaturated acyl-CoA hydratase), putative		1427.76	0	1.343e-06	3.87099	0	84.13	3.41935e-08	0
LFEGLIK	2	1	1	AAEL012439-RA enoyl-CoA hydratase (enoyl hydrase) (unsaturated acyl-CoA hydratase), putative		819.504	0	0.01224	1.59724	0	36.37	0.000692024	0
VLPALVFENLNSLETLSIQNNK	1	1	1	AAEL012412-RA slit protein		2456.34	0	0.0002696			32.33	0.00134502	0
NYYPAEAYNQSK	1	1	1	AAEL012401-RA short-chain dehydrogenase		1447.65	0.003	0.1195	1.253	0			0
NWSQFVSELK	2	1	1	AAEL012401-RA short-chain dehydrogenase		1237.62	0	0.001508	2.18792	0	34.07	0.00401535	0
ITSVTEPNRCEYEYR	3	1	1	AAEL012394-RA glucosidase ii beta subunit	C10(Carbamidomethyl)	1916.9	0	0.0006228	2.76834	0	22.08	0.0473872	1
ASIKDDAEALESAALK	2	1	1	AAEL012394-RA glucosidase ii beta subunit		1631.87	0.002	0.09427	1.79362	0	19.94	0.101898	1
VQTPAACSVDDPNRDQQQHDEL	3	1	1	AAEL012394-RA glucosidase ii beta subunit	C7(Carbamidomethyl)	2523.12	0	0.00817	3.94874	0	11.63	0.161461	1
IEEAQEHIR	2	2	1	AAEL012366-RA gamma-soluble nsf attachment protein (snap)		1124.57	0	0.0001601	1.73426	0	56.65	2.56282e-05	0
LGDVVSIQSCPDVK	8	2	1	AAEL012364-RA spermatogenesis associated factor	C10(Carbamidomethyl)	1516.76	0	8.218e-06	4.23635	0	88.32	1.67844e-08	0
AIANECQANFISVK	11	2	1	AAEL012364-RA spermatogenesis associated factor	C6(Carbamidomethyl)	1564.78	0	3.868e-06	4.63775	0	87.46	1.75884e-08	0
GVLFYGPPGCGK	4	2	1	AAEL012364-RA spermatogenesis associated factor	C10(Carbamidomethyl)	1251.62	0	4.538e-05	2.76135	0	50.14	0.000120551	0
ETVVEVPNTTWHDIGGLENVKR	2	2	1	AAEL012364-RA spermatogenesis associated factor		2493.28	0	2.893e-05	4.36519	0	25.04	0.021463	1
LIVDEAGNDDNSVISLSQAK	10	2	1	AAEL012364-RA spermatogenesis associated factor		2088.05	0	3.503e-08	4.37949	0	144.01	3.59458e-14	0
LDQLIYIPLPDDK	12	2	1	AAEL012364-RA spermatogenesis associated factor		1542.84	0	4.222e-06	3.04925	0	78.57	1.13976e-07	0
KSPAIIFIDELDAIAPK	5	2	1	AAEL012364-RA spermatogenesis associated factor		1841.04	0	0.002407	2.41425	0	43.18	0.000139443	1
SPAIIFIDELDAIAPK	14	2	1	AAEL012364-RA spermatogenesis associated factor		1712.95	0	0.005578	1.21549	0	28.01	0.00640405	0
SASPCVLFFDELDSIAK	10	2	1	AAEL012364-RA spermatogenesis associated factor	C5(Carbamidomethyl)	1898.92	0	3.507e-06	2.13334	0	46.15	0.000190489	0
NVFIIGATNRPDIIDPAILRPGR	4	2	1	AAEL012364-RA spermatogenesis associated factor		2518.43	0	0.00409	3.03377	0	15.62	0.0274157	0
VTQGFSGADLTEICQR	3	2	1	AAEL012364-RA spermatogenesis associated factor	C14(Carbamidomethyl)	1781.84	0	1.959e-06	3.41164	0	93.61	3.63652e-09	0
EIDIGIPDATGR	2	2	1	AAEL012364-RA spermatogenesis associated factor		1256.65	0	0.0002291	2.75168	0	32.37	0.00524383	0
QILGATNPADSAPGTIR	6	1	1	AAEL012359-RA nucleoside-diphosphate kinase NBR-A, putative		1681.88	0	1.217e-08	4.35762	0	102.8	4.98567e-10	0
GDLCVQVGR	4	1	1	AAEL012359-RA nucleoside-diphosphate kinase NBR-A, putative	C4(Carbamidomethyl)	1003.5	0	0.005002	2.11236	0	56.47	2.72763e-05	0
NIIHGSDAVESANKEIALWFTEK	8	1	1	AAEL012359-RA nucleoside-diphosphate kinase NBR-A, putative		2572.3	0	5.047e-09	6.13833	0	102.86	3.33856e-10	1
TFIMVKPDGVQR	2	1	1	AAEL012359-RA nucleoside-diphosphate kinase NBR-A, putative	M4(Oxidation)	1406.74	0	0.001498	3.15728	0	53.78	4.33451e-05	0
TFIMVKPDGVQR	4	1	1	AAEL012359-RA nucleoside-diphosphate kinase NBR-A, putative		1390.75	0	0.0001313	3.29595	0	65.82	2.22546e-06	0
FMWAEKELLEK	2	1	1	AAEL012359-RA nucleoside-diphosphate kinase NBR-A, putative	M2(Oxidation)	1439.72	0	2.429e-05	2.93449	0	63.15	4.30913e-06	1
QILGATNPADSAPGTIRGDLCVQVGR	2	1	1	AAEL012359-RA nucleoside-diphosphate kinase NBR-A, putative	C21(Carbamidomethyl)	2666.37	0	0.0001258	3.16516	0	35.67	0.0013551	1
FMWAEKELLEK	2	1	1	AAEL012359-RA nucleoside-diphosphate kinase NBR-A, putative		1423.72	0	4.304e-05	3.30736	0	64.14	3.68132e-06	1
EIALWFTEK	2	1	1	AAEL012359-RA nucleoside-diphosphate kinase NBR-A, putative		1136.6	0	0.0007464	1.64259	0	45.75	0.000301992	0
HYADLSARPFFPGLVSYMGSGPVVPMVWEGLGVVK	2	1	1	AAEL012359-RA nucleoside-diphosphate kinase NBR-A, putative	M18(Oxidation); M26(Oxidation)	3794.92	0	0.0002651	3.28854	0	19.5	0.0443197	0
EHCVVLYYWPK	1	1	1	AAEL012353-RA C-Type Lectin (CTL).	C3(Carbamidomethyl)	1493.72	0.004	0.1637	0.48837	0			0
VFDKDGNGFISAAELR	2	1	1	AAEL012326-RA calmodulin		1738.87	0	5.308e-05	2.72259	0	54.41	3.54998e-05	1
EAFSLFDKDGDGTITTK	4	1	1	AAEL012326-RA calmodulin		1844.89	0	3.962e-08	4.57611	0	86.09	2.11592e-08	1
TGLAGGAVYYSR	2	1	1	AAEL012317-RA conserved hypothetical protein		1214.61	0	7.575e-06	3.41573	0	76.35	2.2247e-07	0
YSTALQPHLASVK	4	1	1	AAEL012317-RA conserved hypothetical protein		1414.78	0	7.491e-06	3.38703	0	72.8	4.51334e-07	0
LVQELTK	2	1	1	AAEL012316-RA;AAEL011136-RA arsenical pump-driving ATPase		830.498	0.007	0.2134	1.60454	0	28.81	0.0178871	0
TIIQNPTIAQK	4	1	1	AAEL012312-RA proliferation-associated 2g4 (pa2g4/ebp1)		1226.71	0	0.0006825	3.01545	0	43.34	0.00025953	0
AATASAAAPAPPADGSAPVAAAK	18	1	1	AAEL012312-RA proliferation-associated 2g4 (pa2g4/ebp1)		1934.01	0	0.0164	6.27905	0	63.19	3.9578e-06	0
LVEPFQVLYEK	16	1	1	AAEL012312-RA proliferation-associated 2g4 (pa2g4/ebp1)		1364.75	0	9.006e-06	3.02399	0	63.56	3.48038e-06	0
DGTSNYAVTDAVQK	8	1	1	AAEL012312-RA proliferation-associated 2g4 (pa2g4/ebp1)		1468.69	0	0.0006319	4.24578	0	64.94	2.56502e-06	0
AAAAGETAAAEEAGKENAA	6	1	1	AAEL012312-RA proliferation-associated 2g4 (pa2g4/ebp1)		1702.79	0	1.284e-06	7.01451	0	70.71	6.02918e-07	1
HNELVAQFK	2	1	1	AAEL012312-RA proliferation-associated 2g4 (pa2g4/ebp1)		1085.57	0.002	0.06268	1.21066	0	18.28	0.121104	0
LLESELVLADAKK	2	1	1	AAEL012312-RA proliferation-associated 2g4 (pa2g4/ebp1)		1428.83	0	0.0009262	1.98253	0	31.39	0.00334009	1
AADVVLAAYHASQAALR	2	1	1	AAEL012312-RA proliferation-associated 2g4 (pa2g4/ebp1)		1726.93	0	0.0002562	2.49551	0	47.54	9.95516e-05	0
HQPQEDEHTTADNTVVQK	2	1	1	AAEL012312-RA proliferation-associated 2g4 (pa2g4/ebp1)		2076.96	0	0.000775	1.80407	0	21.49	0.0471869	0
VNNDKHQPQEDEHTTADNTVVQK	2	1	1	AAEL012312-RA proliferation-associated 2g4 (pa2g4/ebp1)		2647.23	0	0.0001374			21.55	0.039891	1
NITSFIQSLLR	2	1	1	AAEL012310-RA actin		1291.75	0	0.00102	2.21089	0	48.58	5.6857e-05	0
FSTAIFAPGWTYESLEESMRR	1	2	1	AAEL012302-RA conserved hypothetical protein		2478.17	0.007	0.3114	1.59264	0			1
VLPSICNEVLK	4	3	1	AAEL012282-RB prohibitin	C6(Carbamidomethyl)	1271.71	0	0.004315	2.70142	0	54.47	3.39409e-05	0
IGGVGDDIYSEGLHFR	6	3	1	AAEL012282-RB prohibitin		1734.84	0	1.555e-05	5.18995	0	87.33	1.80304e-08	0
IVQAEGEAEAAK	34	3	1	AAEL012282-RB prohibitin		1215.62	0	1.529e-05	3.39298	0	83.76	3.7655e-08	0
VPWFQYPIVYDIR	30	3	1	AAEL012282-RB prohibitin		1695.89	0	2.169e-06	3.91111	0	61.6	5.46546e-06	0
FNASQLITQR	4	3	1	AAEL012282-RB prohibitin		1177.64	0	8.626e-07	3.21337	0	70.42	1.24825e-06	0
AKDFNIILDDVSLTELSFGK	2	3	1	AAEL012282-RB prohibitin		2225.19	0	0.0001262	3.16244	0	44.94	0.000153901	1
EYTAAVESK	2	3	1	AAEL012282-RB prohibitin		997.484	0	0.00225	1.35655	0	43.19	0.000393381	0
FSPQFIQFLIVK	4	1	1	AAEL012280-RA pef protein with a long n-terminal hydrophobic domain (peflin)		1466.84	0	8.253e-06	2.24942	0	54.69	1.13774e-05	0
LSNYKNDTEYCAFLEDLVTK	2	1	1	AAEL012279-RA Eukaryotic translation initiation factor 3 subunit J (eIF3j)	C11(Carbamidomethyl)	2423.15	0	7.125e-08	5.49258	0	70.25	6.70283e-07	1
LFASLPSANIR	2	1	1	AAEL012279-RA Eukaryotic translation initiation factor 3 subunit J (eIF3j)		1188.68	0	3.379e-05	2.73029	0	65.01	2.80795e-06	0
FAYGEQGLKNEDHPER	2	3	1	AAEL012272-RA fk506 binding protein		1889.88	0	1.238e-05	4.0772	0	43.16	0.000384032	1
RQEYNLAIQSYR	2	3	1	AAEL012272-RA fk506 binding protein		1540.79	0	8.294e-06	4.26095	0	43.06	0.000519026	1
GDTEGAISFLQK	2	2	1	AAEL012272-RA fk506 binding protein		1265.64	0	0.001318	2.42012	0	51.5	7.29184e-05	0
TQASLATNTFAITGHSESK	8	1	1	AAEL012271-RA;AAEL014932-RA;AAEL014932-RB transcription factor btf3		1963.99	0	5.612e-08	6.76502	0	107.19	1.65202e-10	0
QITDMLPSIITQLGPEGLNQLKK	2	1	1	AAEL012271-RA;AAEL014932-RA;AAEL014932-RB transcription factor btf3		2537.4	0	0.0002007	2.72197	0	27.81	0.00347712	1
LEPFANTGKPVDVFPFITK	4	1	1	AAEL012266-RA cytochrome P450		2120.15	0	1.895e-05	3.30358	0	45.69	0.000147027	0
VFVEPVANWSYFK	2	1	1	AAEL012264-RA mitochondrial ribosomal protein L24		1585.82	0	2.519e-06	2.70646	0	67.81	1.59782e-06	0
ALESDAGSYTCSVR	10	2	1	AAEL012262-RC conserved hypothetical protein	C11(Carbamidomethyl)	1515.68	0	1.422e-05	3.68871	0	82.11	3.35271e-08	0
IVLEEDDKGVENAR	8	2	1	AAEL012262-RC conserved hypothetical protein		1586.81	0	1.431e-09	4.3141	0	110.19	8.04043e-11	1
LSLHCVAFGTNPK	2	2	1	AAEL012262-RC conserved hypothetical protein	C5(Carbamidomethyl)	1443.74	0	0.001127	2.53253	0	35.92	0.00276327	0
YIPLSTFGFYPGGILDVK	2	1	1	AAEL012257-RA conserved hypothetical protein		1987.06	0	0.005364	1.15076	0	24.64	0.0252515	0
VSLINLPESWVSNQEELKK	4	2	1	AAEL012243-RB conserved hypothetical protein		2213.17	0	0.0007248	2.94896	0	24.05	0.0206614	1
DVAWAPNVGLPR	4	1	1	AAEL012240-RA protein transport protein sec13		1294.69	0	3.237e-05	2.74869	0	75.44	2.31465e-07	0
YGNILASCSYDR	2	1	1	AAEL012240-RA protein transport protein sec13	C8(Carbamidomethyl)	1418.64	0	8.412e-06	2.60663	0	86.89	1.04369e-08	0
SQICAITR	4	1	1	AAEL012211-RA microfibrillar-associated protein, putative	C4(Carbamidomethyl)	948.496	0.003	0.1312	1.65553	0	31.3	0.00993356	0
ALNLNPTLELIGK	44	3	1	AAEL012207-RE myosin light chain 1,		1395.83	0	2.076e-05	3.71875	0	67.44	2.43407e-07	0
IKLEEFLPIYAQVK	33	3	1	AAEL012207-RE myosin light chain 1,		1690.98	0	1.021e-05	4.83424	0	56.9	3.8793e-06	1
LEEFLPIYAQVK	8	3	1	AAEL012207-RE myosin light chain 1,		1449.8	0	0.0001201	3.4685	0	52.47	4.41667e-05	0
DMGCYEDFLECLK	2	3	1	AAEL012207-RE myosin light chain 1,	C4(Carbamidomethyl); C11(Carbamidomethyl)	1679.68	0	4.268e-06	2.85961	0	69.12	1.592e-07	0
LYDKEENGTMLLAELQHSLLALGEK	2	2	1	AAEL012207-RE myosin light chain 1,		2815.46	0	0.002983	2.12583	0	28.69	0.00770681	1
LEEFLPIYAQVKK	4	3	1	AAEL012207-RE myosin light chain 1,		1577.89	0	0.0002062	2.61765	0	49.85	4.14057e-05	1
LTEDELENVFK	2	2	1	AAEL012207-RE myosin light chain 1,		1336.67	0	1.244e-05	3.35425	0	86.69	2.6679e-08	0
EAYPGDVFYLHSR	64	1	1	AAEL012175-RA ATP synthase alpha subunit mitochondrial		1553.75	0	6.222e-06	3.80554	0	78.1	1.53333e-07	0
TGAIVDVPVGDELLGR	28	1	1	AAEL012175-RA ATP synthase alpha subunit mitochondrial		1610.89	0	2.435e-07	4.56345	0	93.03	2.8371e-09	0
AVDSLVPIGR	30	1	1	AAEL012175-RA ATP synthase alpha subunit mitochondrial		1026.6	0	0.0002246	3.26434	0	70.01	3.74138e-07	0
TALAIDTIINQQR	30	1	1	AAEL012175-RA ATP synthase alpha subunit mitochondrial		1456.81	0	1.756e-07	4.51242	0	98.55	8.16875e-10	0
EVAAFAQFGSDLDAATQQLLNR	57	1	1	AAEL012175-RA ATP synthase alpha subunit mitochondrial		2365.2	0	1.855e-10	6.58827	0	159.58	7.82093e-16	0
ALLSQIATDGK	24	1	1	AAEL012175-RA ATP synthase alpha subunit mitochondrial		1116.63	0	8.562e-05	3.54464	0	81.52	6.90599e-08	0
VVDALGNAIDGKGEIK	52	1	1	AAEL012175-RA ATP synthase alpha subunit mitochondrial		1598.87	0	3.843e-07	5.74616	0	98.49	8.42397e-10	1
VLSIGDGIAR	26	1	1	AAEL012175-RA ATP synthase alpha subunit mitochondrial		1000.58	0	0.0102	2.93755	0	63.58	4.23182e-06	0
DNGKHALIIYDDLSK	8	1	1	AAEL012175-RA ATP synthase alpha subunit mitochondrial		1701.87	0	1.371e-05	5.43539	0	51.71	5.16014e-05	1
HALIIYDDLSK	20	1	1	AAEL012175-RA ATP synthase alpha subunit mitochondrial		1287.7	0	1.71e-06	4.89225	0	69.32	1.33323e-06	0
ALLSQIATDGKISDETEAK	24	1	1	AAEL012175-RA ATP synthase alpha subunit mitochondrial		1990.04	0	8.075e-08	6.30235	0	81.39	5.55471e-08	1
LKNVVTSFMSTFSG	2	1	1	AAEL012175-RA ATP synthase alpha subunit mitochondrial		1517.77	0.006	0.1801	2.71579	0	45.71	0.000296731	1
RTGAIVDVPVGDELLGR	4	1	1	AAEL012175-RA ATP synthase alpha subunit mitochondrial		1766.98	0	1.922e-06	3.69175	0	62.29	2.77395e-06	1
GAEISSILEER	22	1	1	AAEL012175-RA ATP synthase alpha subunit mitochondrial		1203.62	0	5.492e-06	3.44059	0	91.57	9.47412e-09	0
ADLEETGR	2	1	1	AAEL012175-RA ATP synthase alpha subunit mitochondrial		890.422	0	0.0004621	1.82944	0	45.99	0.00021652	0
ELIIGDR	6	1	1	AAEL012175-RA ATP synthase alpha subunit mitochondrial		815.468	0	0.006694	1.4628	0	54.97	4.63301e-05	0
VGIKAPGIIPR	10	1	1	AAEL012175-RA ATP synthase alpha subunit mitochondrial		1120.72	0	1.055e-05	3.3257	0	76.97	2.00433e-08	1
GIRPAINVGLSVSR	28	1	1	AAEL012175-RA ATP synthase alpha subunit mitochondrial		1438.85	0	4.158e-06	4.82065	0	80.54	1.54539e-08	0
NIQADEMVEFSSGLK	6	1	1	AAEL012175-RA ATP synthase alpha subunit mitochondrial		1667.79	0	1.103e-06	3.17019	0	82.96	3.71781e-08	0
GMALNLEPDNVGVVVFGNDKLIK	4	1	1	AAEL012175-RA ATP synthase alpha subunit mitochondrial		2442.31	0	5.78e-08	6.00386	0	74.32	1.64574e-07	1
ITAFEREFLAHVK	1	1	1	AAEL012175-RA ATP synthase alpha subunit mitochondrial		1560.86	0.003	0.1057	1.11426	0			1
GMALNLEPDNVGVVVFGNDK	14	1	1	AAEL012175-RA ATP synthase alpha subunit mitochondrial		2088.05	0	5.882e-12	4.88161	0	109.76	9.5642e-11	0
LELAQYR	6	1	1	AAEL012175-RA ATP synthase alpha subunit mitochondrial		892.492	0	0.01223	1.96951	0	55.23	3.91391e-05	0
VVDALGNAIDGK	8	1	1	AAEL012175-RA ATP synthase alpha subunit mitochondrial		1171.63	0	6.371e-05	3.56672	0	79.7	1.1251e-07	0
VSVREPMQTGIK	4	1	1	AAEL012175-RA ATP synthase alpha subunit mitochondrial		1344.73	0	3.108e-05	4.63083	0	43.64	0.000436839	1
NIQADEMVEFSSGLK	2	1	1	AAEL012175-RA ATP synthase alpha subunit mitochondrial	M7(Oxidation)	1683.79	0	3.056e-06	2.68333	0	74.65	2.00519e-07	0
GMALNLEPDNVGVVVFGNDK	6	1	1	AAEL012175-RA ATP synthase alpha subunit mitochondrial	M2(Oxidation)	2104.04	0	3.427e-08	4.58758	0	109.86	1.02243e-10	0
QGQYVPMAIEEQVAVIYCGVR	6	1	1	AAEL012175-RA ATP synthase alpha subunit mitochondrial	C18(Carbamidomethyl)	2410.2	0	0.0009791	2.67632	0	34.46	0.00248877	0
KLYCIYVAIGQK	2	1	1	AAEL012175-RA ATP synthase alpha subunit mitochondrial	C4(Carbamidomethyl)	1455.8	0	0.005392	1.77466	0	32.38	0.00430682	1
IAGVDCVLLAR	4	1	1	AAEL012172-RA;AAEL012179-RA methylthioadenosine phosphorylase	C6(Carbamidomethyl)	1186.66	0	6.26e-06	2.77538	0	65.33	2.69642e-06	0
VVSTHFGNPSDVLIEGK	4	1	1	AAEL012172-RA;AAEL012179-RA methylthioadenosine phosphorylase		1798.91	0	9.429e-06	4.86628	0	72.79	4.76046e-07	0
VTQLITAVIPK	2	1	1	AAEL012172-RA;AAEL012179-RA methylthioadenosine phosphorylase		1182.76	0.002	0.04949	1.24634	0	15.55	0.0445779	0
IHPGDLVIPDNFIDR	2	1	1	AAEL012172-RA;AAEL012179-RA methylthioadenosine phosphorylase		1720.92	0	0.0004773	3.02385	0	40.03	0.000928564	0
IGIIGGSGLDDSQILESR	2	1	1	AAEL012172-RA;AAEL012179-RA methylthioadenosine phosphorylase		1829.97	0	3.107e-08	3.52606	0	119.24	8.81519e-12	0
IVIFINK	4	1	1	AAEL012167-RA elongation factor tu (ef-tu)		846.554	0.003	0.1221	1.31439	0	24.92	0.00338212	0
GANVAIGGETDSQEK	8	1	1	AAEL012161-RA hypothetical protein		1475.7	0	1.832e-05	3.82413	0	67.61	1.17032e-06	0
LSFLTTLLK	3	3	1	AAEL012161-RA hypothetical protein		1035.64	0	0.01694	1.00449	0	20.94	0.00803471	0
SLAVQLFPAGAER	2	1	1	AAEL012122-RA 26S proteasome regulatory subunit S3		1358.75	0	0.0002446	2.07933	0	51.92	5.84846e-05	0
LIDWGLAEFYHPGQEYNVR	6	1	1	AAEL012094-RA;AAEL012094-RB casein kinase ii, alpha chain (cmgc group iv)		2307.12	0	7.527e-09	5.49487	0	58.87	9.46941e-06	0
GGTNIITLLAVVKDPVSR	2	1	1	AAEL012094-RA;AAEL012094-RB casein kinase ii, alpha chain (cmgc group iv)		1853.09	0	0.009571	1.67486	0	31.29	0.000741259	1
GNYAELTELSQK	2	1	1	AAEL012069-RB glutathione peroxidase		1352.67	0	5.973e-05	2.72962	0	63.23	5.18115e-06	0
SASSVYDFTVK	2	1	1	AAEL012069-RB glutathione peroxidase		1203.59	0	0.0001357	2.37917	0	78.16	1.42064e-07	0
VLLVVNIASK	2	1	1	AAEL012069-RB glutathione peroxidase		1055.68	0	0.003985	1.87223	0	32.27	0.000591521	0
VNVNGDDAAPLYK	2	1	1	AAEL012069-RB glutathione peroxidase		1375.7	0	4.018e-05	3.01054	0	62.29	7.0529e-06	0
ADVGDVFAR	2	1	1	AAEL012069-RB glutathione peroxidase		949.476	0	8.73e-05	2.26666	0	55.66	3.59928e-05	0
VDNSSLTGESEPQSR	12	3	1	AAEL012062-RA Na+/K+ ATPase alpha subunit		1605.75	0	6.025e-06	4.22054	0	80.27	6.57806e-08	0
YQVSIHETEDPSDPR	26	3	1	AAEL012062-RA Na+/K+ ATPase alpha subunit		1772.81	0	1.732e-06	4.63446	0	64.89	1.97847e-06	0
NFKVDNSSLTGESEPQSR	34	3	1	AAEL012062-RA Na+/K+ ATPase alpha subunit		1994.94	0	1.846e-10	4.9819	0	139.94	8.71964e-14	1
FGDRLPADIR	23	3	1	AAEL012062-RA Na+/K+ ATPase alpha subunit		1159.62	0	4.719e-05	3.21854	0	46.12	0.000280995	1
ITPEELYQR	27	3	1	AAEL012062-RA Na+/K+ ATPase alpha subunit		1148.6	0	0.0003403	2.57785	0	54.47	4.55523e-05	0
LNIPVSEVNPR	27	3	1	AAEL012062-RA Na+/K+ ATPase alpha subunit		1237.69	0	0.0001401	3.02429	0	70.37	7.43849e-07	0
IAGLASGLDTGETPIAK	30	3	1	AAEL012062-RA Na+/K+ ATPase alpha subunit		1613.88	0	1.009e-08	4.85692	0	120.25	7.03325e-12	0
FNSDEVNFPCENLR	24	3	1	AAEL012062-RA Na+/K+ ATPase alpha subunit	C10(Carbamidomethyl)	1740.77	0	4.992e-07	4.95896	0	101.81	2.76853e-10	0
AVNDLTDSYGQEWTYR	17	3	1	AAEL012062-RA Na+/K+ ATPase alpha subunit		1917.86	0	2.584e-13	4.66438	0	120.63	4.62758e-12	0
NLAFFSTNAVEGTAK	14	3	1	AAEL012062-RA Na+/K+ ATPase alpha subunit		1569.8	0	6.405e-07	4.11671	0	103.44	4.66485e-10	0
VLGFCDFMLPSDKFPAGFK	16	3	1	AAEL012062-RA Na+/K+ ATPase alpha subunit	C5(Carbamidomethyl); M8(Oxidation)	2192.06	0	7.985e-07	3.76546	0	54.49	2.54276e-05	1
EVSGDASEAALLK	16	3	1	AAEL012062-RA Na+/K+ ATPase alpha subunit		1289.66	0	0.0004352	3.31101	0	92.13	8.72599e-09	0
GPDFTHENPLETK	35	3	1	AAEL012062-RA Na+/K+ ATPase alpha subunit		1484.7	0	1.928e-09	5.57378	0	73.13	3.06437e-07	0
NLEAVETLGSTSTICSDKTGTLTQNR	5	3	1	AAEL012062-RA Na+/K+ ATPase alpha subunit	C15(Carbamidomethyl)	2796.37	0	4.631e-06	2.57317	0	33.02	0.00319286	1
NMVPQFATVLR	2	3	1	AAEL012062-RA Na+/K+ ATPase alpha subunit	M2(Oxidation)	1291.68	0	0.0005916	2.63656	0	47.66	0.00021853	0
GDNLDDLKQELDIDYHK	1	3	1	AAEL012062-RA Na+/K+ ATPase alpha subunit		2030.97	0	5.357e-07	2.95183	0			1
EAFNNAYLELGGLGER	4	3	1	AAEL012062-RA Na+/K+ ATPase alpha subunit		1752.86	0	2.389e-07	3.75417	0	78.46	1.38284e-07	0
DLSTDQIDEILR	18	3	1	AAEL012062-RA Na+/K+ ATPase alpha subunit		1417.71	0	4.757e-06	3.06142	0	80.63	9.51465e-08	0
VLGFCDFMLPSDKFPAGFK	13	3	1	AAEL012062-RA Na+/K+ ATPase alpha subunit	C5(Carbamidomethyl)	2176.07	0	3.832e-06	3.9924	0	41.52	0.000658888	1
MGAIVAVTGDGVNDSPALK	2	3	1	AAEL012062-RA Na+/K+ ATPase alpha subunit	M1(Oxidation)	1830.94	0	6.189e-06	3.01932	0	76.34	2.2066e-07	0
SVGIISEGNETVEDIAQR	14	3	1	AAEL012062-RA Na+/K+ ATPase alpha subunit		1916.97	0	1.352e-11	5.0893	0	125.62	2.42629e-12	0
FVGLMSMIDPPR	4	3	1	AAEL012062-RA Na+/K+ ATPase alpha subunit		1362.69	0	0.004234	1.65048	0	38.32	0.0018772	0
NMVPQFATVLR	1	3	1	AAEL012062-RA Na+/K+ ATPase alpha subunit		1275.69	0.005	0.1821	1.35091	0			0
VCEIPFNSTNK	6	3	1	AAEL012062-RA Na+/K+ ATPase alpha subunit	C2(Carbamidomethyl)	1308.63	0	0.0006132	2.85956	0	47.04	0.000173973	0
YHTEIVFAR	11	3	1	AAEL012062-RA Na+/K+ ATPase alpha subunit		1135.59	0	0.004767	2.25137	0	37.76	0.00201831	0
MGAIVAVTGDGVNDSPALK	2	3	1	AAEL012062-RA Na+/K+ ATPase alpha subunit		1814.93	0	3.354e-07	3.83881	0	116.58	1.93412e-11	0
LIIVEGCQR	6	3	1	AAEL012062-RA Na+/K+ ATPase alpha subunit	C7(Carbamidomethyl)	1087.59	0	0.0003746	2.23863	0	59.73	1.35146e-05	0
AEFKGGQEGVPILK	2	3	1	AAEL012062-RA Na+/K+ ATPase alpha subunit		1472.81	0	0.0007369	3.26295	0	49.68	7.58908e-05	1
LTGEVLQIVNKIPDLVK	2	2	1	AAEL012046-RA flotillin-1		1879.14	0	0.0002292	2.58249	0	39.79	0.000104706	1
VREDHVGSVLEECR	10	1	1	AAEL012035-RA vacuolar ATP synthase subunit e	C13(Carbamidomethyl)	1684.81	0	1.188e-08	4.76198	0	51.9	5.48806e-05	1
QADAQLIQNILPSAVEAYK	10	1	1	AAEL012035-RA vacuolar ATP synthase subunit e		2072.11	0	1.284e-06	5.19648	0	76.65	1.16787e-07	0
LELIAQQLIPEIR	14	1	1	AAEL012035-RA vacuolar ATP synthase subunit e		1535.92	0	6.772e-07	3.53232	0	99.37	1.50295e-10	0
IKVSNTLESR	8	1	1	AAEL012035-RA vacuolar ATP synthase subunit e		1146.65	0	0.0001237	2.39331	0	71.28	6.36746e-07	1
FAFEAFSTK	2	1	1	AAEL012034-RA alpha-1,3-mannosyltransferase		1047.52	0	8.405e-05	2.11787	0	60.56	1.00648e-05	0
NLPLALLAFEK	4	1	1	AAEL012034-RA alpha-1,3-mannosyltransferase		1228.72	0	0.01272	1.2584	0	43.03	0.000261312	0
LAYDYLDSNDK	4	1	1	AAEL012010-RA conserved hypothetical protein		1316.61	0	6.875e-06	2.89431	0	65.05	1.73497e-06	0
NQALATALGLSSGALLAK	4	1	1	AAEL012010-RA conserved hypothetical protein		1698.98	0	7.241e-07	3.87599	0	88.4	3.46906e-09	0
FNLLLR	7	1	1	AAEL011997-RA hypothetical protein		775.485	0.001	0.03653			29.84	0.00399448	0
GGDSILAPGGSISNLYAFLAAR	2	1	1	AAEL011981-RA glutamate decarboxylase		2150.13	0	0.005224	2.11917	0	36.23	0.00117925	0
RPFGQTLPVDGADPVFGPCR	2	1	1	AAEL011973-RA fumarylacetoacetate hydrolase	C19(Carbamidomethyl)	2186.1	0	2.674e-05	4.51256	0	36.15	0.00220822	0
KLNYVQPSQVVQVPYPLK	2	1	1	AAEL011972-RA;AAEL011972-RB actin binding protein, putative		2100.2	0	2.254e-06	4.81598	0	59.2	2.52476e-06	1
LNYVQPSQVVQVPYPLK	2	1	1	AAEL011972-RA;AAEL011972-RB actin binding protein, putative		1972.11	0	1.519e-05	3.04721	0	54.89	9.89236e-06	0
SCVPGAISNEYNSGVPYDNLCDLCHGSSFR	2	2	1	AAEL011949-RA transferrin	C2(Carbamidomethyl); C21(Carbamidomethyl); C24(Carbamidomethyl)	3375.49	0	0.0003077	3.88868	0	22.14	0.0131353	0
AQVLNLVR	2	1	1	AAEL011938-RA;AAEL001944-RA conserved hypothetical protein		912.559	0	0.007498	2.15333	0	53.23	1.75874e-05	0
FGWGATAQVQGFGEAPTVK	2	1	1	AAEL011938-RA;AAEL001944-RA conserved hypothetical protein		1950.97	0.002	0.08357	1.01722	0	15.98	0.252348	0
LQQQLQDIK	1	1	1	AAEL011927-RA mind bomb		1113.62	0.005	0.1857	1.58153	0			0
LAPEDYQELPNSK	4	1	1	AAEL011908-RA histone H1, putative		1503.73	0	0.00472	2.83965	0	58.15	1.32439e-05	0
YMEDNYHVDTTK	1	1	1	AAEL011908-RA histone H1, putative		1515.64	0.004	0.1421	0.638994	0			0
GAPEGGNILNYLLEK	4	1	1	AAEL011905-RA myosin i		1587.84	0	0.004658	1.62033	0	35.65	0.0025185	0
LLQSNPVLEAFGNAK	2	1	1	AAEL011905-RA myosin i		1600.88	0	2.205e-07	3.29052	0	89.67	8.90131e-09	0
VGNTPLEQINR	2	1	1	AAEL011890-RA conserved hypothetical protein		1240.66	0	7.108e-05	2.25163	0	56.2	1.72716e-05	0
EPSEDDIDKANELR	2	1	1	AAEL011881-RA conserved hypothetical protein		1630.76	0	0.0001045	3.25517	0	31.49	0.00429295	1
AAAAYSEQNYEEAVK	2	1	1	AAEL011881-RA conserved hypothetical protein		1643.76	0	1.152e-05	4.33491	0	92.27	3.23144e-09	0
LGGTVPEGQPDFGGAQPK	6	1	1	AAEL011881-RA conserved hypothetical protein		1754.87	0	0.0008143	4.11183	0	54.69	3.37927e-05	0
ALEINPDSATAYK	2	1	1	AAEL011881-RA conserved hypothetical protein		1392.7	0	0.0007045	3.52042	0	59.66	1.09766e-05	0
LFTEAIELNPR	2	1	1	AAEL011881-RA conserved hypothetical protein		1302.7	0	4.428e-05	3.35268	0	59.26	1.2332e-05	0
LSDYFPSPYANEEAAR	14	1	1	AAEL011871-RA cytochrome C1		1829.83	0	1.457e-07	4.09465	0	79.76	6.12954e-08	0
GVFNSLDHASVR	13	1	1	AAEL011871-RA cytochrome C1		1301.66	0	0.0002701	3.92139	0	69.91	1.13835e-06	0
AANNGAYPPDLSYIALAR	18	1	1	AAEL011871-RA cytochrome C1		1876.96	0	6.895e-05	3.47056	0	77.83	1.40918e-07	0
NLVGVTHTEAEAK	14	1	1	AAEL011871-RA cytochrome C1		1368.71	0	1.394e-05	4.22745	0	74.51	4.14177e-07	0
DVSTFLVWSADPCHDDR	2	1	1	AAEL011871-RA cytochrome C1	C13(Carbamidomethyl)	2019.88	0	0.0004252	1.94053	0	38.62	0.000453434	0
HGGEDYLFALLTGYCDAPAGIVLR	5	1	1	AAEL011871-RA cytochrome C1	C15(Carbamidomethyl)	2608.29	0	0.002354	2.80222	0	32.45	0.00352689	0
IFTPVVDQLLLQIR	1	1	1	AAEL011832-RA conserved hypothetical protein		1654.99	0	0.002293			26.69	0.00235718	0
DLFEPVIELAR	3	2	1	AAEL011823-RA gamma glutamyl transpeptidases		1301.72	0	0.01131	1.70247	0	34.1	0.00332634	0
KSEDVIQLWDAILCDK	2	1	1	AAEL011813-RA conserved hypothetical protein	C14(Carbamidomethyl)	1932.98	0	1.747e-05	3.73938	0	54.81	2.94029e-05	1
ILTAEFPGSLR	2	1	1	AAEL011813-RA conserved hypothetical protein		1203.67	0	0.00202	2.28051	0	29.78	0.00946766	0
YDDALDVLEQIIK	2	1	1	AAEL011813-RA conserved hypothetical protein		1534.81	0	0.0006946	1.80697	0	47.52	0.000167275	0
GPGVFFVLPCIDNYCK	4	1	1	AAEL011803-RA prohibitin, putative	C10(Carbamidomethyl); C15(Carbamidomethyl)	1885.89	0	0.001378	1.55869	0	33.04	0.00332717	0
YAQQYPAFQDSR	2	1	1	AAEL011776-RA soluble nsf attachment protein (snap)		1473.67	0	0.006301	2.13415	0	20.28	0.0515659	0
VAQYAAQLEDYEK	2	1	1	AAEL011776-RA soluble nsf attachment protein (snap)		1527.74	0	8.776e-05	2.85917	0	51.42	5.87703e-05	0
TSWLDDRHVVFGSVVEGMDVIR	4	1	1	AAEL011758-RA peptidyl-prolyl cis-trans isomerase f, ppif		2517.26	0	1.602e-08	6.24122	0	50.73	5.70563e-05	1
SIYGNKFEDENFILR	14	1	1	AAEL011758-RA peptidyl-prolyl cis-trans isomerase f, ppif		1844.91	0	1.066e-06	4.28232	0	78.09	1.56015e-07	1
CFFDLTADNAPLGR	4	1	1	AAEL011758-RA peptidyl-prolyl cis-trans isomerase f, ppif	C1(Carbamidomethyl)	1596.75	0	4.788e-06	3.57537	0	72.23	4.27864e-07	0
VIPNFMCQGGDFQNHNGTGGK	2	1	1	AAEL011758-RA peptidyl-prolyl cis-trans isomerase f, ppif	C7(Carbamidomethyl)	2278.01	0	1.321e-08	3.83016	0	70.61	2.69378e-07	0
FEDENFILR	2	1	1	AAEL011758-RA peptidyl-prolyl cis-trans isomerase f, ppif		1182.58	0	0.01342	1.46216	0	12.16	0.556444	0
HTGPGIMSMANAGPNTNGSQFFITTVK	2	1	1	AAEL011758-RA peptidyl-prolyl cis-trans isomerase f, ppif		2778.34	0	8.629e-07	4.22057	0	70	6.55e-07	0
VVIELR	2	1	1	AAEL011758-RA peptidyl-prolyl cis-trans isomerase f, ppif		728.467	0	0.00408	1.55186	0	44.22	0.000308431	0
HTGPGIMSMANAGPNTNGSQFFITTVK	1	1	1	AAEL011758-RA peptidyl-prolyl cis-trans isomerase f, ppif	M7(Oxidation); M9(Oxidation)	2810.32	0	0.0141			12.56	0.324456	0
GAPSTPLVSIATTK	4	1	1	AAEL011756-RA aldehyde dehydrogenase		1342.77	0	2.475e-05	3.21782	0	59.67	7.0671e-06	0
ETFAPIVYILK	4	1	1	AAEL011756-RA aldehyde dehydrogenase		1293.75	0	0.0008739	1.93214	0	38.13	0.00059219	0
SLNAILDYQTHHR	12	1	1	AAEL011755-RA;AAEL011755-RB integral membrane protein, Tmp21-I (p23), putative		1567.79	0	6.43e-07	4.5098	0	74.04	3.33316e-07	0
IYAVSDGPPSLAVR	2	1	1	AAEL011752-RA glutathione transferase		1444.79	0	1.013e-05	2.78824	0	79.14	1.25556e-07	0
KVGLEDHAEETAK	12	2	1	AAEL011746-RB succinyl-coa synthetase beta chain		1426.72	0	2.193e-06	4.54587	0	86.2	2.41083e-08	1
VGLEDHAEETAK	8	2	1	AAEL011746-RB succinyl-coa synthetase beta chain		1298.62	0	1.61e-07	4.6523	0	100.47	7.31404e-10	0
FGVANSAQDAEK	4	2	1	AAEL011746-RB succinyl-coa synthetase beta chain		1236.58	0	5.98e-07	2.49514	0	76.7	1.82796e-07	0
LHGGDPANFLDVGGGASVK	6	2	1	AAEL011746-RB succinyl-coa synthetase beta chain		1810.92	0	2.268e-09	5.65316	0	115.92	2.62255e-11	0
MLLNMYDLFVKK	4	2	1	AAEL011746-RB succinyl-coa synthetase beta chain		1514.82	0	0.0002763	1.92485	0	47.16	0.00016154	1
LIDKLSSFVESK	1	1	1	AAEL011745-RA trisn small nuclear ribonucleoprotein, putative		1365.77	0.008	0.3501	2.44418	0			1
FLLSYGNLPFDDIR	16	2	2	AAEL011741-RB glutathione transferase;AAEL011741-RA glutathione transferase		1669.86	0	4.671e-07	3.29377	0	95.62	2.6045e-09	0
VYYFNVK	6	2	2	AAEL011741-RB glutathione transferase;AAEL011741-RA glutathione transferase		932.486	0	0.006398	1.86326	0	28.98	0.0184652	0
PDYKVYYFNVK	2	2	2	AAEL011741-RB glutathione transferase;AAEL011741-RA glutathione transferase		1435.74	0	0.000283			35.22	0.00342693	1
VLENENVK	2	1	1	AAEL011741-RB glutathione transferase		944.504	0	3.708e-05	1.49862	0	50.33	0.000117707	0
KMITLTNEVIPFYLTK	4	1	1	AAEL011741-RB glutathione transferase		1911.09	0	1.225e-05	3.27685	0	61.9	1.80783e-06	1
TDLLTNFPQLQEVVTK	14	1	1	AAEL011741-RB glutathione transferase		1846	0	1.002e-05	3.98525	0	67.82	1.10681e-06	0
MITLTNEVIPFYLTK	4	1	1	AAEL011741-RB glutathione transferase	M1(Oxidation)	1798.98	0	6.251e-07	4.30955	0	80.75	4.62767e-08	0
MITLTNEVIPFYLTK	4	1	1	AAEL011741-RB glutathione transferase		1782.97	0	9.44e-06	3.49647	0	60.67	4.84226e-06	0
IAVVSYEPDDDVK	4	1	1	AAEL011741-RA glutathione transferase		1449.72	0	0.002615	2.23164	0	38.94	0.0014679	0
IAVVSYEPDDDVKEK	8	1	1	AAEL011741-RA glutathione transferase		1706.86	0	7.649e-06	3.84098	0	78.15	1.66123e-07	1
AWIDKRPQTEI	7	1	1	AAEL011741-RA glutathione transferase		1356.72	0	0.001166	3.25162	0	46.36	0.000175717	1
VVDNVTSIDSIK	12	1	1	AAEL011741-RA glutathione transferase		1289.69	0	1.039e-05	4.07413	0	86.32	2.87015e-08	0
KLVTLNSEVIPFYLEK	8	1	1	AAEL011741-RA glutathione transferase		1893.09	0	3.375e-09	5.34602	0	79.81	1.04225e-08	1
LVTLNSEVIPFYLEK	11	1	1	AAEL011741-RA glutathione transferase		1764.98	0	2.497e-05	4.54887	0	62.73	2.45334e-06	0
SDLVANHPNLQR	2	1	1	AAEL011741-RA glutathione transferase		1363.71	0	5.189e-06	3.10764	0	59.29	1.6251e-05	0
ADLVNNLGTIAK	18	3	1	AAEL011708-RA heat shock protein		1228.69	0	3.163e-06	3.97907	0	90.03	7.89527e-09	0
SLTNDWEDHLAVK	22	3	1	AAEL011708-RA heat shock protein		1527.75	0	4.749e-06	4.44109	0	79.58	9.52832e-08	0
HIYFITGESVEQVK	8	3	1	AAEL011708-RA heat shock protein		1649.86	0	4.708e-09	5.48664	0	83.9	3.44236e-08	0
ALLFVPR	10	3	1	AAEL011708-RA heat shock protein		815.52	0	0.004364	1.80815	0	61.35	3.66412e-06	0
NADDISQEEYGEFYK	10	2	1	AAEL011708-RA heat shock protein		1807.76	0	3.103e-09	4.88627	0	98.91	4.6913e-10	0
FNTSASGDEYCSLGDYVGR	16	3	1	AAEL011708-RA heat shock protein	C11(Carbamidomethyl)	2097.89	0	2.522e-08	4.85852	0	148.41	2.01896e-15	0
GVVDSEDLPLNISR	28	4	1	AAEL011708-RA heat shock protein		1513.79	0	1.102e-06	3.43614	0	93.71	4.70286e-09	0
YTEDEELNK	6	2	1	AAEL011708-RA heat shock protein		1140.51	0	0.000824	2.14147	0	51.6	3.6667e-05	0
VKYTEDEELNK	24	2	1	AAEL011708-RA heat shock protein		1367.67	0	3.998e-06	4.59228	0	72.74	5.77337e-07	1
LGIHEDTSNR	13	3	1	AAEL011708-RA heat shock protein		1141.56	0	3.782e-05	2.38249	0	36.85	0.00146642	0
SVLDNKVEK	2	3	1	AAEL011708-RA heat shock protein		1031.57	0	0.01072	1.87178	0	29.81	0.0153052	1
HMEINPDHSIIETLR	2	3	1	AAEL011708-RA heat shock protein	M2(Oxidation)	1820.91	0	5.126e-07	4.59774	0	62.93	5.29704e-06	0
ELISNSSDALDK	14	2	1	AAEL011708-RA heat shock protein		1291.64	0	0.000287	3.34425	0	102.86	5.77132e-10	0
HMEINPDHSIIETLR	2	3	1	AAEL011708-RA heat shock protein		1804.92	0	6.642e-08	5.80313	0	72.14	6.41489e-07	0
LVDSPCCIVTSQYGWSANMER	3	3	1	AAEL011708-RA heat shock protein	C6(Carbamidomethyl); C7(Carbamidomethyl); M19(Oxidation)	2489.11	0	8.346e-05	3.54258	0	28.18	0.00661438	0
LVDSPCCIVTSQYGWSANMER	2	3	1	AAEL011708-RA heat shock protein	C6(Carbamidomethyl); C7(Carbamidomethyl)	2473.12	0	8.884e-08	4.59198	0	82.05	3.14986e-08	0
IVLHIKEDQLEYLEESK	6	3	1	AAEL011708-RA heat shock protein		2086.12	0	5.833e-11	7.03218	0	108.03	9.6013e-11	1
YESLTDPSKLDSGK	4	2	1	AAEL011708-RA heat shock protein		1539.76	0	1.338e-05	3.36545	0	73.39	4.30653e-07	1
ELISNSSDALDKIR	6	2	1	AAEL011708-RA heat shock protein		1560.83	0	2.832e-06	3.85559	0	109.79	1.06529e-10	1
LIPNKEAGTLTIIDTGIGMTK	2	2	1	AAEL011708-RA heat shock protein		2186.21	0	0.0006984	2.11828	0	26.97	0.00442	1
FYDQFSK	2	3	1	AAEL011708-RA heat shock protein		934.43	0	0.0009371	1.46389	0	33.85	0.00313194	0
HSQFIGYPIK	4	3	1	AAEL011708-RA heat shock protein		1189.64	0	1.377e-05	3.76713	0	54.48	4.36653e-05	0
LFRPADIVQYIADKEDIYE	8	2	1	AAEL011689-RB;AAEL010611-RB acyl carrier protein precursor, putative		2298.17	0	0.000482	4.79996	0	41.09	0.000583527	1
AGAVPLFLR	2	1	1	AAEL011657-RA importin alpha		943.569	0	0.0004262	2.01518	0	54.51	2.83198e-05	0
LLSSDRNPPIDSLIQSGILPILVR	3	1	1	AAEL011657-RA importin alpha		2616.51	0	7.293e-09	4.05034	0	37.72	0.000168644	1
NMIIVPEMVGSIVGIYNGK	10	1	1	AAEL011656-RA 40S ribosomal protein S15		2034.08	0	4.486e-05	3.63108	0	59.02	7.51885e-06	0
TFNQVEIKPEMIGHYLGEFSLTYKPVK	3	1	1	AAEL011656-RA 40S ribosomal protein S15	M11(Oxidation)	3184.64	0	1.429e-07	5.30115	0	10.35	0.410544	0
NMIIVPEMVGSIVGIYNGK	4	1	1	AAEL011656-RA 40S ribosomal protein S15	M2(Oxidation)	2050.08	0	0.001196	2.626	0	34.81	0.00254385	0
TFNQVEIKPEMIGHYLGEFSLTYKPVK	3	1	1	AAEL011656-RA 40S ribosomal protein S15		3168.65	0	0.0007309	2.7468	0	12.54	0.183871	0
VYTFGPTFR	4	1	1	AAEL011655-RA aspartyl-tRNA synthetase		1087.55	0	0.007725	1.90722	0	37.87	0.00220462	0
LVQKVFDQIHSLCQDR	1	1	1	AAEL011653-RA thyroid hormone receptor interactor	C13(Carbamidomethyl)	1986.03	0.008	0.3212	1.38195	0			1
EIPAANEIQFNLHGITGTADTVAAK	2	1	1	AAEL011650-RA coatomer, gamma-subunit, putative		2581.32	0	0.003607	1.73924	0	15.26	0.142969	0
ADFTGIDSNFGYLAR	2	1	1	AAEL011641-RA transferrin		1646.79	0	1.004e-06	3.90893	0	66.36	2.02306e-06	0
TAALTTGIFPTIECVDPTTSR	3	1	1	AAEL011641-RA transferrin	C14(Carbamidomethyl)	2251.14	0	0.004104	1.53382	0	11.89	0.47565	0
GALNCLNTQGEVAIVEVQNLAEHAR	8	1	1	AAEL011641-RA transferrin	C5(Carbamidomethyl)	2706.37	0	4.338e-10	7.98873	0	102.5	3.82392e-10	0
NLLFEDSALGLVSPQHAELGHAVQNYIR	4	1	1	AAEL011641-RA transferrin		3091.6	0	1.734e-09	6.17665	0	77.54	6.69551e-08	0
SVVVVSSQHQGGVDGLR	2	1	1	AAEL011641-RA transferrin		1723.91	0	4.568e-07	4.92199	0	66.32	1.98344e-06	0
FSEQCLQLQR	2	1	1	AAEL011641-RA transferrin	C5(Carbamidomethyl)	1308.64	0	1.787e-05	3.14904	0	58.53	1.33267e-05	0
TAISVGSIQAPVDYLRPYR	2	1	1	AAEL011641-RA transferrin		2106.15	0	5.005e-06	3.34263	0	48.15	5.89469e-05	0
GIPIEVVPMAYVPIR	2	1	1	AAEL011627-RA ribose-5-phosphate isomerase		1653.94	0.003	0.07888	1.16681	0	11.45	0.239908	0
SQICDGNHDCPDGSDETGCSTSQR	2	1	1	AAEL011604-RA perlecan	C4(Carbamidomethyl); C10(Carbamidomethyl); C19(Carbamidomethyl)	2683.01	0	5.521e-11	8.43771	0	64.39	3.63053e-07	0
YTVEFDGTGSR	12	1	1	AAEL011604-RA perlecan		1231.56	0	0.001183	2.74727	0	51.29	4.16091e-05	0
ISQDYPGVITLR	11	1	1	AAEL011604-RA perlecan		1361.74	0	3.797e-06	3.47554	0	70.3	8.35263e-07	0
ATGIPIPLIVWR	22	1	1	AAEL011604-RA perlecan		1335.82	0	0.0001086	2.87809	0	50.03	9.90764e-06	0
HSGTYECLASSSAGQDSR	8	1	1	AAEL011604-RA perlecan	C7(Carbamidomethyl)	1912.81	0	5.062e-12	6.26548	0	152.94	1.04173e-15	0
SGEQITLTCICKPHGQIK	1	1	1	AAEL011604-RA perlecan	C9(Carbamidomethyl); C11(Carbamidomethyl)	2070.05	0	4.035e-05	1.70303	0			0
EGSFDLNANNPDGCR	4	1	1	AAEL011604-RA perlecan	C14(Carbamidomethyl)	1665.72	0	0.00262	2.81915	0	48.35	4.31342e-05	0
GLSCESCDYGYVR	4	1	1	AAEL011604-RA perlecan	C4(Carbamidomethyl); C7(Carbamidomethyl)	1565.63	0	3.147e-05	3.48699	0	55.09	5.11074e-06	0
LIIQNVAEGDAGK	4	1	1	AAEL011604-RA perlecan		1327.72	0	0.0003108	3.54468	0	63.84	3.92395e-06	0
ESQPQVPSYETVQINPGNYEGR	8	1	1	AAEL011604-RA perlecan		2492.17	0	6.042e-07	4.31411	0	65.76	1.71222e-06	0
GQYLQFTQITQDDAGR	13	1	1	AAEL011604-RA perlecan		1840.88	0	1.697e-08	2.84755	0	118.31	1.05513e-11	0
IKPDSLNDGVLLYAAENEK	4	1	1	AAEL011604-RA perlecan		2089.07	0	3.338e-07	4.77174	0	37.31	0.00125402	0
LEPTVSYLSPGESAVVDCSSSAGPHVPVSWER	10	1	1	AAEL011604-RA perlecan	C18(Carbamidomethyl)	3399.62	0	2.399e-07	5.57847	0	43.35	0.000217319	0
ITFSPVMPMVVR	2	1	1	AAEL011604-RA perlecan		1376.77	0.004	0.1659	2.13414	0	15.14	0.209744	0
NQVTAAFLPGVWR	24	1	1	AAEL011604-RA perlecan		1458.79	0	3.483e-05	3.33881	0	70.92	6.10867e-07	0
EAPILELYPTEPQVIK	18	1	1	AAEL011604-RA perlecan		1840.02	0	6.599e-07	2.99094	0	63.45	1.85261e-06	0
AVPLENFAIR	6	1	1	AAEL011604-RA perlecan		1129.65	0	0.003442	1.69948	0	59.26	9.30828e-06	0
WTLSGKPFAPNVQQNGNVLR	3	1	1	AAEL011604-RA perlecan		2226.2	0	0.0002467	2.8162	0	21.26	0.0340417	0
AITDGVDQYGTK	6	1	1	AAEL011604-RA perlecan		1267.62	0	0.0006443	2.97329	0	74.88	3.20211e-07	0
ATAGVPYPTLTWVR	10	1	1	AAEL011604-RA perlecan		1531.84	0	1.919e-05	3.307	0	76.74	1.59936e-07	0
LDGEESTLR	2	1	1	AAEL011604-RA perlecan		1019.5	0	0.009479	1.79924	0	32.67	0.00694869	0
CVAQEQECRPGYYGDPNR	3	1	1	AAEL011604-RA perlecan	C1(Carbamidomethyl); C8(Carbamidomethyl)	2198.95	0	9.297e-05	3.05702	0	27.39	0.0052893	0
NRLEVDQFSAHGETRPTGK	12	1	1	AAEL011604-RA perlecan		2142.07	0	7.799e-08	5.44737	0	32.84	0.00418597	1
FEGLGSANIHIFQAETK	12	1	1	AAEL011604-RA perlecan		1861.94	0	5.414e-08	4.81899	0	76.31	2.2219e-07	0
NSYVQNELLIIDHATLDNSGR	15	1	1	AAEL011604-RA perlecan		2372.18	0	2.273e-11	5.83928	0	92.68	3.99238e-09	0
SYTVVDIDRR	4	1	1	AAEL011604-RA perlecan		1223.63	0	0.003281	2.67236	0	39.73	0.00126633	1
HLVTQGTDYTIPCEASGNPHPTVK	2	1	1	AAEL011604-RA perlecan	C13(Carbamidomethyl)	2622.26	0	1.382e-08	4.71126	0	67.35	1.12287e-06	0
SGGPLPYYAR	4	1	1	AAEL011604-RA perlecan		1080.54	0	0.0001115	3.02345	0	59.54	1.33408e-05	0
EVTLEDAGEYECR	2	1	1	AAEL011604-RA perlecan	C12(Carbamidomethyl)	1570.66	0	3.596e-05	2.70355	0	70.41	3.1392e-07	0
NFGNSDDTFYWR	4	1	1	AAEL011604-RA perlecan		1521.65	0	7.997e-07	3.18902	0	85.41	7.04963e-09	0
ATYNTISSEAALSHVSLDTAADTDYYGTSTR	2	1	1	AAEL011604-RA perlecan		3281.5	0	3.552e-06	4.04759	0	56.32	6.8837e-06	0
FITIQVQEK	2	1	1	AAEL011604-RA perlecan		1105.62	0	0.0001735	2.24072	0	54.46	2.9722e-05	0
VRGQYLQFTQITQDDAGR	2	1	1	AAEL011604-RA perlecan		2096.04	0	0.000239	3.74112	0	37.6	0.00156402	1
LFREDLPLFISGEDDFAITNR	2	1	1	AAEL011604-RA perlecan		2468.26	0	4.946e-08	4.95744	0	72.1	4.28534e-07	1
TYGDFISLALNDGHVELR	1	1	1	AAEL011604-RA perlecan		2020.02	0	0.003802			17.66	0.170539	0
FHGLNLDDNLYIGGVPNFGALPASAVEHK	1	1	1	AAEL011604-RA perlecan		3065.55	0	0.0001849			20.56	0.0360399	0
VVLVLGGR	6	2	1	AAEL011587-RA;AAEL014838-RA ribosomal protein L27, putative		812.541	0	0.005821	2.11968	0	53.59	6.56283e-06	0
YSVPDVSLDTK	6	1	1	AAEL011587-RA;AAEL014838-RA ribosomal protein L27, putative		1223.62	0	0.0002224	2.70798	0	51	9.77024e-05	0
YSVPDVSLDTKYSAK	2	1	1	AAEL011587-RA;AAEL014838-RA ribosomal protein L27, putative		1672.85	0.007	0.2795	1.61135	0	14.5	0.365458	1
NKWFFQK	2	1	1	AAEL011587-RA;AAEL014838-RA ribosomal protein L27, putative		997.529	0.001	0.01726	2.5927	0	29.35	0.00934966	1
TFDDGTSDKQFGHALVAGIDR	2	2	1	AAEL011587-RA;AAEL014838-RA ribosomal protein L27, putative		2250.09	0	5.141e-07	5.3379	0	67.01	1.61245e-06	1
IGGSSEVEVNEKK	8	1	1	AAEL011584-RA chaperonin-60kD, ch60		1375.71	0	1.62e-05	3.70916	0	82.68	6.90574e-08	1
IGGSSEVEVNEK	32	1	1	AAEL011584-RA chaperonin-60kD, ch60		1247.62	0	4.617e-06	4.10106	0	95.62	2.89236e-09	0
NAGVDGSVVVAK	14	1	1	AAEL011584-RA chaperonin-60kD, ch60		1115.61	0	5.111e-05	3.53456	0	75.39	3.26647e-07	0
VEQIRDQIAETTSEYEK	2	1	1	AAEL011584-RA chaperonin-60kD, ch60		2038.99	0	5.947e-08	5.0239	0	41.23	0.00054995	1
LVQDVANNTNEEAGDGTTTATVLAR	3	1	1	AAEL011584-RA chaperonin-60kD, ch60		2560.24	0	4.754e-09	5.40114	0	135.9	1.69646e-13	0
NVILEQSWGSPK	4	1	1	AAEL011584-RA chaperonin-60kD, ch60		1357.72	0	1.946e-05	2.74692	0	57.78	1.61723e-05	0
GYISPYFINSSK	6	1	1	AAEL011584-RA chaperonin-60kD, ch60		1375.69	0	0.0002996	3.25359	0	66.17	2.83817e-06	0
AAVEEGIVPGGGTALLR	11	1	1	AAEL011584-RA chaperonin-60kD, ch60		1609.89	0	8.715e-05	4.73944	0	81.45	4.0104e-08	0
AVTSPEEIAQVATISANGDR	2	1	1	AAEL011584-RA chaperonin-60kD, ch60		2029.03	0	4.406e-09	3.92839	0	131.99	4.49012e-13	0
KISSVQSIIPALELANSAR	5	1	1	AAEL011584-RA chaperonin-60kD, ch60		1997.14	0	3.864e-08	5.26787	0	64.08	8.79392e-07	1
ISSVQSIIPALELANSAR	10	1	1	AAEL011584-RA chaperonin-60kD, ch60		1869.05	0	8.759e-07	4.34269	0	83.93	1.53739e-08	0
VEFQDALVLFSEK	4	1	1	AAEL011584-RA chaperonin-60kD, ch60		1524.81	0	1.525e-06	2.84813	0	84.88	3.00706e-08	0
IGLQVAAVK	2	1	1	AAEL011584-RA chaperonin-60kD, ch60		898.572	0	0.002048	1.92556	0	37.18	0.000631704	0
KPLVIIAEDVDGEALSTLVVNR	2	1	1	AAEL011584-RA chaperonin-60kD, ch60		2351.34	0	1.119e-06	4.81857	0	80.71	8.91639e-09	0
VEFQDALVLFSEKK	1	1	1	AAEL011584-RA chaperonin-60kD, ch60		1652.9	0.001	0.05032			18.73	0.0770314	1
IVDEIAKK	2	1	1	AAEL011565-RA ankyrin 2,3/unc44		915.551	0.004	0.1373	1.2659	0	16.03	0.189589	1
RINEVINNPPSSNSLGGGSGR	1	1	1	AAEL011554-RA;AAEL011554-RB adhesion regulating molecule 1 (110 kda cell membrane glycoprotein)		2125.07	0.008	0.3527	2.56832	0			1
ELGSGAVIDGVHVQTAPVIQR	6	1	1	AAEL011551-RA conserved hypothetical protein		2146.17	0	8.18e-06	4.53611	0	48.3	5.62061e-05	0
APGVQNIPGVLPFSPIGFHFTK	8	1	1	AAEL011551-RA conserved hypothetical protein		2323.26	0	4.731e-08	5.34112	0	59.57	3.25703e-06	0
AGIDGLALANNIVDWR	2	1	1	AAEL011551-RA conserved hypothetical protein		1697.89	0	0.001141	1.47679	0	44.14	0.000345003	0
VAPSLLECYQNPDIFER	2	1	1	AAEL011551-RA conserved hypothetical protein	C8(Carbamidomethyl)	2051.01	0	8.758e-08	4.25361	0	89.68	9.47289e-09	0
LFFLQCESCGSR	2	1	1	AAEL011527-RA eukaryotic translation initiation factor	C6(Carbamidomethyl); C9(Carbamidomethyl)	1503.67	0	1.237e-06	2.82442	0	68.84	8.4248e-07	0
FNYVSPVWLQVLR	2	1	1	AAEL011496-RA chitinase		1620.89	0	7.234e-07	3.21413	0	64.03	2.88618e-06	0
SAEFLLQLLK	22	1	1	AAEL011471-RA;AAEL011471-RB;AAEL011471-RC;AAEL0114 60S ribosomal protein L17		1161.69	0	5.797e-05	3.17056	0	59.8	3.87438e-06	0
KSAEFLLQLLK	14	1	1	AAEL011471-RA;AAEL011471-RB;AAEL011471-RC;AAEL0114 60S ribosomal protein L17		1289.78	0	8.448e-07	5.53025	0	75.22	4.35881e-08	1
LVVDHIQVNR	20	1	1	AAEL011471-RA;AAEL011471-RB;AAEL011471-RC;AAEL0114 60S ribosomal protein L17		1192.67	0	9.904e-06	3.50878	0	74.77	1.93387e-07	0
NAEANADYR	2	1	1	AAEL011471-RA;AAEL011471-RB;AAEL011471-RC;AAEL0114 60S ribosomal protein L17		1023.45	0	0.0002048	2.22681	0	50.44	3.88569e-05	0
HWNTSVGR	2	1	1	AAEL011471-RA;AAEL011471-RB;AAEL011471-RC;AAEL0114 60S ribosomal protein L17		956.47	0	0.01383	1.3795	0	25.88	0.018334	0
HWNTSVGRWPK	2	1	1	AAEL011471-RA;AAEL011471-RB;AAEL011471-RC;AAEL0114 60S ribosomal protein L17		1367.71	0	0.01127	2.85323	0	24.09	0.0348998	1
GLDVDRLVVDHIQVNR	2	1	1	AAEL011471-RA;AAEL011471-RB;AAEL011471-RC;AAEL0114 60S ribosomal protein L17		1848.03	0	4.974e-07	5.16063	0	49.62	3.27432e-05	1
AQAADATVEDTIFGK	2	2	1	AAEL011468-RA protein kinase C inhibitor, putative		1536.75	0	6.769e-07	4.48954	0	102.94	5.38649e-10	0
VLIDGPTTGVPR	22	1	1	AAEL011447-RA 60S ribosomal protein L14		1224.69	0	0.0006218	3.42395	0	79.37	5.31812e-08	0
LVAIVNVIDQNR	18	1	1	AAEL011447-RA 60S ribosomal protein L14		1353.78	0	6.539e-08	3.33376	0	101.3	2.70578e-10	0
GKLVAIVNVIDQNR	2	1	1	AAEL011447-RA 60S ribosomal protein L14		1538.92	0	0.0001193	2.98844	0	52.85	7.0038e-06	1
IVALLDR	2	1	1	AAEL011385-RA hypothetical protein		799.503	0.001	0.04795	1.21918	0	22.45	0.0529033	0
FAERLDEVEDVLTTNR	4	1	1	AAEL011381-RA NADH-ubiquinone oxidoreductase fe-s protein 2 (ndufs2)		1906.96	0	1.976e-08	4.98263	0	54.93	3.31007e-05	1
LDEVEDVLTTNR	2	1	1	AAEL011381-RA NADH-ubiquinone oxidoreductase fe-s protein 2 (ndufs2)		1403.71	0	6.186e-05	3.0415	0	37.24	0.00216175	0
LFTQGYQVPPGSTYTAIEAPK	5	1	1	AAEL011381-RA NADH-ubiquinone oxidoreductase fe-s protein 2 (ndufs2)		2268.17	0	0.0001205	3.47119	0	37.06	0.00122009	0
SQPYDAYHLVDFDVPIGTK	11	1	1	AAEL011381-RA NADH-ubiquinone oxidoreductase fe-s protein 2 (ndufs2)		2165.08	0	0.0001854	3.56006	0	37.82	0.00123071	0
TYTQALPYFDR	2	1	1	AAEL011381-RA NADH-ubiquinone oxidoreductase fe-s protein 2 (ndufs2)		1374.68	0	0.0145	2.10257	0	28.74	0.0141679	0
LLNIDIPLR	6	1	1	AAEL011381-RA NADH-ubiquinone oxidoreductase fe-s protein 2 (ndufs2)		1066.67	0	0.0007546	2.61652	0	64.81	3.96443e-07	0
INFGPQHPAAHGVLR	6	1	1	AAEL011381-RA NADH-ubiquinone oxidoreductase fe-s protein 2 (ndufs2)		1613.87	0	8.45e-08	5.356	0	78.91	9.51112e-08	0
GEFGVYLVSDGSSRPYR	2	1	1	AAEL011381-RA NADH-ubiquinone oxidoreductase fe-s protein 2 (ndufs2)		1888.92	0	0.001036	1.81724	0	31.85	0.00607411	0
APGFAHLAALDK	2	1	1	AAEL011381-RA NADH-ubiquinone oxidoreductase fe-s protein 2 (ndufs2)		1210.66	0	1.27e-07	4.56897	0	90.92	6.23004e-09	0
VLFGEITR	2	1	1	AAEL011381-RA NADH-ubiquinone oxidoreductase fe-s protein 2 (ndufs2)		934.54	0	0.01198	1.92844	0	21.49	0.05038	0
VPVTQAVADIVK	8	1	1	AAEL011320-RA G-protein, gamma-subunit, putative		1239.73	0	4.584e-06	4.6394	0	94.35	1.35894e-09	0
VLPLLLLHGWPGSVR	2	1	1	AAEL011314-RA epoxide hydrolase		1657.01	0	0.0002174	2.08569	0	47.07	1.95871e-05	0
LEIAQAFK	4	5	1	AAEL011302-RA annexin		919.53	0	0.001979	2.1835	0	49.8	8.90059e-05	0
AIIEVLAR	2	5	1	AAEL011302-RA annexin		884.56	0	0.009434	1.93505	0	47.04	7.21594e-05	0
EFSGAIEEGFK	2	6	1	AAEL011302-RA annexin		1213.58	0	0.00032	2.80046	0	65.74	2.22683e-06	0
SEIDLGDIKEAFQEMYGK	4	6	1	AAEL011302-RA annexin		2072.99	0	0.0001198	2.98314	0	28.52	0.0105454	1
VTVASDFVFGQTNK	6	1	1	AAEL011288-RA elongation factor 1 gamma		1512.78	0	1.064e-06	4.10362	0	99.47	1.14109e-09	0
FLTESNAIAYYVANEQLR	12	1	1	AAEL011288-RA elongation factor 1 gamma		2102.07	0	5.265e-11	4.8433	0	107.01	1.67217e-10	0
VPAFETADGKFLTESNAIAYYVANEQLR	7	1	1	AAEL011288-RA elongation factor 1 gamma		3117.55	0	1.77e-07	2.9565	0	65.75	1.30376e-06	1
LLHQTFLVGER	6	1	1	AAEL011288-RA elongation factor 1 gamma		1312.74	0	0.0005321	3.51168	0	51.99	4.1423e-05	0
FDPENYSIWYGEYKYPEELTK	8	1	1	AAEL011288-RA elongation factor 1 gamma		2671.22	0	1.046e-07	5.20762	0	53.39	1.90129e-05	1
ALIAAQFSGAK	7	1	1	AAEL011288-RA elongation factor 1 gamma		1076.61	0	1.336e-05	2.73834	0	71.04	5.9422e-07	0
GTFNFDDFKR	4	1	1	AAEL011288-RA elongation factor 1 gamma		1246.59	0	0.003479	2.87104	0	52.8	3.80485e-05	1
SKDPFDSLPK	2	1	1	AAEL011288-RA elongation factor 1 gamma		1133.59	0	0.001542	2.8609	0	23.8	0.0554436	1
SIPYFWEK	2	1	1	AAEL011288-RA elongation factor 1 gamma		1069.54	0	0.003453	1.48229	0	30.08	0.00805033	0
FDPENYSIWYGEYK	2	1	1	AAEL011288-RA elongation factor 1 gamma		1810.81	0	1.841e-05	2.58107	0	60.02	4.42955e-06	0
GSAVNILLITPEK	2	1	1	AAEL011276-RA mitochondrial glutamate carrier protein		1354.8	0	7.542e-06	2.91449	0	79.01	3.83089e-08	0
NYEALFGTLLHSGFQATNLGK	2	1	1	AAEL011245-RA deoxyhypusine synthase		2281.17	0	0.001945	1.88623	0	13.66	0.331505	0
EITALAPSTMK	4	1	1	AAEL011197-RA;AAEL011197-RB actin		1161.62	0	0.0005376	2.52256	0	64.59	5.2478e-06	0
EITALAPSTMK	2	1	1	AAEL011197-RA;AAEL011197-RB actin	M10(Oxidation)	1177.61	0	2.828e-05	2.02212	0	52.54	7.68916e-05	0
CPEALFQPSFLGMEACGIHETTYNSIMK	3	1	1	AAEL011197-RA;AAEL011197-RB actin	C1(Carbamidomethyl); C16(Carbamidomethyl)	3231.48	0	1.147e-13	6.38686	0	44.24	0.000158216	0
GLVPLWCR	9	2	2	AAEL011195-RA mitochondrial phosphate carrier protein;AAEL011184-RA mitochondrial phosphate carrier protein	C7(Carbamidomethyl)	1000.54	0	0.01558	1.91862	0	34.56	0.00344696	0
VALNIPRPPPPEMPESLKK	2	2	2	AAEL011195-RA mitochondrial phosphate carrier protein;AAEL011184-RA mitochondrial phosphate carrier protein		2113.18	0	0.002509	2.68576	0	12.93	0.124786	1
TVELLYK	6	1	1	AAEL011195-RA mitochondrial phosphate carrier protein		865.502	0	0.007636	1.76289	0	49.87	4.68826e-05	0
IQTTPGYANNMR	1	1	1	AAEL011195-RA mitochondrial phosphate carrier protein		1365.64	0.002	0.06683	2.04332	0			0
GWAPTFFGYSAQGAFK	18	1	1	AAEL011184-RA mitochondrial phosphate carrier protein		1734.84	0	4.214e-07	3.95141	0	96.81	1.80308e-09	0
VQYANVLGEENAYLYR	3	1	1	AAEL011184-RA mitochondrial phosphate carrier protein		1901.96	0	0.002984	1.37194	0	34.96	0.00264898	0
FGLYEVFK	8	1	1	AAEL011184-RA mitochondrial phosphate carrier protein		1002.53	0	0.001026	2.66735	0	58.23	2.29981e-05	0
SHGCLYIPFGGAEQSFLNYEVLVGQQK	5	1	1	AAEL011180-RA conserved hypothetical protein	C4(Carbamidomethyl)	3041.49	0	5.886e-09	6.314	0	80.4	4.92486e-08	0
HAFEVLCNGSTIWVPSGFGSVPPNAVFGGR	1	1	1	AAEL011180-RA conserved hypothetical protein	C7(Carbamidomethyl)	3159.57	0	0.002004	2.78807	0			0
AHIADEAGNLIFNK	2	1	1	AAEL011137-RA succinyl-coa:3-ketoacid-coenzyme a transferase		1512.78	0	4.019e-07	4.50439	0	79.96	1.02439e-07	0
AGGAGVPAFFTPTAFGTLVHEGGAPIK	14	1	1	AAEL011137-RA succinyl-coa:3-ketoacid-coenzyme a transferase		2570.34	0	7.666e-06	4.52871	0	47.4	7.46077e-05	0
DICSDILQVLDK	6	1	1	AAEL011116-RA;AAEL011116-RB;AAEL011116-RC 14-3-3 protein sigma, gamma, zeta, beta/alpha	C3(Carbamidomethyl)	1418.73	0	2.132e-06	2.97525	0	78.42	2.05029e-07	0
GVILFPWLAR	2	1	1	AAEL011113-RA conserved hypothetical protein		1171.7	0	0.0002868	2.19858	0	47.3	0.000108001	0
VVVTDLLQNR	2	1	1	AAEL011112-RA;AAEL011112-RB;AAEL011112-RC alcohol dehydrogenase		1156.66	0	0.002714	2.11549	0	52.35	4.86056e-05	0
LLPVGLDNLVVIPEETR	4	2	1	AAEL011105-RA adducin		1877.08	0	1.326e-06	3.55722	0	90.16	1.63851e-09	0
LNADQELFLVNPFGVLNHEITASSLNK	16	2	1	AAEL011105-RA adducin		2983.59	0	8.845e-10	6.64629	0	95.36	1.06241e-09	0
LVDLYGWAQGINSLITAR	6	2	1	AAEL011105-RA adducin		1990.09	0	0.0001597	1.49418	0	42.38	0.000237019	0
LLPVGLDNLVVIPEETRK	2	2	1	AAEL011105-RA adducin		2005.17	0	0.0008925	1.69876	0	14.24	0.0414374	1
SKPQFEVDIVR	2	1	1	AAEL011090-RA complement component		1317.71	0	0.002276	2.61742	0	55.22	2.97602e-05	0
LSDFSTAYEHTAYISLLEGISK	10	1	1	AAEL011090-RA complement component		2445.23	0	8.965e-09	8.24474	0	63.59	3.30329e-06	0
LNGADVELTK	2	1	1	AAEL011090-RA complement component		1059.57	0	0.003886	2.17041	0	33.68	0.00634252	0
TLPTDIDGFK	2	1	1	AAEL011090-RA complement component		1106.57	0	0.001458	2.32337	0	54.03	5.27814e-05	0
ELVEFLTEEIVAEKK	4	1	1	AAEL011090-RA complement component		1776.96	0	1.022e-05	3.00856	0	49.45	6.24256e-05	1
ELVEFLTEEIVAEK	2	1	1	AAEL011090-RA complement component		1648.87	0	7.79e-07	3.9438	0	68.63	1.37774e-06	0
LKEAIDNENSGTPADSTPAVAAAK	8	3	1	AAEL011089-RB ribonucleoprotein		2370.19	0	1.836e-08	5.91338	0	86.86	1.44244e-08	1
TFDTAKPISDGALALLWAGVR	4	3	1	AAEL011089-RB ribonucleoprotein		2202.2	0	0.0002355	2.84661	0	31.35	0.00260153	0
YSGVQQYHQGGYNPQQQR	10	3	1	AAEL011089-RB ribonucleoprotein		2137.98	0	4.936e-08	4.67737	0	61.48	4.23172e-06	0
RDSAELFLK	3	1	1	AAEL011084-RA hypothetical protein		1078.59	0.001	0.02535	2.55438	0	30.23	0.0109542	1
SFVQLLEAYK	2	2	1	AAEL011082-RA hypothetical protein		1197.66	0.001	0.0321	0.704193	0	18.1	0.0913802	0
LIQQNDVPYIWTAGR	2	1	1	AAEL011070-RA C-Type Lectin (CTL) - galactose binding.		1773.94	0	2.597e-06	3.65023	0	70	7.65e-07	0
NVYGWFWSNNR	2	1	1	AAEL011070-RA C-Type Lectin (CTL) - galactose binding.		1442.67	0	4.12e-05	2.19785	0	55.2	2.05357e-05	0
GQYSLVEPDGSVR	2	5	1	AAEL011037-RA conserved hypothetical protein		1406.69	0	0.001752	2.07627	0	51.64	7.40327e-05	0
NIVWIAECVAQK	2	1	1	AAEL011025-RA vacuolar ATP synthase subunit ac39	C8(Carbamidomethyl)	1430.74	0	0.0004521	1.91715	0	63.42	5.18686e-06	0
MNPDGLAALAR	2	1	1	AAEL011025-RA vacuolar ATP synthase subunit ac39		1128.58	0	0.002878	2.35183	0	80.78	8.77383e-08	0
HIDLSLLR	1	1	1	AAEL011023-RA hypothetical protein		966.579	0.004	0.1471	1.79044	0			0
NSDRLNPLLVFVNPPSVAELER	2	1	1	AAEL011006-RA guanylate kinase		2479.34	0	0.003127	2.3065	0	14.68	0.122547	1
VTNKPYPQGEIVVGGATVSK	8	1	1	AAEL010991-RA long-chain-fatty-acid coa ligase		2044.11	0	8.275e-08	5.13044	0	47.33	9.33881e-05	0
IIQQDATSITYR	2	1	1	AAEL010991-RA long-chain-fatty-acid coa ligase		1408.75	0	0.0003081	2.29424	0	48.42	0.000118701	0
TQLNTQLEDAR	6	1	1	AAEL010975-RA paramyosin, long form		1288.66	0	0.0002116	3.88275	0	63.02	5.88684e-06	0
NIQILQDALEK	12	1	1	AAEL010975-RA paramyosin, long form		1284.72	0	1.913e-05	3.10775	0	58.94	9.57329e-06	0
QLQSTVDQYGIAQR	20	1	1	AAEL010975-RA paramyosin, long form		1606.81	0	5.414e-06	4.19139	0	96.54	2.39565e-09	0
INDLTVSNASYASLR	22	1	1	AAEL010975-RA paramyosin, long form		1623.84	0	3.117e-09	4.54498	0	111.94	6.7492e-11	0
TKLEQELQVLASDYEEVTR	34	1	1	AAEL010975-RA paramyosin, long form		2251.15	0	1.186e-07	6.15205	0	85.3	2.16914e-08	1
SILESTLHQVETELESVR	7	1	1	AAEL010975-RA paramyosin, long form		2070.09	0	7.374e-08	3.4803	0	59.21	7.31695e-06	0
HTVELLHEEQER	36	1	1	AAEL010975-RA paramyosin, long form		1519.75	0	2.626e-08	4.53127	0	80.36	1.09533e-07	0
LQLEEESEAR	10	1	1	AAEL010975-RA paramyosin, long form		1203.59	0	0.0002506	2.6072	0	51.27	6.34481e-05	0
QVEVQLEEATSR	8	1	1	AAEL010975-RA paramyosin, long form		1388.7	0	6.233e-06	3.1183	0	79.41	1.28297e-07	0
AQALSAEYGQFR	20	1	1	AAEL010975-RA paramyosin, long form		1340.67	0	8.38e-06	4.04779	0	81.49	7.09578e-08	0
QTSIEIEQLNAR	10	1	1	AAEL010975-RA paramyosin, long form		1401.74	0	1.324e-08	3.67795	0	88.53	1.494e-08	0
INIESISFSR	18	1	1	AAEL010975-RA paramyosin, long form		1165.63	0	0.0001511	2.9053	0	63.98	4.17942e-06	0
TFVTTSTVPGSQVYLVQETTR	20	1	1	AAEL010975-RA paramyosin, long form		2314.19	0	3.824e-08	5.65477	0	89.63	7.13249e-09	0
IQSLTGELEEIRVNYDSSLR	15	1	1	AAEL010975-RA paramyosin, long form		2322.2	0	2.554e-05	3.20946	0	41.97	0.000362139	1
IQESEEHIESLQAR	27	1	1	AAEL010975-RA paramyosin, long form		1668.83	0	7.215e-09	4.69077	0	88.76	1.27058e-08	0
LSQENIDLVK	9	1	1	AAEL010975-RA paramyosin, long form		1158.64	0	6.052e-05	3.80197	0	76.74	2.52085e-07	0
ELEAAEDRADVAESNLHLVR	7	1	1	AAEL010975-RA paramyosin, long form		2237.13	0	3.886e-09	6.79443	0	75.76	1.79186e-07	1
QSAQLTEIQAHYEEIQR	20	1	1	AAEL010975-RA paramyosin, long form		2043.99	0	3.86e-09	6.51651	0	118.1	1.20808e-11	0
LEEVEVNAVAGSR	16	1	1	AAEL010975-RA paramyosin, long form		1372.71	0	1.095e-09	4.06167	0	90.89	7.78043e-09	0
RQSAQLTEIQAHYEEIQR	4	1	1	AAEL010975-RA paramyosin, long form		2200.11	0	3.67e-07	5.74013	0	49.78	7.73192e-05	1
HEEVEEIRR	17	1	1	AAEL010975-RA paramyosin, long form		1196.6	0	0.001086	3.1847	0	40.42	0.000894203	1
QLVEQEQCSQQCVTK	12	1	1	AAEL010975-RA paramyosin, long form	C8(Carbamidomethyl); C12(Carbamidomethyl)	1864.85	0	5.904e-05	4.56856	0	102.66	3.22491e-10	0
RAQALSAEYGQFR	2	1	1	AAEL010975-RA paramyosin, long form		1496.77	0.001	0.01479	1.73939	0	32.87	0.00526745	1
LLQEDLESER	18	1	1	AAEL010975-RA paramyosin, long form		1231.62	0	7.281e-05	3.16132	0	68.74	1.30318e-06	0
ELEAAEDR	2	1	1	AAEL010975-RA paramyosin, long form		932.432	0	0.002343	1.57387	0	39.47	0.000542302	0
KQTSIEIEQLNAR	4	1	1	AAEL010975-RA paramyosin, long form		1529.82	0	3.988e-05	3.45015	0	97.55	1.43271e-09	1
EVFIQIEEDQKNIQILQDALEK	3	1	1	AAEL010975-RA paramyosin, long form		2643.39	0	6.008e-05	3.13021	0	27.06	0.00836352	1
TRLEETITLYDQSQR	2	1	1	AAEL010975-RA paramyosin, long form		1852.94	0	0.0008716	3.19396	0	33.92	0.00427812	1
HQEIVNDFSEQIEALTK	4	1	1	AAEL010975-RA paramyosin, long form		2001	0	2.027e-06	4.41198	0	67.57	1.51362e-06	0
HEEVEEIR	2	1	1	AAEL010975-RA paramyosin, long form		1040.5	0	2.531e-05	2.09389	0	56.89	1.58599e-05	0
SLEVEVK	2	1	1	AAEL010975-RA paramyosin, long form		803.45	0	0.007243	1.96052	0	45.27	0.000478438	0
RLHDYEVELR	1	1	1	AAEL010975-RA paramyosin, long form		1329.69	0	0.001068			26.3	0.0252005	1
LQAEIYELLSQIESVSKDK	2	1	1	AAEL010975-RA paramyosin, long form		2193.18	0	1.395e-05	4.54908	0	43.94	0.000203841	1
SKLQAEIYELLSQIESVSK	2	1	1	AAEL010975-RA paramyosin, long form		2165.17	0	0.001522	2.15863	0	16.66	0.0895464	1
NAHHEVSAAYDSR	8	1	1	AAEL010935-RA gamma glutamyl transpeptidases		1456.66	0	1.122e-07	4.75449	0	58.18	8.51507e-06	0
AGTPNPSVNLYQVNLMNPSVK	2	1	1	AAEL010912-RA dipeptidyl-peptidase	M16(Oxidation)	2259.15	0	0.001751	2.29942	0	34.21	0.00307245	0
IEIKPPSALVTPENDHIITSVGWANENR	4	1	1	AAEL010912-RA dipeptidyl-peptidase		3100.62	0	3.692e-05	2.76673	0	18.55	0.0495711	0
ADGGWLELFSAPVFNK	16	1	1	AAEL010912-RA dipeptidyl-peptidase		1750.88	0	5.686e-07	3.69818	0	81.79	6.1255e-08	0
SPIVSGGDPITLEDFLTGK	4	1	1	AAEL010912-RA dipeptidyl-peptidase		1946.01	0	2.714e-06	3.50206	0	72.67	4.48826e-07	0
LTQEYQDYQK	2	1	1	AAEL010901-RA;AAEL010901-RB mannose binding lectin, putative		1315.62	0	4.958e-05	2.7219	0	56.4	1.50052e-05	0
HEVDALLR	2	1	1	AAEL010901-RA;AAEL010901-RB mannose binding lectin, putative		952.522	0	0.001332	2.71482	0	34.76	0.00304117	0
QIWEAQTATHDQLR	5	1	1	AAEL010901-RA;AAEL010901-RB mannose binding lectin, putative		1696.84	0	1.097e-10	4.83916	0	108.54	1.42758e-10	0
TLNTKLDEVIGR	2	1	1	AAEL010901-RA;AAEL010901-RB mannose binding lectin, putative		1358.77	0	0.000459	3.96435	0	38.82	0.00091854	1
TLGLLSVQGGGGAPPPHISQQQPPQAGGAPQIAAGSVIQR	4	1	1	AAEL010901-RA;AAEL010901-RB mannose binding lectin, putative		3841.05	0	2.413e-07	7.51262	0	42.35	0.000107689	0
VVGDDYYQSWTTVLR	2	1	1	AAEL010898-RA conserved hypothetical protein		1801.89	0	0.00741	1.68311	0	20.25	0.0580597	0
SNEAAGGEEFSYR	6	1	1	AAEL010893-RA;AAEL010893-RB carbonic anhydrase		1416.6	0	2.575e-05	3.9292	0	86.4	6.41443e-09	0
NKRPLQLIGQTNLPQSIR	6	1	1	AAEL010893-RA;AAEL010893-RB carbonic anhydrase		2076.2	0	9.37e-09	6.6557	0	63.39	7.1012e-07	1
FTYVWR	4	1	1	AAEL010893-RA;AAEL010893-RB carbonic anhydrase		871.447	0	0.01129	1.89277	0	31.91	0.00425152	0
LLLQVQHISK	25	1	1	AAEL010884-RA ADP,ATP carrier protein		1178.73	0	2.569e-05	3.36922	0	53.9	4.48118e-06	0
EQGIGAYWR	18	1	1	AAEL010884-RA ADP,ATP carrier protein		1079.53	0	0.001694	2.31054	0	60.62	1.07937e-05	0
GTGGAFVLVLYDEIKK	7	1	1	AAEL010884-RA ADP,ATP carrier protein		1709.96	0	1.961e-05	4.29567	0	45.72	8.84126e-05	1
QVFLGGVDKNTQFVR	10	1	1	AAEL010884-RA ADP,ATP carrier protein		1707.93	0	2.181e-06	5.30139	0	82.51	3.36629e-08	1
DFAAGGISAAISK	12	1	1	AAEL010884-RA ADP,ATP carrier protein		1207.63	0	1.891e-05	3.31734	0	82.37	7.12697e-08	0
YFPTQALNFAFKDK	4	1	1	AAEL010884-RA ADP,ATP carrier protein		1689.88	0	1.697e-06	3.9744	0	57.87	1.51874e-05	1
STIHCWATIAK	2	1	1	AAEL010884-RA ADP,ATP carrier protein	C5(Carbamidomethyl)	1287.65	0	0.000194	3.2255	0	42.7	0.000531661	0
LKQFEISDLNAQVNDLR	12	2	1	AAEL010850-RE troponin i		2003.06	0	4.955e-09	5.62199	0	117.6	1.24253e-11	1
QFEISDLNAQVNDLR	2	2	1	AAEL010850-RE troponin i		1761.88	0	7.396e-07	2.93569	0	88.62	1.31221e-08	0
NIEDANEAELQTIVR	4	2	1	AAEL010850-RE troponin i		1714.86	0	6.897e-08	3.52471	0	111.97	5.74974e-11	0
MFLLEGDKYDLER	2	2	1	AAEL010850-RE troponin i		1628.79	0.001	0.04772	1.25806	0	23.48	0.0412846	1
EFTLEEEDKEAK	5	4	3	AAEL010850-RB troponin i;AAEL010850-RG troponin i;AAEL010850-RE troponin i		1467.68	0	0.0002017	3.23728	0	55.33	2.4473e-05	1
GKFVKPTLK	2	9	4	AAEL010850-RB troponin i;AAEL010850-RA troponin i;AAEL010850-RG troponin i;AAEL010850-RE troponin i		1017.64	0	0.01093	2.04649	0	35.78	0.000263615	1
NIEDANEDVLR	8	3	1	AAEL010850-RB troponin i		1287.62	0	0.001104	3.12978	0	69.23	8.23852e-07	0
DWEISDLNAQVNDLR	14	3	1	AAEL010850-RB troponin i		1787.87	0	7.293e-11	4.25195	0	129.74	9.0775e-13	0
DIVKEYFDR	8	3	1	AAEL010850-RB troponin i		1184.6	0	0.005415	2.58002	0	38.72	0.00120849	1
NIEDANEDVLRDIVK	9	3	1	AAEL010850-RB troponin i		1742.9	0	1.405e-09	4.53009	0	101.45	7.08982e-10	1
RDWEISDLNAQVNDLR	2	3	1	AAEL010850-RB troponin i		1943.95	0	2.729e-05	4.16051	0	56.09	1.74686e-05	1
NIEDANEEQIRK	4	2	2	AAEL010850-RA troponin i;AAEL010850-RG troponin i		1458.72	0	6.063e-05	3.33051	0	65.58	2.72544e-06	1
NIEDANEEQIR	2	2	2	AAEL010850-RA troponin i;AAEL010850-RG troponin i		1330.62	0	1.24e-05	2.90029	0	64.87	2.41119e-06	0
DFEISDLNAQVNDLR	2	2	2	AAEL010850-RA troponin i;AAEL010850-RG troponin i		1748.84	0	1.13e-08	3.49269	0	120.33	8.24879e-12	0
EFTLEEEDKEK	4	5	1	AAEL010850-RA troponin i		1396.65	0	0.0002241	2.69337	0	56.1	1.97604e-05	1
ELGVYALPGIVFFK	8	1	1	AAEL010839-RA conserved hypothetical protein		1552.88	0	0.001159	2.23089	0	36.47	0.000912967	0
GDLYNEQDVLEWLR	2	1	1	AAEL010839-RA conserved hypothetical protein		1749.85	0	3.511e-07	2.39873	0	83.37	4.02725e-08	0
EWGIEELPTMILFER	1	1	1	AAEL010833-RA conserved hypothetical protein		1862.94	0.008	0.3233	0.832818	0			0
LETIDDDTDKHHIQFVK	5	1	1	AAEL010833-RA conserved hypothetical protein		2054.03	0	8.416e-06	3.34074	0	37.3	0.00161071	1
ATGDEDDVIEEVNAK	4	1	1	AAEL010833-RA conserved hypothetical protein		1604.73	0	2.713e-07	4.78274	0	131.68	3.56582e-13	0
IHDDALAEEYNLGPLPK	10	1	1	AAEL010833-RA conserved hypothetical protein		1894.97	0	0.0001395	7.24648	0	101	7.0298e-10	0
FPALTYFR	12	1	1	AAEL010833-RA conserved hypothetical protein		1014.55	0	0.0002012	2.5991	0	64.17	3.10088e-06	0
TVPALVFFR	16	1	1	AAEL010833-RA conserved hypothetical protein		1049.61	0	0.001911	2.00087	0	46.18	7.10922e-05	0
VSKEYGIDDIPAIVYFEK	2	1	1	AAEL010833-RA conserved hypothetical protein		2086.08	0	0.0001202	2.35242	0	19.45	0.0959084	1
VLNELENIDDELEKEEIVIAR	23	1	1	AAEL010833-RA conserved hypothetical protein		2483.3	0	1.169e-07	6.52298	0	63.53	2.08496e-06	1
ALQELENIDDEADELDIGFVK	2	1	1	AAEL010833-RA conserved hypothetical protein		2376.16	0	9.679e-09	4.51972	0	92.9	4.07725e-09	0
TSDDDIDKEYDLEQLPALVFYR	4	1	1	AAEL010833-RA conserved hypothetical protein		2645.28	0	5.273e-06	4.85451	0	34.87	0.00197131	1
EYGIDDIPAIVYFEK	4	1	1	AAEL010833-RA conserved hypothetical protein		1771.9	0	0.01766	1.83496	0	17.48	0.160784	0
IINELENIDDECEEKDINFVK	1	1	1	AAEL010833-RA conserved hypothetical protein	C12(Carbamidomethyl)	2579.23	0	0.002626	1.65143	0			1
VDPSLIGGMIVSIGDK	2	1	1	AAEL010823-RA ATP synthase delta chain		1600.87	0	7.705e-08	3.50414	0	107.35	1.73033e-10	0
VDPSLIGGMIVSIGDKYVDMSVASK	4	1	1	AAEL010823-RA ATP synthase delta chain		2581.33	0	1.445e-05	3.78589	0	47.01	9.4557e-05	1
VKYNAATGNLLTVLAENGR	13	1	1	AAEL010823-RA ATP synthase delta chain		2004.1	0	8.991e-16	5.84456	0	129.69	5.63844e-13	1
SFLKPNQSIQLTAK	14	1	1	AAEL010823-RA ATP synthase delta chain		1574.89	0	3.576e-06	4.81973	0	77.08	1.07736e-07	0
VRDLLINPTIK	6	1	1	AAEL010823-RA ATP synthase delta chain		1281.79	0	0.0001283	3.65438	0	65.48	3.82238e-07	1
YNAATGNLLTVLAENGR	5	1	1	AAEL010823-RA ATP synthase delta chain		1776.92	0	1.864e-11	4.76859	0	118.86	9.81628e-12	0
LDGIINAYTLIMAAER	8	1	1	AAEL010823-RA ATP synthase delta chain		1763.94	0	2.689e-07	3.52596	0	83.84	2.87068e-08	0
YACALYSAAHK	2	1	1	AAEL010823-RA ATP synthase delta chain	C3(Carbamidomethyl)	1254.6	0	1.435e-05	2.97991	0	64.45	3.4636e-06	0
ALEAVEKDLK	2	1	1	AAEL010823-RA ATP synthase delta chain		1115.64	0	1.223e-05	4.12924	0	68.85	1.49213e-06	1
DLLINPTIKR	2	1	1	AAEL010823-RA ATP synthase delta chain		1182.72	0	0.001511	2.95776	0	45.62	6.03146e-05	1
KYTDIISAPV	1	1	1	AAEL010823-RA ATP synthase delta chain		1106.62	0.002	0.06909			58.03	1.23558e-05	1
DLLINPTIK	2	1	1	AAEL010823-RA ATP synthase delta chain		1026.62	0	0.006055	2.44842	0	43.07	0.00018494	0
VDPSLIGGMIVSIGDKYVDMSVASK	4	1	1	AAEL010823-RA ATP synthase delta chain	M20(Oxidation)	2597.32	0	0.0001184	3.02469	0	24.56	0.0222215	1
LGRLDGIINAYTLIMAAER	2	1	1	AAEL010823-RA ATP synthase delta chain		2090.14	0	1.727e-07	4.54123	0	57.37	6.59633e-06	1
LDGIINAYTLIMAAERGEVVCEVK	2	1	1	AAEL010823-RA ATP synthase delta chain	C21(Carbamidomethyl)	2664.37	0	0.001022	2.54282	0	25.62	0.0161753	1
IVQLLDEYPK	16	1	1	AAEL010821-RA 60S acidic ribosomal protein P0		1217.68	0	1.252e-05	3.20876	0	90.31	7.7282e-09	0
GTIEIINDVPILKPGDK	28	1	1	AAEL010821-RA 60S acidic ribosomal protein P0		1822.02	0	7.076e-07	5.55213	0	95.6	8.95124e-10	0
AGAIAPLEVVIPAQNTGLGPEK	25	1	1	AAEL010821-RA 60S acidic ribosomal protein P0		2145.2	0	9.489e-11	5.60348	0	90.43	2.44548e-09	0
FAAVAAPAASAAAAAPAAAAK	8	1	1	AAEL010821-RA 60S acidic ribosomal protein P0		1739.93	0	6.841e-08	5.67235	0	93.36	2.62951e-09	0
TSFFQALSIPTK	20	1	1	AAEL010821-RA 60S acidic ribosomal protein P0		1339.74	0	7.397e-06	3.83624	0	86.22	1.61177e-08	0
GHLEENSNLEK	14	1	1	AAEL010821-RA 60S acidic ribosomal protein P0		1269.61	0	3.488e-11	3.3563	0	69.91	8.88217e-07	0
CFIVGADNVGSR	2	1	1	AAEL010821-RA 60S acidic ribosomal protein P0	C1(Carbamidomethyl)	1294.62	0	8.882e-05	2.78966	0	67.76	1.63307e-06	0
GNVGFVFTK	8	1	1	AAEL010821-RA 60S acidic ribosomal protein P0		968.517	0	0.004255	2.49239	0	46.96	0.000148009	0
GNVGFVFTKGDLVEVR	2	1	1	AAEL010821-RA 60S acidic ribosomal protein P0		1736.93	0	0.0004148	2.93621	0	44.61	0.000268103	1
NLLAIAAVTEVEFKEAETVK	2	1	1	AAEL010821-RA 60S acidic ribosomal protein P0		2175.2	0	0.001392	2.93425	0	31.19	0.00220495	1
FQAGVANLAAVSLEIGYPTLASVPHSIANGFR	3	1	1	AAEL010821-RA 60S acidic ribosomal protein P0		3270.76	0	0.0003773	4.14741	0	21.9	0.0119446	0
VTVAEEGAR	2	1	1	AAEL010818-RA hypothetical protein		931.485	0	0.005626	2.0284	0	49.63	0.000177496	0
LLTKLANK	1	1	1	AAEL010815-RA conserved hypothetical protein		900.598	0.004	0.174	1.38789	0			1
NYGDHFAVFEPGTR	6	4	1	AAEL010814-RC isocitrate dehydrogenase		1609.72	0	0.001051	4.68204	0	50.19	5.16885e-05	0
SFNAIPAHHQNVDVVIIR	2	4	1	AAEL010814-RC isocitrate dehydrogenase		2030.1	0	0.00622	2.40641	0	15.98	0.124912	0
TIDVDGVHTPDLGGQNTSTEVVQNVLQHLAEK	3	4	1	AAEL010814-RC isocitrate dehydrogenase		3414.75	0	4.389e-07	5.09747	0	45.81	8.79113e-05	0
NVALRNELDLYVNVLHCK	1	4	1	AAEL010814-RC isocitrate dehydrogenase	C17(Carbamidomethyl)	2170.17	0.007	0.292	1.6831	0			1
YAFEFAR	1	4	1	AAEL010814-RC isocitrate dehydrogenase		903.427	0.003	0.09361			35.56	0.00172342	0
QNVRPWSEFLQTSNFK	2	1	1	AAEL010794-RA prenylated rab acceptor		1981	0	6.099e-06	4.52015	0	39.9	0.000859566	0
IHDKEEIAWK	2	1	1	AAEL010784-RA conserved hypothetical protein		1268.67	0	0.0002141	2.61172	0	28.66	0.0127976	1
LNLVWSK	2	1	1	AAEL010784-RA conserved hypothetical protein		859.503	0.001	0.04245	1.16723	0	13.72	0.613575	0
RGFPGYFFPFK	6	1	1	AAEL010783-RA sodium/potassium-dependent ATPase beta-2 subunit		1362.71	0	0.01007	2.68759	0	28.8	0.0169396	1
GFPGYFFPFK	16	1	1	AAEL010783-RA sodium/potassium-dependent ATPase beta-2 subunit		1206.6	0	2.328e-05	2.19364	0	52.53	6.72957e-05	0
NGVLINIECK	6	1	1	AAEL010783-RA sodium/potassium-dependent ATPase beta-2 subunit	C9(Carbamidomethyl)	1159.61	0	2.084e-06	2.86794	0	64.92	4.30013e-06	0
NANIVWVSCAGENPADNEHIGPINYFPR	4	1	1	AAEL010783-RA sodium/potassium-dependent ATPase beta-2 subunit	C9(Carbamidomethyl)	3154.49	0	3.058e-07	5.96673	0	49.67	5.23289e-05	0
NIEGYLPPIVAVHFESPK	9	1	1	AAEL010783-RA sodium/potassium-dependent ATPase beta-2 subunit		2010.07	0	4.027e-05	4.5259	0	73.59	2.69076e-07	0
VAEQYYAPPEK	10	1	1	AAEL010783-RA sodium/potassium-dependent ATPase beta-2 subunit		1294.64	0	4.623e-05	3.34536	0	63.32	4.77226e-06	0
GDKNANIVWVSCAGENPADNEHIGPINYFPR	6	1	1	AAEL010783-RA sodium/potassium-dependent ATPase beta-2 subunit	C12(Carbamidomethyl)	3454.65	0	1.184e-05	5.67506	0	38.36	0.000634584	1
YQLGESLIGSNPGLGFRPMPK	5	1	1	AAEL010783-RA sodium/potassium-dependent ATPase beta-2 subunit	M19(Oxidation)	2277.17	0	9.487e-07	3.41058	0	31.29	0.00564695	0
QFCWNSETSQCLGR	2	1	1	AAEL010783-RA sodium/potassium-dependent ATPase beta-2 subunit	C3(Carbamidomethyl); C11(Carbamidomethyl)	1772.75	0	1.555e-07	3.61581	0	72.05	1.27866e-07	0
EDNVESTLIWYK	2	1	1	AAEL010783-RA sodium/potassium-dependent ATPase beta-2 subunit		1496.73	0	0.002881	2.33021	0	29.1	0.0131024	0
YQLGESLIGSNPGLGFRPMPK	2	1	1	AAEL010783-RA sodium/potassium-dependent ATPase beta-2 subunit		2261.19	0	7.816e-07	5.47619	0	55.21	1.95845e-05	0
VVYQFSGANDQK	2	1	1	AAEL010777-RA thioredoxin (TRX), putative		1355.66	0.001	0.04535	1.22106	0	16.44	0.203153	0
VDVDECEDLAAK	2	1	1	AAEL010777-RA thioredoxin (TRX), putative	C6(Carbamidomethyl)	1363.6	0	0.001633	2.02164	0	28.64	0.00465028	0
LQFEAFHNK	2	1	1	AAEL010765-RA conserved hypothetical protein		1133.57	0.002	0.05621	2.5339	0	22.52	0.0694099	0
LKVPDYIDLIK	8	1	1	AAEL010756-RA;AAEL010756-RB 40S ribosomal protein S19		1316.78	0	4.832e-06	3.26407	0	54.24	1.05477e-05	1
LYHQSPAGVGSICR	12	1	1	AAEL010756-RA;AAEL010756-RB 40S ribosomal protein S19	C13(Carbamidomethyl)	1544.77	0	2.653e-10	4.90881	0	57.98	1.46483e-05	0
RLYHQSPAGVGSICR	6	1	1	AAEL010756-RA;AAEL010756-RB 40S ribosomal protein S19	C14(Carbamidomethyl)	1700.87	0	0.0008942	4.96417	0	60.83	7.43434e-06	1
YKELAPSDQDWFYVR	12	1	1	AAEL010756-RA;AAEL010756-RB 40S ribosomal protein S19		1916.92	0	2.311e-07	5.50158	0	85.34	2.20774e-08	1
ELAPSDQDWFYVR	6	1	1	AAEL010756-RA;AAEL010756-RB 40S ribosomal protein S19		1625.77	0	7.424e-07	3.22441	0	96.58	1.70334e-09	0
DVDQDKVVQGVALFLK	10	1	1	AAEL010756-RA;AAEL010756-RB 40S ribosomal protein S19		1773.98	0	2.984e-06	4.57749	0	80.41	5.18651e-08	1
IAAQIISK	2	1	1	AAEL010756-RA;AAEL010756-RB 40S ribosomal protein S19		843.529	0	0.006013	2.54987	0	47.25	0.000148808	0
KAVQALEQIK	2	1	1	AAEL010756-RA;AAEL010756-RB 40S ribosomal protein S19		1127.67	0	6.946e-05	3.29059	0	73.75	2.44584e-07	1
VPDYIDLIK	6	1	1	AAEL010756-RA;AAEL010756-RB 40S ribosomal protein S19		1075.6	0	6.062e-06	2.15993	0	39.22	0.00113092	0
LNELGAWFGRR	4	1	1	AAEL010754-RA hypothetical protein		1318.7	0	0.002002	2.47696	0	45.34	0.000421078	1
YYGKPDTPLGQVK	15	2	1	AAEL010754-RA hypothetical protein		1465.77	0	1.165e-05	3.95476	0	71.7	6.86224e-07	0
LNELGAWFGR	8	1	1	AAEL010754-RA hypothetical protein		1162.6	0	7.111e-05	3.04397	0	67.87	1.99232e-06	0
AFGDYPAEYNPK	4	6	1	AAEL010754-RA hypothetical protein		1371.62	0	0.0006375			72.42	3.03582e-07	0
VRVEAIQSGGGQER	2	1	1	AAEL010743-RA cysteine desulfurylase		1485.78	0	0.0007746	2.77656	0	23.9	0.0368679	1
LNFANIIGTLNPNAER	2	1	1	AAEL010727-RA glutaminyl-peptide cyclotransferase		1756.94	0	0.002038	1.8205	0	36.22	0.00189831	0
NTNATQLQTVAAK	2	1	1	AAEL010697-RA;AAEL010697-RB 3-ketoacyl-coa thiolase, mitochondrial (beta- ketothiolase) (acetyl-coa acyltransferase) (mitochondrial 3-oxoacyl- coa thiolase)		1359.72	0	2.025e-05	2.33323	0	74.43	4.14665e-07	0
HVSLHCGIPIDRPALGVNR	2	1	1	AAEL010697-RA;AAEL010697-RB 3-ketoacyl-coa thiolase, mitochondrial (beta- ketothiolase) (acetyl-coa acyltransferase) (mitochondrial 3-oxoacyl- coa thiolase)	C6(Carbamidomethyl)	2111.14	0	1.151e-05	2.71212	0	16.44	0.114628	0
VSLTGGVDNMSQTPYTVR	2	1	1	AAEL010697-RA;AAEL010697-RB 3-ketoacyl-coa thiolase, mitochondrial (beta- ketothiolase) (acetyl-coa acyltransferase) (mitochondrial 3-oxoacyl- coa thiolase)	M10(Oxidation)	1940.95	0	8.518e-07	3.4178	0	97.51	1.66774e-09	0
VSLTGGVDNMSQTPYTVR	2	1	1	AAEL010697-RA;AAEL010697-RB 3-ketoacyl-coa thiolase, mitochondrial (beta- ketothiolase) (acetyl-coa acyltransferase) (mitochondrial 3-oxoacyl- coa thiolase)		1924.96	0.001	0.03523	1.4289	0	30.65	0.00813639	0
TAFGTFGGAFK	4	1	1	AAEL010697-RA;AAEL010697-RB 3-ketoacyl-coa thiolase, mitochondrial (beta- ketothiolase) (acetyl-coa acyltransferase) (mitochondrial 3-oxoacyl- coa thiolase)		1103.56	0	0.003609	2.57302	0	39.66	0.00136261	0
AALDAAGLKPDQVDSVNIGQVLVLSSPDGAFLPR	10	1	1	AAEL010697-RA;AAEL010697-RB 3-ketoacyl-coa thiolase, mitochondrial (beta- ketothiolase) (acetyl-coa acyltransferase) (mitochondrial 3-oxoacyl- coa thiolase)		3433.86	0	2.282e-05	4.129	0	69.12	1.83692e-07	0
FGIPLGTNPALEDALWVGLSDSFCK	2	1	1	AAEL010697-RA;AAEL010697-RB 3-ketoacyl-coa thiolase, mitochondrial (beta- ketothiolase) (acetyl-coa acyltransferase) (mitochondrial 3-oxoacyl- coa thiolase)	C24(Carbamidomethyl)	2707.35	0	4.856e-08	4.05921	0	73.69	2.41573e-07	0
LTGNPYNSNGLESIPDK	4	1	1	AAEL010673-RA NADH dehydrogenase, putative		1818.9	0	1.446e-07	5.42509	0	106.69	2.10003e-10	0
DILGELSTAIR	2	1	1	AAEL010653-RA alpha-l-fucosidase		1187.67	0	0.01226	1.17985	0	29.39	0.0102997	0
KHFSDVMHDLYMMENEHLK	2	1	1	AAEL010644-RA ribonucleoside-diphosphate reductase large chain	M13(Oxidation)	2420.08	0.004	0.1455	2.02623	0			1
GEGGYLINSQGER	8	1	1	AAEL010608-RA succinate dehydrogenase		1379.66	0	1.479e-05	3.58462	0	63.74	4.35349e-06	0
IADIKPNAGEASVANLDWVR	18	1	1	AAEL010608-RA succinate dehydrogenase		2139.13	0	8.124e-12	5.98674	0	68.06	8.75363e-07	0
IDYRPVIDQTLSEECNTVPPAIR	16	2	1	AAEL010608-RA succinate dehydrogenase	C15(Carbamidomethyl)	2686.35	0	6.908e-08	6.39238	0	74.84	2.11621e-07	0
LGANSLLDLVVFGR	29	1	1	AAEL010608-RA succinate dehydrogenase		1473.85	0	4.856e-08	4.58807	0	128.3	6.50808e-13	0
VDEYDYSKPLEGQQK	4	1	1	AAEL010608-RA succinate dehydrogenase		1798.85	0	4.654e-06	4.53427	0	43.54	0.000391691	0
AAFGLVAEGFK	4	1	1	AAEL010608-RA succinate dehydrogenase		1109.6	0	0.0001038	2.42189	0	62.91	4.14462e-06	0
AGLPSEDLEFVQFHPTGIYGAGCLITEGCR	10	1	1	AAEL010608-RA succinate dehydrogenase	C23(Carbamidomethyl); C29(Carbamidomethyl)	3294.58	0	7.662e-08	6.04497	0	70.32	3.80876e-07	0
HTLTWIDPETGAVK	6	2	1	AAEL010608-RA succinate dehydrogenase		1567.81	0	1.832e-05	3.84026	0	58.94	1.07221e-05	0
EYPVVDHTYDAVVVGAGGAGLR	2	1	1	AAEL010608-RA succinate dehydrogenase		2245.15	0	0.009669	2.5968	0	19.64	0.0825683	0
SMTIEIR	2	1	1	AAEL010608-RA succinate dehydrogenase		849.45	0	0.005787	1.48223	0	24.56	0.0437431	0
TMQTHAAVFREEK	2	1	1	AAEL010608-RA succinate dehydrogenase		1547.76	0	0.009454	2.11038	0	15.67	0.314382	1
FVVLPETLQTYK	4	1	1	AAEL010599-RA neutral alpha-glucosidase ab precursor (glucosidase ii alpha subunit) (alpha glucosidase 2)		1437.79	0	5.402e-05	2.39282	0	62.91	3.09568e-06	0
IIPSAETFDAPR	2	1	1	AAEL010584-RA vesicular mannose-binding lectin		1316.69	0	0.0002046	2.70162	0	68.73	1.39996e-06	0
LITPSVVSER	9	2	1	AAEL010573-RA;AAEL010573-RB ribosomal protein S25, putative		1100.63	0	0.0001732	2.47082	0	73.27	5.27495e-07	0
MVVHHHAQVIYTR	14	2	1	AAEL010573-RA;AAEL010573-RB ribosomal protein S25, putative	M1(Oxidation)	1606.82	0	8.719e-09	4.53487	0	41.43	0.00084895	0
DKLNNQVLFDK	8	2	1	AAEL010573-RA;AAEL010573-RB ribosomal protein S25, putative		1333.73	0	2.609e-05	4.74789	0	68.39	1.90513e-06	1
LNNQVLFDK	2	2	1	AAEL010573-RA;AAEL010573-RB ribosomal protein S25, putative		1090.58	0	0.0006947	2.26924	0	57.68	2.3288e-05	0
MVVHHHAQVIYTR	20	2	1	AAEL010573-RA;AAEL010573-RB ribosomal protein S25, putative		1590.83	0	8.78e-06	5.24094	0	57.84	1.74303e-05	0
AGDVVEISK	1	1	1	AAEL010537-RA alpha-amylase		917.494	0.007	0.2209			21.47	0.103007	0
GVSILLEALNTLSAQK	30	2	1	AAEL010521-RA;AAEL010521-RB ribophorin ii		1656.97	0	2.717e-06	3.70361	0	87.08	5.19094e-09	0
VEEAFVQADEVDGK	2	2	1	AAEL010521-RA;AAEL010521-RB ribophorin ii		1535.73	0	8.21e-06	3.17304	0	68.28	1.28533e-06	0
VNLVPSNTDLSVFTYNLK	28	2	1	AAEL010521-RA;AAEL010521-RB ribophorin ii		2024.08	0	1.096e-09	3.62666	0	124.3	1.96914e-12	0
LSTVLNKPTPINAEQAVK	28	2	1	AAEL010521-RA;AAEL010521-RB ribophorin ii		1923.09	0	7.118e-07	6.10735	0	75.03	6.43804e-08	0
FASYFLSR	8	2	1	AAEL010521-RA;AAEL010521-RB ribophorin ii		990.509	0	9.236e-05	2.68187	0	47.62	0.000265527	0
VSDLLGKPLSPAPAVVSTTVTSK	12	2	1	AAEL010521-RA;AAEL010521-RB ribophorin ii		2267.3	0	1.485e-08	6.86488	0	89.98	1.70785e-09	0
YLGVTVDQATK	4	2	1	AAEL010521-RA;AAEL010521-RB ribophorin ii		1194.64	0	0.0006685	2.81626	0	76.85	2.19963e-07	0
AVLLDESSGKPINVHQAFVLLR	10	2	1	AAEL010521-RA;AAEL010521-RB ribophorin ii		2406.36	0	7.203e-07	5.93193	0	53.4	8.68468e-06	0
FITAAEQDRYQK	14	2	1	AAEL010521-RA;AAEL010521-RB ribophorin ii		1469.74	0	1.802e-05	4.30681	0	72.97	4.66812e-07	1
FTGEVAKETANTVR	2	1	1	AAEL010521-RA;AAEL010521-RB ribophorin ii		1522.79	0	2.322e-05	3.60624	0	59.92	1.05934e-05	1
DSNSAQEVYFNLHSAK	11	2	1	AAEL010521-RA;AAEL010521-RB ribophorin ii		1809.84	0	1.341e-08	5.63951	0	98.51	1.13448e-09	0
QPLPEIVHQFR	2	1	1	AAEL010521-RA;AAEL010521-RB ribophorin ii		1363.75	0	0.0003389	2.33187	0	41.25	0.00063741	0
SVEGALQKDSNSAQEVYFNLHSAK	2	2	1	AAEL010521-RA;AAEL010521-RB ribophorin ii		2622.28	0	2.442e-07	5.19549	0	54.44	2.46428e-05	1
NFYFSGSWK	4	2	1	AAEL010521-RA;AAEL010521-RB ribophorin ii		1135.52	0	0.008655	2.29529	0	34.22	0.00274371	0
YNDFEKNFYFSGSWK	2	2	1	AAEL010521-RA;AAEL010521-RB ribophorin ii		1931.86	0	3.511e-09	4.8875	0	84.56	1.55726e-08	1
IFADGLASSDLQAVYFSSLNVAERSPDACAR	2	2	1	AAEL010521-RA;AAEL010521-RB ribophorin ii	C29(Carbamidomethyl)	3330.62	0	0.0006505	3.06589	0	19.88	0.0416347	1
IFADGLASSDLQAVYFSSLNVAER	8	2	1	AAEL010521-RA;AAEL010521-RB ribophorin ii		2573.29	0	9.023e-12	4.67157	0	122.32	3.8099e-12	0
HSVTYANKLDTELAADSQQK	2	2	1	AAEL010521-RA;AAEL010521-RB ribophorin ii		2219.11	0	5.213e-08	4.76375	0	56.34	1.70721e-05	1
LDTELAADSQQK	2	2	1	AAEL010521-RA;AAEL010521-RB ribophorin ii		1318.65	0	9.228e-07	3.25047	0	76.53	2.27889e-07	0
GQYKVDVETGAYK	2	2	1	AAEL010521-RA;AAEL010521-RB ribophorin ii		1457.73	0	0.002732	2.32537	0	19.73	0.111735	1
DGATVHEELQGTR	8	1	1	AAEL010520-RA conserved hypothetical protein		1412.68	0	0.0001919	3.02211	0	46.7	0.000193486	0
AAATGNHVTLWNAER	1	2	1	AAEL010519-RA succinate dehydrogenase, putative		1610.81	0.006	0.2587	0.579624	0			0
VIELADELK	1	1	1	AAEL010512-RA tetratricopeptide repeat protein, tpr		1029.58	0.003	0.1007	1.4033	0			0
ITANSTPSSPPQSPVK	4	1	1	AAEL010509-RA bridging integrator		1610.83	0	3.271e-05	3.67638	0	62.92	5.69213e-06	0
IIYSHFTCATDTENIR	2	1	1	AAEL010506-RA GTP-binding protein alpha subunit, gna	C8(Carbamidomethyl)	1940.93	0	1.235e-05	3.27156	0	53.42	4.07214e-05	0
VAATDYLPTEQDILR	2	1	1	AAEL010506-RA GTP-binding protein alpha subunit, gna		1704.89	0	6.587e-07	4.02771	0	91.45	6.83917e-09	0
VPTTGIIEYPFDLEEIR	2	1	1	AAEL010506-RA GTP-binding protein alpha subunit, gna		1992.03	0	6.481e-05	2.51359	0	42.91	0.000399112	0
IGPSILNADLSQLHEESQR	2	1	1	AAEL010505-RA ribulose-5-phosphate-3-epimerase		2107.09	0	2.531e-06	4.57044	0	55.81	1.6795e-05	0
EIEPENKAALNQATICK	1	2	1	AAEL010491-RA fk506-binding protein	C16(Carbamidomethyl)	1928.98	0.008	0.3351	2.34114	0			1
SELGVPANAVVEYIVTLK	4	2	1	AAEL010491-RA fk506-binding protein		1902.08	0.001	0.03741	2.01238	0	15.72	0.0643	0
VVLPTFILEPR	2	1	1	AAEL010483-RA oxysterol binding protein		1283.77	0	3.979e-05	1.63392	0	68.47	3.48471e-07	0
NDAIQSLQFLR	1	1	1	AAEL010479-RA sugar transporter		1304.71	0.007	0.2699	1.94095	0			0
SAPYGNQGGFGGSGGGYGNAGGNRR	2	1	1	AAEL010467-RB heterogeneous nuclear ribonucleoprotein		2315.03	0	0.01309	2.3184	0	18.94	0.0459518	1
LFIGGLDYR	2	2	1	AAEL010467-RB heterogeneous nuclear ribonucleoprotein		1053.57	0.001	0.0354	1.75986	0	35.23	0.00229436	0
IIAEAANGPTTPAADK	24	2	2	AAEL010464-RB glutamate dehydrogenase;AAEL010464-RA;AAEL010464-RC glutamate dehydrogenase		1539.81	0	6.418e-08	4.7086	0	95.83	2.24646e-09	0
FSLDVSRDEVK	18	2	2	AAEL010464-RB glutamate dehydrogenase;AAEL010464-RA;AAEL010464-RC glutamate dehydrogenase		1294.67	0	0.0002526	4.31396	0	59.12	1.20012e-05	1
IPVTPSEAFQK	20	2	2	AAEL010464-RB glutamate dehydrogenase;AAEL010464-RA;AAEL010464-RC glutamate dehydrogenase		1216.66	0	0.0001399	3.31115	0	58.97	1.60358e-05	0
CACVDVPFGGAK	2	2	2	AAEL010464-RB glutamate dehydrogenase;AAEL010464-RA;AAEL010464-RC glutamate dehydrogenase	C1(Carbamidomethyl); C3(Carbamidomethyl)	1280.58	0	4.249e-05	3.14587	0	56.43	1.35368e-05	0
DSGDYEMITGYR	4	2	2	AAEL010464-RB glutamate dehydrogenase;AAEL010464-RA;AAEL010464-RC glutamate dehydrogenase	M7(Oxidation)	1422.58	0	0.0009225	2.08826	0	57.87	2.53123e-06	0
GVFHGLDNFIK	16	2	2	AAEL010464-RB glutamate dehydrogenase;AAEL010464-RA;AAEL010464-RC glutamate dehydrogenase		1246.66	0	1.843e-05	4.31431	0	54.51	4.76126e-05	0
KGFIGPGIDVPAPDMGTGER	4	2	2	AAEL010464-RB glutamate dehydrogenase;AAEL010464-RA;AAEL010464-RC glutamate dehydrogenase	M15(Oxidation)	2029.99	0	0.0001774	3.71618	0	48.06	0.000157096	1
FGNVGGKIPVTPSEAFQK	4	2	2	AAEL010464-RB glutamate dehydrogenase;AAEL010464-RA;AAEL010464-RC glutamate dehydrogenase		1875.99	0	0.002484	3.33176	0	30.04	0.0061927	1
YNLGLDLR	2	3	2	AAEL010464-RB glutamate dehydrogenase;AAEL010464-RA;AAEL010464-RC glutamate dehydrogenase		963.524	0	0.01093	2.27828	0	68.46	1.73924e-06	0
EMSWIADTYAK	2	2	2	AAEL010464-RB glutamate dehydrogenase;AAEL010464-RA;AAEL010464-RC glutamate dehydrogenase		1314.6	0	0.001942	2.26525	0	26.57	0.0110146	0
ALSALMTFK	2	2	2	AAEL010464-RB glutamate dehydrogenase;AAEL010464-RA;AAEL010464-RC glutamate dehydrogenase		981.544	0	0.007291	2.18121	0	50.39	6.30738e-05	0
AGATCIGIIEHDGSIFNPQGIDPK	12	2	2	AAEL010464-RB glutamate dehydrogenase;AAEL010464-RA;AAEL010464-RC glutamate dehydrogenase	C5(Carbamidomethyl)	2510.25	0	4.496e-08	7.14765	0	59.11	8.89893e-06	0
GFIGPGIDVPAPDMGTGER	2	2	2	AAEL010464-RB glutamate dehydrogenase;AAEL010464-RA;AAEL010464-RC glutamate dehydrogenase		1885.91	0	0.001075	2.13086	0	43.67	0.000272756	0
IPVTPSEAFQKR	6	2	2	AAEL010464-RB glutamate dehydrogenase;AAEL010464-RA;AAEL010464-RC glutamate dehydrogenase		1372.76	0	0.0003964	3.90403	0	63.14	4.22201e-06	1
SAAYVNSIEK	2	2	2	AAEL010464-RB glutamate dehydrogenase;AAEL010464-RA;AAEL010464-RC glutamate dehydrogenase		1081.55	0	0.0002966	2.05858	0	48.75	0.000160023	0
RFALELSK	2	2	2	AAEL010464-RB glutamate dehydrogenase;AAEL010464-RA;AAEL010464-RC glutamate dehydrogenase		963.561	0	0.003736	2.29876	0	48.24	0.000106478	1
FFDMVEYFFHR	4	2	2	AAEL010464-RB glutamate dehydrogenase;AAEL010464-RA;AAEL010464-RC glutamate dehydrogenase		1537.7	0	1.059e-06	3.70895	0	65.12	2.03022e-06	0
YVNEDQSVQASLER	2	1	1	AAEL010464-RB glutamate dehydrogenase		1637.77	0	1.271e-07	3.82522	0	115.71	2.69877e-11	0
TIGHLDINAHACVTGKPINQGGIHGR	7	2	2	AAEL010464-RA;AAEL010464-RC glutamate dehydrogenase;AAEL010464-RB glutamate dehydrogenase	C12(Carbamidomethyl)	2736.41	0	3.33e-16	6.86301	0	55.45	1.52529e-05	0
EANYMAMIGTTPGWGGK	1	2	2	AAEL010464-RA;AAEL010464-RC glutamate dehydrogenase;AAEL010464-RB glutamate dehydrogenase	M5(Oxidation); M7(Oxidation)	1815.8	0.006	0.2438	1.14485	0			0
TFIVQGFGNVGLHSCR	12	2	2	AAEL010464-RA;AAEL010464-RC glutamate dehydrogenase;AAEL010464-RB glutamate dehydrogenase	C15(Carbamidomethyl)	1791.91	0	2.234e-10	5.59594	0	81.72	6.76342e-08	0
EANYMAMIGTTPGWGGK	2	2	2	AAEL010464-RA;AAEL010464-RC glutamate dehydrogenase;AAEL010464-RB glutamate dehydrogenase		1783.82	0.002	0.06103	1.43538	0	14.93	0.199247	0
FALELSK	6	2	2	AAEL010464-RA;AAEL010464-RC glutamate dehydrogenase;AAEL010464-RB glutamate dehydrogenase		807.463	0	0.003848	1.82573	0	54.17	3.67512e-05	0
ESNYHLLESVQASLER	18	1	1	AAEL010464-RA;AAEL010464-RC glutamate dehydrogenase		1874.93	0	1.104e-07	5.12053	0	60.64	7.59421e-06	0
DSFNVLSNWLNDAR	2	1	1	AAEL010430-RA ras-related protein, putative		1650.79	0	2.006e-06	3.13385	0	73.28	4.06458e-07	0
AISIVDTPGILSGEK	6	1	1	AAEL010403-RA past-1		1499.84	0	0.0001003	2.72976	0	57.49	9.26837e-06	0
VYIGSFWDQPLR	4	1	1	AAEL010403-RA past-1		1480.76	0	5.794e-06	2.97699	0	74.39	3.8757e-07	0
IPLLEVVDR	4	1	1	AAEL010403-RA past-1		1053.63	0	0.0009054	2.87491	0	60.48	2.55179e-06	0
GGAFDGVEDVVSPFGYR	2	1	1	AAEL010403-RA past-1		1771.84	0	5.438e-06	3.27062	0	75.7	2.01865e-07	0
NAFISAFSK	8	1	1	AAEL010366-RA glucosyl/glucuronosyl transferases		984.517	0	0.003347	2.64074	0	60.51	7.38037e-06	0
SVLDDPSFSSNAQLISER	24	1	1	AAEL010366-RA glucosyl/glucuronosyl transferases		1964.96	0	2.437e-12	5.34255	0	140.39	7.40432e-14	0
AGYGTHIEYENLSEETISNAIR	22	1	1	AAEL010366-RA glucosyl/glucuronosyl transferases		2467.19	0	1.271e-10	5.97324	0	109.82	7.60892e-11	0
SAILELSFIER	4	1	1	AAEL010366-RA glucosyl/glucuronosyl transferases		1277.71	0	0.0002506	2.14287	0	43.63	0.000355479	0
FINTLLWNVDSFYYR	9	1	1	AAEL010366-RA glucosyl/glucuronosyl transferases		1950.99	0	2.043e-05	2.32103	0	69.35	1.1208e-06	0
ISQLYQLQLDR	2	1	1	AAEL010361-RA;AAEL010361-RB rer1 protein		1376.77	0	7.36e-05	3.45778	0	69.92	7.33386e-07	0
SNEEFRPFIR	2	1	1	AAEL010361-RA;AAEL010361-RB rer1 protein		1294.66	0	0.00332	2.95525	0	36.16	0.00254208	0
NVVSQFFK	2	1	1	AAEL010361-RA;AAEL010361-RB rer1 protein		968.529	0	0.0099	1.58864	0	34.64	0.00221595	0
LHGEATHALRPQITFIPTITLDGQQGR	5	1	1	AAEL010345-RA conserved hypothetical protein		2970.59	0	1.392e-06	3.7944	0	27.93	0.0047514	0
EHGVEIESIQK	2	1	1	AAEL010345-RA conserved hypothetical protein		1268.66	0.001	0.02211	1.67621	0	16.97	0.189859	0
LKDPFSVYR	6	1	1	AAEL010330-RA succinate dehydrogenase		1124.61	0	0.00135	3.78969	0	51.54	4.98033e-05	1
IKNEIDPTLTFR	8	1	1	AAEL010330-RA succinate dehydrogenase		1446.8	0	0.0001851	4.1872	0	59.85	9.31628e-06	1
DLVPDMNNFYNQYR	2	1	1	AAEL010330-RA succinate dehydrogenase	M6(Oxidation)	1804.81	0	9.922e-07	3.11418	0	74.27	2.07631e-07	0
IDADNLDKPTK	2	1	1	AAEL010330-RA succinate dehydrogenase		1229.64	0	0.0001834	3.40326	0	37.53	0.00171306	0
KGDAQYLQSVDDR	4	1	1	AAEL010330-RA succinate dehydrogenase		1494.72	0	8.913e-07	4.18928	0	92.07	5.64991e-09	1
AKVDEAVAVLHAHQQK	2	1	1	AAEL010318-RA;AAEL010318-RB polyadenylate-binding protein		1743.94	0	0.000211	2.87386	0	23.26	0.0339885	1
KEFSPFGTITSAK	2	1	1	AAEL010318-RA;AAEL010318-RB polyadenylate-binding protein		1412.74	0	4.823e-07	4.54012	0	92.67	4.46122e-09	1
FSSAGPVLSIR	4	1	1	AAEL010318-RA;AAEL010318-RB polyadenylate-binding protein		1133.64	0	0.0002293	2.93948	0	67.87	2.15563e-06	0
SGVGNVFIK	2	1	1	AAEL010318-RA;AAEL010318-RB polyadenylate-binding protein		920.517	0	0.0005261	2.78616	0	63.22	4.83577e-06	0
AMYDTFSAFGNILSCK	2	1	1	AAEL010318-RA;AAEL010318-RB polyadenylate-binding protein	C15(Carbamidomethyl)	1824.83	0	2.088e-06	3.4321	0	69.62	5.34806e-07	0
IVGSKPLYVALAQR	5	1	1	AAEL010318-RA;AAEL010318-RB polyadenylate-binding protein		1514.91	0	8.97e-06	3.27733	0	80.75	1.09381e-08	0
EFSPFGTITSAK	2	1	1	AAEL010318-RA;AAEL010318-RB polyadenylate-binding protein		1284.65	0	0.0001279	1.9072	0	57.88	1.79223e-05	0
GFGFVCFSAAEEATK	2	1	1	AAEL010318-RA;AAEL010318-RB polyadenylate-binding protein	C6(Carbamidomethyl)	1620.73	0	6.507e-06	3.07946	0	72.84	3.14598e-07	0
SLGYAYVNFQQPADAER	2	1	1	AAEL010318-RA;AAEL010318-RB polyadenylate-binding protein		1928.92	0	1.332e-06	3.70729	0	71.53	5.51912e-07	0
LFPLIEPLYPTIAGK	10	1	1	AAEL010318-RA;AAEL010318-RB polyadenylate-binding protein		1671.99	0	0.005181	2.11004	0	30.74	0.00168667	0
YFIVQPYSHAVQLNR	1	1	1	AAEL010311-RA conserved hypothetical protein		1834.98	0.007	0.2842	1.67994	0			0
SLIADGLVHGIHEACK	8	1	1	AAEL010299-RA;AAEL010299-RB 40S ribosomal protein S12	C15(Carbamidomethyl)	1719.9	0	3.418e-09	4.66446	0	72.26	6.32921e-07	0
KISGASCVVLK	6	1	1	AAEL010299-RA;AAEL010299-RB 40S ribosomal protein S12	C7(Carbamidomethyl)	1161.67	0	1.907e-08	4.00201	0	71.57	4.77189e-07	1
AYGEETPAHDVIR	14	1	1	AAEL010299-RA;AAEL010299-RB 40S ribosomal protein S12		1457.71	0	6.57e-06	3.84591	0	112.6	4.64362e-11	0
AYGEETPAHDVIREHLK	2	1	1	AAEL010299-RA;AAEL010299-RB 40S ribosomal protein S12		1964.98	0	5.855e-06	4.37897	0	36.36	0.00193057	1
LITALCNEHQIPLIR	10	1	1	AAEL010299-RA;AAEL010299-RB 40S ribosomal protein S12	C6(Carbamidomethyl)	1790.99	0	7.75e-07	4.02015	0	81.88	2.52967e-08	0
LGEWSGLCK	2	1	1	AAEL010299-RA;AAEL010299-RB 40S ribosomal protein S12	C8(Carbamidomethyl)	1049.51	0	0.000203	2.66766	0	63.72	5.0742e-06	0
LNPFDLELNFRPNYTPTR	1	1	1	AAEL010296-RA carboxylase:pyruvate/acetyl-coa/propionyl-coa		2207.13	0	0.0001312	1.69623	0			0
LVDFAGYWLPVQYSDQSIIK	4	1	1	AAEL010276-RA aminomethyltransferase		2342.21	0	1.448e-07	4.12069	0	59.68	6.18967e-06	0
LAAAVLGGVDK	2	1	1	AAEL010248-RA fibrillarin		1013.6	0	0.0001467	2.68936	0	65.13	2.07159e-06	0
LKPQEQITLEPYER	2	1	1	AAEL010248-RA fibrillarin		1743.92	0	0.003903	2.15106	0	26.14	0.0198225	0
GKEDALVTLNLVPGSEVYGEK	2	1	1	AAEL010248-RA fibrillarin		2218.16	0	0.0001426	3.43489	0	38.07	0.000935732	1
TNIIPIIEDAR	2	1	1	AAEL010248-RA fibrillarin		1254.7	0	0.01199	1.94514	0	31.72	0.00410516	0
KSEYQCSEDSFAAAK	22	1	1	AAEL010235-RA 30 kDa salivary gland allergen Aed a 3 Precursor (Allergen Aed a 3)	C6(Carbamidomethyl)	1720.76	0	5.077e-10	6.84582	0	113.95	1.59073e-11	1
VDHIQSEYLR	8	1	1	AAEL010235-RA 30 kDa salivary gland allergen Aed a 3 Precursor (Allergen Aed a 3)		1259.65	0	1.786e-06	4.07065	0	60.92	9.6687e-06	0
QVVALLDKDTK	6	1	1	AAEL010235-RA 30 kDa salivary gland allergen Aed a 3 Precursor (Allergen Aed a 3)		1229.72	0	0.007547	3.47944	0	41.75	0.000317463	1
SEYQCSEDSFAAAK	14	1	1	AAEL010235-RA 30 kDa salivary gland allergen Aed a 3 Precursor (Allergen Aed a 3)	C5(Carbamidomethyl)	1592.65	0	2.937e-05	4.00047	0	70.64	1.63966e-07	0
DTKVDHIQSEYLR	2	1	1	AAEL010235-RA 30 kDa salivary gland allergen Aed a 3 Precursor (Allergen Aed a 3)		1603.81	0	3.169e-07	4.03198	0	43.73	0.000425761	1
SALNNDLQSEVR	32	1	1	AAEL010235-RA 30 kDa salivary gland allergen Aed a 3 Precursor (Allergen Aed a 3)		1345.68	0	6.793e-06	4.13689	0	82.21	6.4025e-08	0
VPVVEAIGR	18	1	1	AAEL010235-RA 30 kDa salivary gland allergen Aed a 3 Precursor (Allergen Aed a 3)		939.56	0	0.002799	2.78446	0	71.83	1.90282e-07	0
IGDYSKIQGCFK	2	1	1	AAEL010235-RA 30 kDa salivary gland allergen Aed a 3 Precursor (Allergen Aed a 3)	C10(Carbamidomethyl)	1415.71	0	0.01281	1.49011	0	12.4	0.535159	1
SALNNDLQSEVRVPVVEAIGR	40	1	1	AAEL010235-RA 30 kDa salivary gland allergen Aed a 3 Precursor (Allergen Aed a 3)		2266.22	0	7.252e-07	5.3283	0	66.52	1.16993e-06	1
GSEKNDPADTYR	2	1	1	AAEL010235-RA 30 kDa salivary gland allergen Aed a 3 Precursor (Allergen Aed a 3)		1352.61	0.001	0.04322	1.46328	0	26.39	0.0127436	1
SKLSPITSK	2	1	1	AAEL010235-RA 30 kDa salivary gland allergen Aed a 3 Precursor (Allergen Aed a 3)		960.572	0	0.01008	2.0728	0	39.02	0.000682962	1
IQGCFK	2	1	1	AAEL010235-RA 30 kDa salivary gland allergen Aed a 3 Precursor (Allergen Aed a 3)	C4(Carbamidomethyl)	752.376	0	0.002713	1.68721	0	23.79	0.036978	0
NLESWYDRR	1	1	1	AAEL010230-RA NADH:ubiquinone dehydrogenase, putative		1238.59	0.008	0.3238	2.13672	0			1
AQFPEYFAR	4	1	1	AAEL010230-RA NADH:ubiquinone dehydrogenase, putative		1128.55	0	0.000139	2.14486	0	47.1	0.000155013	0
IAQLLADGERELFETQHFQPK	6	1	1	AAEL010230-RA NADH:ubiquinone dehydrogenase, putative		2470.28	0	7.673e-09	6.42384	0	54.27	2.20725e-05	1
EVIPPDWVLDYWHPLEK	2	1	1	AAEL010230-RA NADH:ubiquinone dehydrogenase, putative		2136.1	0	0.0005209	2.32806	0	19.25	0.102805	0
SELAADIQR	8	1	1	AAEL010228-RA conserved hypothetical protein		1002.53	0	0.001287	2.62981	0	84.6	4.54225e-08	0
VDNVEDGHERSELAADIQR	10	1	1	AAEL010228-RA conserved hypothetical protein		2153.03	0	0.0005251	5.30784	0	46.47	0.000166814	1
VIEQLDQIK	8	1	1	AAEL010228-RA conserved hypothetical protein		1085.63	0	0.006695	2.93913	0	47.27	0.000182812	0
VIEQLDQIKVDNVEDGHER	17	1	1	AAEL010228-RA conserved hypothetical protein		2236.12	0	1.199e-09	7.47498	0	113.29	3.91459e-11	1
ETYNKVIEQLDQIK	2	1	1	AAEL010228-RA conserved hypothetical protein		1720.92	0	1.39e-05	3.42923	0	56.07	2.06389e-05	1
NPIVDVIGSAGDFSK	26	1	1	AAEL010228-RA conserved hypothetical protein		1518.78	0	1.024e-06	4.95209	0	92.13	6.67462e-09	0
YLRNPIVDVIGSAGDFSK	30	1	1	AAEL010228-RA conserved hypothetical protein		1951.05	0	4.748e-10	7.27263	0	105.96	1.29292e-10	1
LGGSEIVQFAK	6	1	1	AAEL010227-RA dolichol-phosphate mannosyltransferase		1148.63	0	1.733e-06	3.72469	0	81.01	7.72689e-08	0
GANFLSQLLLRPNASDLTGSFR	10	1	1	AAEL010227-RA dolichol-phosphate mannosyltransferase		2377.27	0	2.011e-05	3.98394	0	41.63	0.000367582	0
LTVEDLVR	3	1	1	AAEL010220-RA;AAEL010220-RB hypothetical protein		944.545	0.005	0.1577	1.52997	0	26.83	0.0288413	0
LGNPVPTSSVIGTIGQFFVQR	6	2	1	AAEL010206-RA xylulose kinase		2217.22	0	3.916e-05	3.5985	0	61.26	1.90783e-06	0
ETYGYSPRPIYDHQYPR	11	2	1	AAEL010205-RB conserved hypothetical protein		2142.01	0	1.403e-05	4.15238	0	33.29	0.00328169	0
YGLYLR	3	2	1	AAEL010205-RB conserved hypothetical protein		784.441	0.001	0.03101	2.10749	0	36.77	0.00118863	0
FWQSYIR	6	2	1	AAEL010205-RB conserved hypothetical protein		999.512	0	0.005984	1.92181	0	51.73	5.10286e-05	0
NRPILLLNELDTPAGR	14	2	1	AAEL010205-RB conserved hypothetical protein		1792.01	0	1.142e-05	5.54647	0	105.91	7.69345e-11	0
DKPSQVVLPQELEYEPDTKPIFSLH	14	2	1	AAEL010205-RB conserved hypothetical protein		2909.51	0	1.636e-09	8.20551	0	63.32	1.79251e-06	0
VQSPGYHYSPVHR	2	2	1	AAEL010205-RB conserved hypothetical protein		1526.75	0	1.598e-05	2.86737	0	54.39	3.63915e-05	0
TSPELDAITAYNEVCK	2	1	1	AAEL010180-RA conserved hypothetical protein	C15(Carbamidomethyl)	1810.87	0	6.131e-06	2.3379	0	75.84	2.08492e-07	0
FIQNELPRDDYLYK	2	1	1	AAEL010180-RA conserved hypothetical protein		1813.93	0	0.0003352	3.89391	0	28.4	0.012214	1
ETLVTLLLR	2	1	1	AAEL010180-RA conserved hypothetical protein		1057.66	0	0.0007836	2.18172	0	45.48	6.22906e-05	0
TNPLRETLVTLLLR	2	1	1	AAEL010180-RA conserved hypothetical protein		1638.99	0	0.003558	1.75222	0	30.89	0.000812774	1
LLIIGDSGVGK	16	4	3	AAEL010170-RA;AAEL010170-RB;AAEL010170-RC ras-related protein Rab-8A, putative;AAEL005069-RA ras-related protein Rab-1A, putative;AAEL002155-RA;AAEL002155-RB ras-related protein Rab-10, putative		1071.64	0	3.531e-05	2.72895	0	71.4	5.25216e-07	0
NIEENASADVEK	4	1	1	AAEL010170-RA;AAEL010170-RB;AAEL010170-RC ras-related protein Rab-8A, putative		1318.61	0	5.648e-06	2.55314	0	81.78	4.51345e-08	0
TPYQEYADFLEK	16	1	1	AAEL010168-RA;AAEL010168-RB 40S ribosomal protein S2		1503.7	0	3.135e-06	5.24442	0	63.57	3.49436e-06	0
TYAFLTPDLWK	24	1	1	AAEL010168-RA;AAEL010168-RB 40S ribosomal protein S2		1354.7	0	7.609e-06	2.81944	0	61.35	6.33893e-06	0
TLEEIYLYSLPIK	8	1	1	AAEL010168-RA;AAEL010168-RB 40S ribosomal protein S2		1581.88	0	2.594e-07	3.74584	0	84.59	1.4249e-08	0
KLLQMAGIEDCYTMTR	2	1	1	AAEL010168-RA;AAEL010168-RB 40S ribosomal protein S2	C11(Carbamidomethyl)	1929.93	0	0.007726	1.7498	0	15.28	0.225327	1
GTGIVSAPVPK	4	1	1	AAEL010168-RA;AAEL010168-RB 40S ribosomal protein S2		1025.6	0	0.001259	2.90727	0	50.32	4.78418e-05	0
VFSSPDVEDSWR	2	1	1	AAEL010159-RA importin beta-3		1423.66	0	0.001441	1.87569	0	39.9	0.000624209	0
DGFLPYFQQVVPHFVK	2	1	1	AAEL010159-RA importin beta-3		1921	0	6.943e-05	2.55659	0	27.82	0.0132157	0
IVTTYEFPVRPEK	3	1	1	AAEL010148-RA sodium/potassium-dependent ATPase beta-2 subunit		1578.85	0.001	0.01709	2.38156	0	16	0.204719	0
RPTPENVCAFDVSK	2	1	1	AAEL010148-RA sodium/potassium-dependent ATPase beta-2 subunit	C8(Carbamidomethyl)	1619.78	0	9.347e-07	4.74025	0	75.01	3.155e-07	0
IDDFLAPYRDQTLLPGGGK	6	1	1	AAEL010148-RA sodium/potassium-dependent ATPase beta-2 subunit		2076.06	0	0.0003732	4.1979	0	49.73	7.82145e-05	1
KQVWVSCNGLAPADVEAIGPIEYFPNR	2	1	1	AAEL010148-RA sodium/potassium-dependent ATPase beta-2 subunit	C7(Carbamidomethyl)	3030.51	0	1.668e-05	3.23283	0	43.93	0.000196219	1
LSGGLYPAPLK	8	2	1	AAEL010146-RA;AAEL010146-RB 3-hydroxyacyl-coa dehyrogenase		1115.64	0	1.21e-05	3.55244	0	90.64	1.03557e-08	0
SAEQNTIEYLEK	10	2	1	AAEL010146-RA;AAEL010146-RB 3-hydroxyacyl-coa dehyrogenase		1424.69	0	2.722e-05	4.05526	0	77.97	1.92303e-07	0
VVITVGDGPGFYTTR	10	2	1	AAEL010146-RA;AAEL010146-RB 3-hydroxyacyl-coa dehyrogenase		1581.83	0	2.173e-07	3.93644	0	88.2	1.27896e-08	0
LSSIPTALDLALTGK	20	2	1	AAEL010146-RA;AAEL010146-RB 3-hydroxyacyl-coa dehyrogenase		1499.88	0	4.848e-05	3.34136	0	60.44	3.43387e-06	0
ISGIEKDQILSNLNATLSYDAFK	11	2	1	AAEL010146-RA;AAEL010146-RB 3-hydroxyacyl-coa dehyrogenase		2540.34	0	2.09e-10	7.8336	0	114.65	1.55959e-11	1
KLGIVDLLVTPLGPGLK	14	1	1	AAEL010146-RA;AAEL010146-RB 3-hydroxyacyl-coa dehyrogenase		1733.11	0	0.0004232	3.53495	0	58.96	1.26756e-06	1
TNLGLPEVMLGLLPGAGGTQR	10	2	1	AAEL010146-RA;AAEL010146-RB 3-hydroxyacyl-coa dehyrogenase		2094.14	0	7.362e-06	3.13031	0	89.33	5.65903e-09	0
LGIVDLLVTPLGPGLK	22	1	1	AAEL010146-RA;AAEL010146-RB 3-hydroxyacyl-coa dehyrogenase		1605.02	0	3.161e-07	4.0807	0	94.59	3.46713e-10	0
GVGQVQNGLQNAVK	8	2	1	AAEL010146-RA;AAEL010146-RB 3-hydroxyacyl-coa dehyrogenase		1411.77	0	1.398e-05	3.60957	0	83.43	2.63286e-08	0
HCIIATNTSAIPITK	2	2	1	AAEL010146-RA;AAEL010146-RB 3-hydroxyacyl-coa dehyrogenase	C2(Carbamidomethyl)	1639.89	0	0.01245	2.30898	0	18.56	0.084286	0
EVNQGALAILK	8	2	1	AAEL010146-RA;AAEL010146-RB 3-hydroxyacyl-coa dehyrogenase		1155.67	0	0.0004862	2.50923	0	64.37	2.30325e-06	0
SYADLYGAPFQPAQILVDMAK	6	2	1	AAEL010146-RA;AAEL010146-RB 3-hydroxyacyl-coa dehyrogenase		2298.15	0	7.898e-05	2.84181	0	34.92	0.00249633	0
SGLVNAITDYAFSIDWVK	2	2	1	AAEL010146-RA;AAEL010146-RB 3-hydroxyacyl-coa dehyrogenase		1999.02	0	0.01129	0.982616	0	17.26	0.167259	0
GANSVEDMQLR	2	2	1	AAEL010146-RA;AAEL010146-RB 3-hydroxyacyl-coa dehyrogenase		1219.58	0	1.086e-05	3.25714	0	78.6	1.17333e-07	0
GVFVYEGGR	2	2	1	AAEL010146-RA;AAEL010146-RB 3-hydroxyacyl-coa dehyrogenase		983.497	0	0.01392	1.87613	0	35.82	0.002304	0
NREVNQGALAILK	2	2	1	AAEL010146-RA;AAEL010146-RB 3-hydroxyacyl-coa dehyrogenase		1425.82	0	0.0002635	2.94952	0	59.23	4.05956e-06	1
FVNEAVLCLEEK	2	2	1	AAEL010146-RA;AAEL010146-RB 3-hydroxyacyl-coa dehyrogenase	C8(Carbamidomethyl)	1450.73	0	7.208e-06	2.88668	0	56.84	2.34961e-05	0
FSGGNLGVMEDLVK	2	2	1	AAEL010146-RA;AAEL010146-RB 3-hydroxyacyl-coa dehyrogenase		1465.74	0	8.832e-07	3.07764	0	95.56	3.22447e-09	0
SYADLYGAPFQPAQILVDMAKDPSK	2	2	1	AAEL010146-RA;AAEL010146-RB 3-hydroxyacyl-coa dehyrogenase		2725.37	0	4.821e-09	6.58088	0	65.77	1.64207e-06	1
VGVDKGFEAGSEAER	12	2	1	AAEL010146-RA;AAEL010146-RB 3-hydroxyacyl-coa dehyrogenase		1550.76	0	3.186e-08	5.01942	0	118.76	1.42359e-11	1
VNSLGAEVQAEFDAVFR	2	2	1	AAEL010146-RA;AAEL010146-RB 3-hydroxyacyl-coa dehyrogenase		1851.93	0	0.001556	2.80799	0	33.35	0.00404583	0
VVDNVLVVTLDSPNVK	1	2	1	AAEL010146-RA;AAEL010146-RB 3-hydroxyacyl-coa dehyrogenase		1710.98	0.002	0.04836	0.968543	0			0
GLIGLFR	2	2	1	AAEL010146-RA;AAEL010146-RB 3-hydroxyacyl-coa dehyrogenase		775.476	0.001	0.02496	1.51641	0	42.04	0.000281328	0
SGLVNAITDYAFSIDWVKDK	2	2	1	AAEL010146-RA;AAEL010146-RB 3-hydroxyacyl-coa dehyrogenase		2242.15	0	3.171e-05	3.39621	0	42.91	0.000350502	1
GQNIYNCDYTHLPPPR	12	2	2	AAEL010145-RC sodium/potassium-dependent ATPase beta-2 subunit;AAEL010145-RA;AAEL010145-RB sodium/potassium-dependent ATPase beta-2 subunit	C7(Carbamidomethyl)	1944.89	0	1.541e-09	4.62467	0	120.21	4.85926e-12	0
DLQDYIK	7	2	2	AAEL010145-RC sodium/potassium-dependent ATPase beta-2 subunit;AAEL010145-RA;AAEL010145-RB sodium/potassium-dependent ATPase beta-2 subunit		894.462	0	0.003687	1.97197	0	36.33	0.00306144	0
GIIINIECK	6	2	2	AAEL010145-RC sodium/potassium-dependent ATPase beta-2 subunit;AAEL010145-RA;AAEL010145-RB sodium/potassium-dependent ATPase beta-2 subunit	C8(Carbamidomethyl)	1059.58	0	0.001852	2.10184	0	52.86	7.60882e-05	0
GFPGYYYPYENSEGYLSPLVAVHFERPIR	2	2	2	AAEL010145-RC sodium/potassium-dependent ATPase beta-2 subunit;AAEL010145-RA;AAEL010145-RB sodium/potassium-dependent ATPase beta-2 subunit		3420.67	0	0.0002296	2.21106	0	11.7	0.304237	0
QWTDALDDFLQDYR	2	2	2	AAEL010145-RC sodium/potassium-dependent ATPase beta-2 subunit;AAEL010145-RA;AAEL010145-RB sodium/potassium-dependent ATPase beta-2 subunit		1785.81	0	1.762e-07	2.74266	0	78.72	7.45235e-08	0
QYGPCTLENHYNYHK	6	2	2	AAEL010145-RC sodium/potassium-dependent ATPase beta-2 subunit;AAEL010145-RA;AAEL010145-RB sodium/potassium-dependent ATPase beta-2 subunit	C5(Carbamidomethyl)	1923.85	0	6.945e-09	3.56851	0	39.98	0.000276269	0
FLYNSNEGTVLGR	12	1	1	AAEL010145-RC sodium/potassium-dependent ATPase beta-2 subunit		1469.75	0	9.828e-06	3.44649	0	101.64	6.34077e-10	0
SPTGHPIPEAEQEAFFVR	14	1	1	AAEL010145-RC sodium/potassium-dependent ATPase beta-2 subunit		2011.98	0	6.747e-09	7.69858	0	73.05	4.33519e-07	0
HTMNTVWVSCEGENPADIENVGPIK	1	1	1	AAEL010145-RC sodium/potassium-dependent ATPase beta-2 subunit	C10(Carbamidomethyl)	2797.28	0	0.004444			22.22	0.0272905	0
LFLWNPAEGEIFGR	10	1	1	AAEL010145-RA;AAEL010145-RB sodium/potassium-dependent ATPase beta-2 subunit		1648.85	0	1.867e-06	3.75195	0	76.88	2.31781e-07	0
QVEEPFDQFQQYYR	2	1	1	AAEL010145-RA;AAEL010145-RB sodium/potassium-dependent ATPase beta-2 subunit		1876.85	0	3.539e-07	3.7359	0	70.85	3.94676e-07	0
EQTEGEFSALEHETVPGVIECLK	9	1	1	AAEL010143-RA isocitrate dehydrogenase	C21(Carbamidomethyl)	2602.25	0	8.922e-07	5.4064	0	56.67	1.57153e-05	0
DLGGQSTTDDFTK	4	1	1	AAEL010143-RA isocitrate dehydrogenase		1384.61	0	9.615e-05	3.36795	0	79.85	4.55463e-08	0
FAFDYATK	2	1	1	AAEL010143-RA isocitrate dehydrogenase		962.455	0	0.01405	1.37228	0	42.15	0.000536392	0
LTYVADQDGFQPQGAHLPVEPPVPEHVIK	6	1	1	AAEL010127-RA pupal cuticle protein 78E, putative		3181.64	0	8.617e-07	6.3747	0	53.41	1.34531e-05	0
ANPPKDPDFNPAFLESVIAR	11	1	1	AAEL010127-RA pupal cuticle protein 78E, putative		2198.14	0	6.724e-12	5.06447	0	59.17	7.80836e-06	1
TSEDLSASTPSSSSASTPK	2	1	1	AAEL010112-RA conserved hypothetical protein		1839.85	0	0.0006839	1.81582	0	40.23	0.000592762	0
LAFAGIK	2	1	1	AAEL010111-RA leucine-rich transmembrane protein		719.447	0	0.003817	1.54559	0	44.28	0.000128771	0
ATCIGNNSAAAVSALK	2	1	1	AAEL010087-RA proteasome subunit alpha type	C3(Carbamidomethyl)	1547.79	0	4.807e-06	3.68633	0	98.89	1.35578e-09	0
ILSSTEVDALIAK	2	1	1	AAEL010087-RA proteasome subunit alpha type		1359.78	0	1.048e-05	3.16352	0	115.17	1.56606e-11	0
HYGYQLYQSDPSGNYGGWK	2	1	1	AAEL010087-RA proteasome subunit alpha type		2219.99	0	1.586e-06	4.73733	0	50.72	3.26183e-05	0
EAKLLHSMYLEYQDDLTILQK	1	1	1	AAEL010081-RA conserved hypothetical protein		2551.28	0.003	0.1043	3.07671	0			1
VGGINCEEEQSLCGQHGVR	22	1	1	AAEL010065-RA protein disulfide-isomerase A6 precursor	C6(Carbamidomethyl); C13(Carbamidomethyl)	2128.96	0	1.327e-08	6.86258	0	142.3	2.53203e-14	0
DIAEAALAEAK	2	1	1	AAEL010065-RA protein disulfide-isomerase A6 precursor		1101.58	0	0.009977	2.36171	0	52.29	6.25613e-05	0
TAKDIAEAALAEAK	2	1	1	AAEL010065-RA protein disulfide-isomerase A6 precursor		1401.76	0	1.638e-05	4.46857	0	75.14	3.03134e-07	1
AQQFGIQGYPTIK	10	1	1	AAEL010065-RA protein disulfide-isomerase A6 precursor		1450.77	0	4.389e-05	3.98276	0	67.27	1.62187e-06	0
NNYLAILAK	6	1	1	AAEL010065-RA protein disulfide-isomerase A6 precursor		1019.59	0	0.003285	2.67236	0	47.78	0.000135881	0
HSENIPAPEIVQLTSEEVTK	10	1	1	AAEL010065-RA protein disulfide-isomerase A6 precursor		2221.15	0	3.875e-09	6.78803	0	93.77	3.52598e-09	0
TASDIVNWALEK	16	1	1	AAEL010065-RA protein disulfide-isomerase A6 precursor		1346.71	0	2.954e-06	4.22153	0	92.86	5.33135e-09	0
GSFSEEGINEFLR	14	1	1	AAEL010065-RA protein disulfide-isomerase A6 precursor		1484.71	0	1.928e-05	4.17923	0	78.64	9.43733e-08	0
ATCEEKPLCVVSVLPHILDCDAACR	4	1	1	AAEL010065-RA protein disulfide-isomerase A6 precursor	C3(Carbamidomethyl); C9(Carbamidomethyl); C20(Carbamidomethyl); C24(Carbamidomethyl)	2913.37	0	9.197e-07	3.9289	0	39.62	0.000583921	0
LGALDATVHTIK	8	1	1	AAEL010065-RA protein disulfide-isomerase A6 precursor		1238.71	0	9.603e-08	4.29775	0	80.96	3.60755e-08	0
ILEDSLRALIKPQYVDQIPK	1	1	1	AAEL010059-RA bacterial-type ABC transport ATP-binding subunit? or RNAse l inhibitor		2339.34	0.009	0.3751	1.77137	0			1
VGDGVKPDFTFSGHQK	1	2	1	AAEL010035-RA WD-repeat protein		1718.87	0.005	0.2119	2.22425	0			0
YLVENRDIVVK	2	1	1	AAEL010032-RA translocon-associated protein, beta subunit precursor (trap-beta) (signal sequence receptor beta subunit)		1347.76	0	0.005372	2.47767	0	36.92	0.00118893	1
TNTVVNATGVWGR	2	2	1	AAEL010028-RA sarcosine dehydrogenase		1374.72	0	0.002152	3.15555	0	36.7	0.00276866	0
IVTGENLLGVK	2	2	1	AAEL010028-RA sarcosine dehydrogenase		1142.67	0	0.001265	2.12053	0	58.91	1.08607e-05	0
FTTFDLGGHTQAR	6	1	1	AAEL010012-RA GTP-binding protein sar1		1450.71	0	2.963e-05	3.78033	0	60.08	1.05047e-05	0
NHFALYQLTTGK	4	1	1	AAEL010012-RA GTP-binding protein sar1		1392.72	0	1.131e-06	4.53237	0	85.06	3.30602e-08	0
IDKPGAASEDELRNHFALYQLTTGK	6	1	1	AAEL010012-RA GTP-binding protein sar1		2774.42	0	1.478e-05	5.27966	0	36.37	0.000945766	1
LLFLGLDNAGK	4	1	1	AAEL010012-RA GTP-binding protein sar1		1160.68	0	0.0002296	2.86431	0	76.12	1.18506e-07	0
FAESKNELDSLLTDEALSNCPVLILGNK	4	1	1	AAEL010012-RA GTP-binding protein sar1	C20(Carbamidomethyl)	3090.57	0	3.914e-09	5.73037	0	104.4	1.72462e-10	1
NELDSLLTDEALSNCPVLILGNK	7	1	1	AAEL010012-RA GTP-binding protein sar1	C15(Carbamidomethyl)	2528.29	0	3.759e-07	3.66863	0	83.33	2.53161e-08	0
IDKPGAASEDELR	2	1	1	AAEL010012-RA GTP-binding protein sar1		1400.7	0	6.322e-06	3.52925	0	79.84	1.08422e-07	0
LAQHVPTLHPTSEELSIGNMR	2	1	1	AAEL010012-RA GTP-binding protein sar1		2330.2	0	1.25e-06	4.99637	0	39.29	0.000977413	0
NELPGRPLELFMCSVLKR	2	1	1	AAEL010012-RA GTP-binding protein sar1	C13(Carbamidomethyl)	2159.15	0	8.337e-06	4.14477	0	43.77	0.000264448	1
NELPGRPLELFMCSVLK	2	1	1	AAEL010012-RA GTP-binding protein sar1	C13(Carbamidomethyl)	2003.06	0	0.002593	2.10627	0	17.09	0.138758	0
INSNLDEVAGIKK	2	1	1	AAEL010007-RA conserved hypothetical protein		1400.77	0.001	0.04688	2.03888	0	28.22	0.0116009	1
ALLQEENPLDEVSK	2	2	1	AAEL010004-RB conserved hypothetical protein		1584.82	0	3.219e-06	3.00242	0	73.34	4.26371e-07	0
SVHVPVPSPPLPEPEPTVEK	4	1	1	AAEL010004-RB conserved hypothetical protein		2135.15	0	4.612e-05	4.4604	0	29.74	0.00536156	0
SAHQAQALWGACQSLWSSIR	4	2	1	AAEL010004-RB conserved hypothetical protein	C12(Carbamidomethyl)	2257.12	0	5.342e-08	4.67495	0	75.84	1.90249e-07	0
AAEGDELVGVVLK	2	2	1	AAEL010004-RB conserved hypothetical protein		1299.71	0	4.568e-05	2.66894	0	72.88	4.68858e-07	0
AAEDAAEDARENIEK	6	2	1	AAEL010004-RB conserved hypothetical protein		1631.76	0	5.467e-08	5.3982	0	68.86	7.80102e-07	1
LQIEGDQQLKR	2	2	1	AAEL010004-RB conserved hypothetical protein		1327.73	0	0.0005154	3.61983	0	43.84	0.000342829	1
EQLRPLKDEIGAVAR	1	2	1	AAEL010004-RB conserved hypothetical protein		1694.96	0	2.913e-05	2.33037	0			1
LTAVWEAVAGDLK	2	1	1	AAEL009995-RA transmembrane protein, putative		1372.76	0	0.0003678	1.63797	0	51.53	6.43311e-05	0
HGVPLLYDGPANEDALIGK	2	1	1	AAEL009995-RA transmembrane protein, putative		1979.04	0	5.003e-08	4.81951	0	73.85	3.11134e-07	0
LFHSHSNFVVLFSK	2	1	1	AAEL009995-RA transmembrane protein, putative		1661.89	0	0.002194	1.80608	0	15.46	0.227557	0
LYSPTKEPAVVFFR	4	1	1	AAEL009995-RA transmembrane protein, putative		1653.91	0	2.373e-05	4.52706	0	57.34	9.87083e-06	1
NASPEKVPVPQSPFDQVVEQAVHHLK	3	1	1	AAEL009995-RA transmembrane protein, putative		2880.52	0	2.818e-12	5.74859	0	46.32	6.8837e-05	1
EVPSFIFLR	2	1	1	AAEL009995-RA transmembrane protein, putative		1107.63	0	0.0008804	1.8316	0	42.51	0.000378707	0
SFVTFAQDWYK	2	1	1	AAEL009995-RA transmembrane protein, putative		1391.67	0	1.381e-05	2.06282	0	62.17	6.00669e-06	0
VPVPQSPFDQVVEQAVHHLK	4	1	1	AAEL009995-RA transmembrane protein, putative		2254.21	0	3.332e-07	5.5653	0	34.69	0.00146039	0
RLNPLTNTQQLIK	18	1	1	AAEL009994-RA 60S ribosomal protein L4		1538.9	0	0.0005234	4.71402	0	77.36	3.3976e-08	1
LNPLTNTQQLIK	16	1	1	AAEL009994-RA 60S ribosomal protein L4		1382.81	0	2.561e-05	3.57809	0	57.74	5.46869e-06	0
NLALPYVFK	16	1	1	AAEL009994-RA 60S ribosomal protein L4		1064.61	0	0.00325	2.03975	0	39.73	0.000622524	0
APIRPDVVSEVSQLMR	9	1	1	AAEL009994-RA 60S ribosomal protein L4		1796.97	0	2.041e-08	4.92565	0	54.94	1.77948e-05	0
GHVIDGISELPLVVSDEVQK	22	1	1	AAEL009994-RA 60S ribosomal protein L4		2134.15	0	2.091e-13	5.75896	0	79.2	5.04951e-08	0
DYNLPNPLMANTDLAR	8	1	1	AAEL009994-RA 60S ribosomal protein L4		1817.89	0	9.728e-05	3.5432	0	68.45	1.08596e-06	0
YALVSAIAASGVPALVQSR	32	1	1	AAEL009994-RA 60S ribosomal protein L4		1873.06	0	9.48e-07	4.1065	0	73.27	1.36583e-07	0
QAYAVSEAAGHQTSAESWGTGR	14	1	1	AAEL009994-RA 60S ribosomal protein L4		2264.04	0	1.244e-08	6.10737	0	108.15	7.19611e-11	0
SKVWADVQK	14	1	1	AAEL009994-RA 60S ribosomal protein L4		1060.58	0	0.01885	2.95256	0	48.73	0.00016545	1
NIPGVDTMSVNR	6	1	1	AAEL009994-RA 60S ribosomal protein L4	M8(Oxidation)	1318.65	0	8.49e-05	1.82788	0	66.05	2.44589e-06	0
LCVWTESAFAQLNDIYGTWK	4	1	1	AAEL009994-RA 60S ribosomal protein L4	C2(Carbamidomethyl)	2402.17	0	0.0009273	2.38148	0	33.85	0.00271984	0
APIRPDVVSEVSQLMR	2	1	1	AAEL009994-RA 60S ribosomal protein L4	M15(Oxidation)	1812.96	0	8.089e-06	3.25566	0	44.56	0.000285205	0
DKNLALPYVFK	1	1	1	AAEL009994-RA 60S ribosomal protein L4		1307.74	0.007	0.2927	1.83542	0			1
RGPLVIYAK	2	1	1	AAEL009994-RA 60S ribosomal protein L4		1016.62	0	0.003952	2.38431	0	35.08	0.000977936	1
DYNLPNPLMANTDLAR	2	1	1	AAEL009994-RA 60S ribosomal protein L4	M9(Oxidation)	1833.86	0	0.004998	1.69897	0	43.87	0.000309704	0
LTYIEATDKDNKPTKPSSQNEK	28	1	1	AAEL009993-RA conserved hypothetical protein		2507.26	0	1.769e-06	5.29221	0	36.12	0.00147828	1
ISHNYGDSKFDQTYK	34	1	1	AAEL009993-RA conserved hypothetical protein		1802.85	0	4.37e-14	6.19719	0	96.61	1.7571e-09	1
LTTPYDSYVIK	10	1	1	AAEL009993-RA conserved hypothetical protein		1299.68	0	0.0001763	2.10244	0	56.05	2.35898e-05	0
KYGSNPEAHIAFR	26	1	1	AAEL009993-RA conserved hypothetical protein		1489.76	0	3.762e-07	6.03061	0	95.77	2.8339e-09	1
IAEVDETGNIK	24	1	1	AAEL009993-RA conserved hypothetical protein		1188.62	0	2.043e-05	3.68953	0	81.63	8.69142e-08	0
MIVHDDEGNVIK	26	1	1	AAEL009993-RA conserved hypothetical protein		1369.69	0	7.884e-07	4.07361	0	67.52	1.71701e-06	0
TTVVVKPNAVQYK	34	1	1	AAEL009993-RA conserved hypothetical protein		1446.83	0	2.933e-06	4.42713	0	73.17	2.07238e-07	0
GEDDSWKLDTTNNNSR	4	1	1	AAEL009993-RA conserved hypothetical protein		1851.83	0	1.06e-05	4.54894	0	58.79	7.39926e-06	1
NYVVEGVQDAK	19	1	1	AAEL009993-RA conserved hypothetical protein		1221.62	0	4.109e-05	2.89815	0	67.28	2.26353e-06	0
YGSNPEAHIAFR	40	1	1	AAEL009993-RA conserved hypothetical protein		1361.66	0	9.979e-05	4.24085	0	104.75	3.03144e-10	0
QVVASPWAVTSK	22	1	1	AAEL009993-RA conserved hypothetical protein		1272.7	0	1.042e-05	3.94713	0	75.01	3.42318e-07	0
TATIQTNGFVSR	28	1	1	AAEL009993-RA conserved hypothetical protein		1294.68	0	4.068e-06	3.76201	0	72.53	4.83077e-07	0
YDSTGEFITSK	34	1	1	AAEL009993-RA conserved hypothetical protein		1247.58	0	0.003746	3.46773	0	74.65	2.27941e-07	0
TVGETDLYVR	32	1	1	AAEL009993-RA conserved hypothetical protein		1152.59	0	0.0004361	3.16674	0	82.33	6.11106e-08	0
TFYPDLETGLPMK	8	1	1	AAEL009993-RA conserved hypothetical protein	M12(Oxidation)	1527.75	0	9.8e-05	2.33262	0	51.85	5.68224e-05	0
AFQYHDDFVSNDNPTDR	53	1	1	AAEL009993-RA conserved hypothetical protein		2040.87	0	1.752e-08	7.59765	0	109.73	2.55394e-11	0
YPYYLVTQK	24	1	1	AAEL009993-RA conserved hypothetical protein		1174.62	0	0.0002801	3.06955	0	39.96	0.00137258	0
LTSIWVDGHLR	30	1	1	AAEL009993-RA conserved hypothetical protein		1296.71	0	0.0002744	3.60386	0	62.77	4.57105e-06	0
NNKYYNVLLDHEGSTR	24	1	1	AAEL009993-RA conserved hypothetical protein		1922.94	0	3.248e-07	6.86963	0	64.71	3.46516e-06	1
YTGQEFDEETGLYNYHAR	60	1	1	AAEL009993-RA conserved hypothetical protein		2192.96	0	1.86e-08	8.19355	0	117.3	6.61041e-12	0
QAIATQQFEQEIAK	30	1	1	AAEL009993-RA conserved hypothetical protein		1604.83	0	4.406e-06	5.63459	0	92.43	6.62915e-09	0
LLEKVEIDSPSTAQVLK	48	1	1	AAEL009993-RA conserved hypothetical protein		1870.06	0	1.922e-07	5.94129	0	101.4	2.17331e-10	1
KIHSVQWNLVEISSVAHR	28	1	1	AAEL009993-RA conserved hypothetical protein		2103.14	0	2.094e-08	8.93394	0	63.99	2.15473e-06	1
TSGQTEFIPIAGIDHDAEGK	48	1	1	AAEL009993-RA conserved hypothetical protein		2086.02	0	9.83e-07	6.86541	0	92.27	5.48456e-09	0
DIGDVDAFTLMNR	4	1	1	AAEL009993-RA conserved hypothetical protein	M11(Oxidation)	1482.69	0	0.0002725	2.2804	0	57.06	1.25945e-05	0
AIFEGTQQLTTGLVGSVIHKPK	64	1	1	AAEL009993-RA conserved hypothetical protein		2324.31	0	4.477e-07	8.11302	0	79.42	1.37145e-08	0
ETPDGGRVEFIYNEYNQLR	54	1	1	AAEL009993-RA conserved hypothetical protein		2300.11	0	6.524e-07	5.19114	0	61.01	5.70601e-06	1
NNELLHISPQGLNVYSVQGSASTFK	46	1	1	AAEL009993-RA conserved hypothetical protein		2703.4	0	1.91e-10	10.0788	0	128.82	6.82344e-13	0
LSPVNFNFEGSVYDAR	34	1	1	AAEL009993-RA conserved hypothetical protein		1814.88	0	3.359e-09	4.471	0	115.52	2.24435e-11	0
ETNDLQDNQQIVQVMTADNQVFDPEYVKR	18	1	1	AAEL009993-RA conserved hypothetical protein		3437.64	0	1.07e-13	8.20796	0	108.06	6.33075e-11	1
FSFPLVDLQGR	36	1	1	AAEL009993-RA conserved hypothetical protein		1278.69	0	2.081e-05	3.06839	0	82.23	6.2534e-08	0
YFCPYFSSFGGWSR	36	1	1	AAEL009993-RA conserved hypothetical protein	C3(Carbamidomethyl)	1760.77	0	1.616e-06	3.79508	0	65.39	5.78136e-07	0
LTTPYDSYVIKYEYEDPVVSMNQVAFK	23	1	1	AAEL009993-RA conserved hypothetical protein		3199.57	0	4.799e-10	5.46624	0	74.37	1.88281e-07	1
VEIDSPSTAQVLK	30	1	1	AAEL009993-RA conserved hypothetical protein		1386.74	0	2.336e-06	4.24774	0	88.7	1.32873e-08	0
DSKPLQEILLLDSSNVLIR	52	1	1	AAEL009993-RA conserved hypothetical protein		2153.23	0	2.893e-07	5.27563	0	89.67	1.40263e-09	0
IVYFLYNIFGR	30	1	1	AAEL009993-RA conserved hypothetical protein		1404.78	0	4.384e-06	2.49864	0	82.88	4.30216e-08	0
GAFVHQYAIASDLAFIQR	60	1	1	AAEL009993-RA conserved hypothetical protein		2007.04	0	1.208e-09	6.04945	0	91.84	4.64792e-09	0
LSLALGNPVNVLTGVVLPVEQR	58	1	1	AAEL009993-RA conserved hypothetical protein		2288.35	0	1.322e-09	5.6638	0	114.78	3.31872e-12	0
ESLSDYGLILYNNVVALR	27	1	1	AAEL009993-RA conserved hypothetical protein		2039.09	0	5.317e-08	4.11672	0	104.37	2.10217e-10	0
DLKESLSDYGLILYNNVVALR	13	1	1	AAEL009993-RA conserved hypothetical protein		2395.29	0	2.966e-06	3.90904	0	61.08	3.08033e-06	1
YVAPGYLVEIANNFLTEK	53	1	1	AAEL009993-RA conserved hypothetical protein		2041.07	0	5.269e-12	4.86607	0	100.62	5.41851e-10	0
TWFGMIEGASTIFMGTAGTAK	1	1	1	AAEL009993-RA conserved hypothetical protein		2177.04	0.002	0.06785	0.773773	0			0
LDQGSPAKPSAER	2	1	1	AAEL009993-RA conserved hypothetical protein		1355.69	0	0.004326	2.94228	0	18.77	0.132739	0
YQIHYKEDK	12	1	1	AAEL009993-RA conserved hypothetical protein		1223.6	0	1.828e-06	2.09745	0	43.02	0.000546279	1
LQQETLSDAK	7	1	1	AAEL009993-RA conserved hypothetical protein		1132.58	0	0.0001115	2.41122	0	63.43	6.46867e-06	0
LYYTEK	2	1	1	AAEL009993-RA conserved hypothetical protein		816.414	0	0.01816	1.21827	0	18.53	0.12485	0
TEQERTESCVSLQTNSAR	20	1	1	AAEL009993-RA conserved hypothetical protein	C9(Carbamidomethyl)	2095.98	0	8.818e-09	5.89509	0	58.72	7.78804e-06	1
RIAEVDETGNIK	12	1	1	AAEL009993-RA conserved hypothetical protein		1344.72	0	1.789e-07	4.37729	0	75.21	2.99794e-07	1
EIVVSESTTVKR	47	1	1	AAEL009993-RA conserved hypothetical protein		1347.75	0	3.803e-05	3.24456	0	84.45	2.78164e-08	1
TESCVSLQTNSAR	18	1	1	AAEL009993-RA conserved hypothetical protein	C4(Carbamidomethyl)	1452.68	0	1.116e-07	4.00411	0	106.17	1.75121e-10	0
VAETVWVQK	23	1	1	AAEL009993-RA conserved hypothetical protein		1059.59	0	4.534e-05	3.33243	0	76.68	3.36135e-07	0
EGLGFSEDDPPR	12	1	1	AAEL009993-RA conserved hypothetical protein		1318.59	0	1.254e-05	3.69806	0	77.44	8.47418e-08	0
HNLRGEIVEVAR	14	1	1	AAEL009993-RA conserved hypothetical protein		1392.77	0	1.371e-05	4.67851	0	57.19	1.46104e-05	1
DATFEYTAREEK	2	1	1	AAEL009993-RA conserved hypothetical protein		1459.67	0	0.006389	2.56052	0	18.28	0.091385	1
DGSVAYVAVNSDTK	22	1	1	AAEL009993-RA conserved hypothetical protein		1425.69	0	5.287e-06	4.02889	0	77.32	2.09449e-07	0
GGDSSICTPWSSGDRTEEAK	21	1	1	AAEL009993-RA conserved hypothetical protein	C7(Carbamidomethyl)	2139.91	0	4.293e-06	6.00225	0	78.67	2.44496e-08	1
DGAQLDAEQTITDK	46	1	1	AAEL009993-RA conserved hypothetical protein		1504.72	0	1.341e-06	4.52695	0	78.52	1.12484e-07	0
GNVLVEYKQEYPNPK	7	1	1	AAEL009993-RA conserved hypothetical protein		1777.92	0	1.091e-07	5.247	0	77.58	1.44903e-07	1
GYGCEPTGDGSILR	26	1	1	AAEL009993-RA conserved hypothetical protein	C4(Carbamidomethyl)	1481.67	0	2.677e-05	3.83332	0	65.19	1.63453e-06	0
YYNVLLDHEGSTR	36	1	1	AAEL009993-RA conserved hypothetical protein		1566.76	0	2.395e-07	4.21411	0	83.08	4.28074e-08	0
MCEAGQVPANPTTLQQVR	18	1	1	AAEL009993-RA conserved hypothetical protein	M1(Oxidation); C2(Carbamidomethyl)	2015.95	0	4.716e-08	5.40626	0	107.18	1.49312e-10	0
ASWHDKCDQNLIPLTAR	45	1	1	AAEL009993-RA conserved hypothetical protein	C7(Carbamidomethyl)	2025.01	0	2.466e-08	6.77056	0	90.31	8.19375e-09	1
SGALSKPVSWLR	52	1	1	AAEL009993-RA conserved hypothetical protein		1300.74	0	2.92e-08	4.65828	0	71.36	6.10501e-07	0
MLEQGYPEHYGHAYDYGSHGELIAAK	19	1	1	AAEL009993-RA conserved hypothetical protein		2936.34	0	2.898e-16	8.53651	0	84.66	1.36792e-08	0
IDKIEYDPLTQR	18	1	1	AAEL009993-RA conserved hypothetical protein		1490.78	0	3.558e-05	3.87937	0	58.08	1.84382e-05	1
MCEAGQVPANPTTLQQVR	27	1	1	AAEL009993-RA conserved hypothetical protein	C2(Carbamidomethyl)	1999.98	0	2.095e-09	5.5745	0	106.64	1.87506e-10	0
IRPLLEAGGFAR	42	1	1	AAEL009993-RA conserved hypothetical protein		1299.77	0	8.294e-07	5.58199	0	74.44	1.51095e-07	0
IPLGAFSNFKK	8	1	1	AAEL009993-RA conserved hypothetical protein		1221.71	0	2.589e-05	3.58418	0	54.32	1.70121e-05	1
TSGQTEFIPIAGIDHDAEGKVTK	22	1	1	AAEL009993-RA conserved hypothetical protein		2414.22	0	7.801e-07	6.53562	0	49.97	6.6961e-05	1
NKDNDIISVNYYVR	36	1	1	AAEL009993-RA conserved hypothetical protein		1712.87	0	6.019e-09	4.87919	0	88.03	1.19623e-08	1
SHQAIPNRDQAVYFDYGETESEPSLR	40	1	1	AAEL009993-RA conserved hypothetical protein		3009.41	0	1.365e-13	7.34237	0	56.81	8.12951e-06	1
FNNEAVSLQTSGPVGIK	24	1	1	AAEL009993-RA conserved hypothetical protein		1760.93	0	1.338e-07	5.358	0	107.04	1.89789e-10	0
SGGKDFAIGLDDLK	22	1	1	AAEL009993-RA conserved hypothetical protein		1435.74	0	3.635e-05	5.33545	0	89.67	1.23e-08	1
GHTATTPSNAELVIFATPK	54	1	1	AAEL009993-RA conserved hypothetical protein		1955.04	0	2.442e-06	7.3375	0	101.64	4.86697e-10	0
VSGIQYPFGVDGK	18	1	1	AAEL009993-RA conserved hypothetical protein		1366.7	0	1.04e-05	3.9893	0	86.9	2.22549e-08	0
YEYEDPVVSMNQVAFK	6	1	1	AAEL009993-RA conserved hypothetical protein	M10(Oxidation)	1934.89	0	2.01e-07	3.20866	0	73.8	2.85556e-07	0
SHELDRFWDSLSR	28	1	1	AAEL009993-RA conserved hypothetical protein		1647.78	0	1.028e-05	3.44263	0	57.65	1.53753e-05	1
TLEFGYDFR	22	1	1	AAEL009993-RA conserved hypothetical protein		1147.55	0	2.457e-06	2.55298	0	77.49	1.21202e-07	0
DCIVLDHGNTVFEDKQDYYLVK	19	1	1	AAEL009993-RA conserved hypothetical protein	C2(Carbamidomethyl)	2671.28	0	7.354e-10	7.95908	0	64.31	2.33529e-06	1
VEFIYNEYNQLR	22	1	1	AAEL009993-RA conserved hypothetical protein		1587.79	0	7.229e-08	3.60962	0	71.34	6.8677e-07	0
VLLYLLK	8	1	1	AAEL009993-RA conserved hypothetical protein		861.58	0	0.002536	1.76857	0	50.43	9.03587e-06	0
DQAVYFDYGETESEPSLR	18	1	1	AAEL009993-RA conserved hypothetical protein		2105.94	0	2.873e-13	4.70944	0	124.53	1.21568e-12	0
VVAAYDYLPYGQMIR	23	1	1	AAEL009993-RA conserved hypothetical protein	M13(Oxidation)	1774.89	0	0.0008093	2.92818	0	69.92	1.07971e-06	0
YEYEDPVVSMNQVAFK	6	1	1	AAEL009993-RA conserved hypothetical protein		1918.89	0	5.953e-08	3.00026	0	86.02	1.70023e-08	0
FKIPLGAFSNFK	32	1	1	AAEL009993-RA conserved hypothetical protein		1368.78	0	8.9e-06	4.28032	0	56.28	1.46013e-05	1
DYNNILTTYIYDQHGNQIQMLPPSYYHEK	16	1	1	AAEL009993-RA conserved hypothetical protein	M20(Oxidation)	3574.67	0	1.34e-08	6.12565	0	43.3	0.000191771	0
VVAAYDYLPYGQMIR	18	1	1	AAEL009993-RA conserved hypothetical protein		1758.9	0	4.571e-06	4.56163	0	75.49	2.54239e-07	0
DIGDVDAFTLMNR	6	1	1	AAEL009993-RA conserved hypothetical protein		1466.7	0	5.377e-06	2.86568	0	85.67	2.38497e-08	0
LTTPYDSYVIKYEYEDPVVSMNQVAFK	16	1	1	AAEL009993-RA conserved hypothetical protein	M21(Oxidation)	3215.58	0	1.936e-08	4.96062	0	68.86	6.69587e-07	1
NTLASMLGNSPGDVESFSIDPNGNHGVFYTGFK	22	1	1	AAEL009993-RA conserved hypothetical protein	M6(Oxidation)	3488.61	0	2.465e-10	6.5464	0	81.95	2.71262e-08	0
DYNNILTTYIYDQHGNQIQMLPPSYYHEK	6	1	1	AAEL009993-RA conserved hypothetical protein		3558.7	0	2.701e-05	4.49581	0	19.89	0.0400004	0
NTLASMLGNSPGDVESFSIDPNGNHGVFYTGFK	16	1	1	AAEL009993-RA conserved hypothetical protein		3472.65	0	1.047e-07	7.13705	0	51.2	3.45153e-05	0
IPKDFIMIHR	2	1	1	AAEL009993-RA conserved hypothetical protein		1269.72	0	1.132e-06	4.31794	0	56.1	1.39918e-05	1
FWDSLSR	6	1	1	AAEL009993-RA conserved hypothetical protein		910.446	0	0.004535	1.85738	0	54.38	3.35574e-05	0
GFFMPYQR	4	1	1	AAEL009993-RA conserved hypothetical protein	M4(Oxidation)	1061.49	0.001	0.03764	2.221	0	33.73	0.00239358	0
VKDTIILTWYK	8	1	1	AAEL009993-RA conserved hypothetical protein		1379.8	0	6.388e-05	3.04551	0	66.5	8.3952e-07	1
IDSLYYLESIK	3	1	1	AAEL009993-RA conserved hypothetical protein		1343.72	0	0.01252	1.30224	0	24.46	0.0347354	0
DTIILTWYK	12	1	1	AAEL009993-RA conserved hypothetical protein		1152.64	0	0.001807	2.29867	0	47.37	0.000103526	0
IGYAAIAMPSMAGLMFK	16	1	1	AAEL009993-RA conserved hypothetical protein		1771.9	0	1.032e-07	3.59919	0	86.69	1.95003e-08	0
VLFNMVGNK	2	1	1	AAEL009993-RA conserved hypothetical protein		1021.55	0	0.0009709	1.46425	0	46.71	0.000232502	0
NFLLLK	4	1	1	AAEL009993-RA conserved hypothetical protein		747.481	0	0.0164	1.63456	0	47.9	3.73016e-05	0
STGADDVHVDHVR	15	1	1	AAEL009993-RA conserved hypothetical protein		1407.66	0	2.072e-05	3.21166	0	94.24	2.97596e-09	0
EEKWEVSDGK	8	1	1	AAEL009993-RA conserved hypothetical protein		1206.56	0	0.0002503	2.16626	0	58.08	1.1203e-05	1
QVIQSLQEPVRK	8	1	1	AAEL009993-RA conserved hypothetical protein		1424.83	0	0.0002859	3.8027	0	79.12	3.73508e-08	1
KEGLGFSEDDPPR	8	1	1	AAEL009993-RA conserved hypothetical protein		1446.7	0	2.107e-08	5.09758	0	97.18	1.55055e-09	1
DSLDEASFK	10	1	1	AAEL009993-RA conserved hypothetical protein		1011.47	0	0.002758	2.59524	0	63.34	3.61489e-06	0
IYAQVISEEK	16	1	1	AAEL009993-RA conserved hypothetical protein		1179.63	0	1.774e-05	3.03421	0	66.88	2.08193e-06	0
EYQQAFDKLK	16	1	1	AAEL009993-RA conserved hypothetical protein		1269.65	0	5.429e-05	3.36746	0	38.59	0.00109302	1
SSIELQGGDLAK	18	1	1	AAEL009993-RA conserved hypothetical protein		1217.64	0	0.0001477	3.6116	0	71.2	9.48222e-07	0
FSSESICIR	10	1	1	AAEL009993-RA conserved hypothetical protein	C7(Carbamidomethyl)	1098.53	0	0.0001855	2.09215	0	59.22	9.81327e-06	0
KGEELIAEFPNTAYYDNFIASTWIR	16	1	1	AAEL009993-RA conserved hypothetical protein		2948.47	0	5.303e-16	5.7157	0	86.72	1.19176e-08	1
MIVHDDEGNVIK	2	1	1	AAEL009993-RA conserved hypothetical protein	M1(Oxidation)	1385.67	0	0.0009787	2.32765	0	49.37	0.000108675	0
EKFSSESICIR	2	1	1	AAEL009993-RA conserved hypothetical protein	C9(Carbamidomethyl)	1355.66	0	0.001981	2.27128	0	26.35	0.0209724	1
MLEQGYPEHYGHAYDYGSHGELIAAK	9	1	1	AAEL009993-RA conserved hypothetical protein	M1(Oxidation)	2952.35	0	1.66e-15	6.78609	0	58.14	5.06424e-06	0
TLEFGYDFRGER	16	1	1	AAEL009993-RA conserved hypothetical protein		1489.71	0	0.001668	2.33985	0	33.33	0.00376257	1
IYAQVISEEKLTTPYDSYVIK	3	1	1	AAEL009993-RA conserved hypothetical protein		2460.32	0	9.002e-05	3.02786	0	34.67	0.00136477	1
QADKIVYFLYNIFGR	4	1	1	AAEL009993-RA conserved hypothetical protein		1846.99	0	0.000891	2.49139	0	39.19	0.000873651	1
TAQEATVGSTTDMLLLYVDNKPMK	2	1	1	AAEL009993-RA conserved hypothetical protein		2626.34	0	0.002666	1.83916	0	17.73	0.104566	0
IPLGAFSNFK	2	1	1	AAEL009993-RA conserved hypothetical protein		1093.6	0	0.00052	2.37116	0	58.82	1.21378e-05	0
GIEYMPVDEK	8	1	1	AAEL009993-RA conserved hypothetical protein	M5(Oxidation)	1196.56	0	0.0002124	1.89513	0	47.89	0.000106473	0
DATFEYTAR	18	1	1	AAEL009993-RA conserved hypothetical protein		1073.49	0	0.0009603	2.52691	0	44.38	0.000158668	0
GWEDSVDYR	2	1	1	AAEL009993-RA conserved hypothetical protein		1126.48	0	0.001024	1.63425	0	49.92	2.49555e-05	0
LVVYYDESDGEDMSVLGR	2	1	1	AAEL009993-RA conserved hypothetical protein	M13(Oxidation)	2062.92	0	3.744e-05	1.87678	0	70.84	3.46138e-07	0
MADLYTGNEYSLEIEK	2	1	1	AAEL009993-RA conserved hypothetical protein	M1(Oxidation)	1891.86	0	0.0004014	2.11872	0	50.89	4.03279e-05	0
ETNDLQDNQQIVQVMTADNQVFDPEYVKR	4	1	1	AAEL009993-RA conserved hypothetical protein	M15(Oxidation)	3453.64	0	9.415e-09	4.76809	0	73.17	1.8073e-07	1
IHSVQWNLVEISSVAHR	12	1	1	AAEL009993-RA conserved hypothetical protein		1975.05	0	6.664e-08	6.38219	0	67.91	9.14215e-07	0
IRFSFPLVDLQGR	2	1	1	AAEL009993-RA conserved hypothetical protein		1547.87	0.001	0.02102	1.43937	0	11.2	0.257916	1
NKEVLFSEVMFFDEESNIIR	2	1	1	AAEL009993-RA conserved hypothetical protein	M10(Oxidation)	2462.18	0	0.0001746	2.64389	0	30.18	0.00681174	1
DTNKPINTVTAYIHGPLGLLGFFR	20	1	1	AAEL009993-RA conserved hypothetical protein		2644.42	0	8.615e-09	3.76911	0	26.62	0.00555316	0
DNKGNVLVEYK	7	1	1	AAEL009993-RA conserved hypothetical protein		1278.66	0	0.0003197	2.89527	0	51.97	7.81457e-05	1
IYILNKGEDDSWK	4	1	1	AAEL009993-RA conserved hypothetical protein		1580.8	0	0.0002323	2.23698	0	34.97	0.00270657	1
GFFMPYQR	2	1	1	AAEL009993-RA conserved hypothetical protein		1045.5	0	0.002962	1.93129	0	37.6	0.00095579	0
SVIYKVDAK	8	1	1	AAEL009993-RA conserved hypothetical protein		1022.59	0	0.0002811	2.51462	0	57.61	7.80212e-06	1
DSDGDEIKLCTK	2	1	1	AAEL009993-RA conserved hypothetical protein	C10(Carbamidomethyl)	1380.63	0	0.0003534	2.38996	0	42.03	0.000416698	1
RVAETVWVQK	10	1	1	AAEL009993-RA conserved hypothetical protein		1215.69	0	0.00659	3.30734	0	50.44	8.7654e-05	1
LYYTEKGYGCEPTGDGSILR	1	1	1	AAEL009993-RA conserved hypothetical protein	C10(Carbamidomethyl)	2279.06	0.001	0.02023	1.86724	0			1
MADLYTGNEYSLEIEK	2	1	1	AAEL009993-RA conserved hypothetical protein		1875.86	0	0.001313	2.05164	0	38.32	0.000839218	0
NQKIDVNVR	2	1	1	AAEL009993-RA conserved hypothetical protein		1085.6	0.001	0.03281	1.27947	0	34.25	0.00385233	1
TTIVVPGGGK	2	1	1	AAEL009993-RA conserved hypothetical protein		928.545	0	0.005118	1.75634	0	40.81	0.000817403	0
NIVDKLSGK	2	1	1	AAEL009993-RA conserved hypothetical protein		973.568	0	0.004943	1.71242	0	46.69	0.000242147	1
DSDGDEIK	2	1	1	AAEL009993-RA conserved hypothetical protein		878.373	0.003	0.1055	1.0072	0	21.77	0.0149686	0
GIEYMPVDEK	2	1	1	AAEL009993-RA conserved hypothetical protein		1180.56	0	0.007366	1.63083	0	19.31	0.09612	0
MKIPLDFEK	2	1	1	AAEL009993-RA conserved hypothetical protein		1120.61	0	0.001132	1.73282	0	42.64	0.00058534	1
NTLASMLGNSPGDVESFSIDPNGNHGVFYTGFKR	2	1	1	AAEL009993-RA conserved hypothetical protein		3628.74	0	1.169e-05	3.95898	0	41.85	0.000284112	1
DFAIGLDDLK	2	1	1	AAEL009993-RA conserved hypothetical protein		1106.58	0	0.0007114	2.22493	0	59.36	1.49482e-05	0
DFAIGLDDLKELNSFGIGAGNGK	2	1	1	AAEL009993-RA conserved hypothetical protein		2351.21	0	0.004578	2.8468	0	23.28	0.0296033	1
LYDPDIGR	20	2	2	AAEL009992-RA conserved hypothetical protein;AAEL009993-RA conserved hypothetical protein		948.482	0	0.0136	2.18286	0	58.21	2.13676e-05	0
IPLDFEK	18	2	2	AAEL009992-RA conserved hypothetical protein;AAEL009993-RA conserved hypothetical protein		861.473	0	0.01262	2.00983	0	53.5	7.32561e-05	0
IEYDPLTQR	18	2	2	AAEL009992-RA conserved hypothetical protein;AAEL009993-RA conserved hypothetical protein		1134.58	0	0.000517	2.61097	0	58.09	2.09572e-05	0
DCIVLDHGNTVFEDK	16	2	2	AAEL009992-RA conserved hypothetical protein;AAEL009993-RA conserved hypothetical protein	C2(Carbamidomethyl)	1761.81	0	1.401e-05	4.22095	0	67.3	1.37794e-06	0
FFQMDPMEQYASPYK	10	2	2	AAEL009992-RA conserved hypothetical protein;AAEL009993-RA conserved hypothetical protein	M4(Oxidation); M7(Oxidation)	1913.83	0	1.437e-05	3.00476	0	59.51	3.02248e-06	0
FFQMDPMEQYASPYK	6	2	2	AAEL009992-RA conserved hypothetical protein;AAEL009993-RA conserved hypothetical protein		1881.84	0	6.652e-06	2.71985	0	55.41	1.40993e-05	0
ITDDDKTTIQFK	38	1	1	AAEL009992-RA conserved hypothetical protein		1424.73	0	2.529e-06	5.10361	0	89.51	1.26496e-08	1
FSADSVGVR	2	1	1	AAEL009992-RA conserved hypothetical protein		937.477	0	0.01588	2.4842	0	57.44	1.83006e-05	0
IYGSNPEAHIAYR	42	1	1	AAEL009992-RA conserved hypothetical protein		1490.74	0	1.36e-07	4.77004	0	105.33	3.32656e-10	0
FDYNTDDQLKPR	44	1	1	AAEL009992-RA conserved hypothetical protein		1511.72	0	2.043e-06	4.45768	0	90.03	7.44837e-09	0
LAIGIDSSSK	12	1	1	AAEL009992-RA conserved hypothetical protein		990.544	0	6.709e-05	2.68171	0	72.31	7.75486e-07	0
TLFDTALNHPR	42	1	1	AAEL009992-RA conserved hypothetical protein		1284.67	0	2.583e-05	4.19348	0	82.16	6.65908e-08	0
VRNQANQIISETYYVR	15	1	1	AAEL009992-RA conserved hypothetical protein		1954.02	0	0.0003464	4.78402	0	61.36	5.41043e-06	1
GYGTEPTGDGSILR	28	1	1	AAEL009992-RA conserved hypothetical protein		1422.69	0	2.237e-05	3.9367	0	78.54	1.25963e-07	0
YTGQEYDEETGLYNYHAR	47	1	1	AAEL009992-RA conserved hypothetical protein		2208.95	0	6.568e-16	7.46262	0	113.77	9.02482e-12	0
IPTNGEVIVLTTPK	10	1	1	AAEL009992-RA conserved hypothetical protein		1481.86	0	3.302e-08	4.83835	0	116.97	4.82182e-12	0
NQANQIISETYYVR	20	1	1	AAEL009992-RA conserved hypothetical protein		1698.84	0	8.703e-06	4.86594	0	76.56	2.11968e-07	0
STPDGGRVDFLYNDFK	26	1	1	AAEL009992-RA conserved hypothetical protein		1830.88	0	0.005957	4.43908	0	47.32	0.000152916	1
DLDTFFTR	20	1	1	AAEL009992-RA conserved hypothetical protein		1014.49	0	0.002485	2.06624	0	41.22	0.000554993	0
KVDNLYYLESINQDGDSDPVLR	33	1	1	AAEL009992-RA conserved hypothetical protein		2553.26	0	1.344e-09	7.74566	0	111.75	5.27992e-11	1
YPYSQTEYYDNPLEIR	26	1	1	AAEL009992-RA conserved hypothetical protein		2050.94	0	7.549e-16	5.12566	0	104.34	2.39284e-10	0
TEFQAGWHNR	22	1	1	AAEL009992-RA conserved hypothetical protein		1245.57	0	0.0002161	3.44794	0	52.99	2.38613e-05	0
QIGNEFVLTWYK	4	1	1	AAEL009992-RA conserved hypothetical protein		1497.77	0	0.003222	3.02174	0	59.52	9.66087e-06	0
TYYPDLEVNMPAICSTGFNR	2	1	1	AAEL009992-RA conserved hypothetical protein	C14(Carbamidomethyl)	2348.07	0	0.0002277	2.59464	0	36.13	0.00102388	0
DFKPLQEILLQDAGTILVR	36	1	1	AAEL009992-RA conserved hypothetical protein		2169.25	0	0.001955	4.88908	0	82.03	6.2513e-09	0
FDHNLRGEVTK	28	1	1	AAEL009992-RA conserved hypothetical protein		1315.68	0	7.598e-05	3.80506	0	53.69	3.80531e-05	1
AYQQIPNR	2	1	1	AAEL009992-RA conserved hypothetical protein		989.515	0	0.009167	1.64445	0	30.18	0.0138633	0
VAEVSEQGQIK	42	1	1	AAEL009992-RA conserved hypothetical protein		1187.63	0	0.0002014	3.47468	0	56.82	2.64121e-05	0
LQVEEAKQPSVK	4	1	1	AAEL009992-RA conserved hypothetical protein		1355.75	0	0.0003935	3.35767	0	36.14	0.00162958	1
HALVAAVSAESNNK	4	1	1	AAEL009992-RA conserved hypothetical protein		1410.74	0	5.985e-10	3.37828	0	117.76	1.49907e-11	0
YDSSGEYVVMK	5	1	1	AAEL009992-RA conserved hypothetical protein	M10(Oxidation)	1293.57	0	0.001901	1.8662	0	55.78	1.34763e-05	0
VTVYVESYGGKK	31	1	1	AAEL009992-RA conserved hypothetical protein		1329.71	0	1.405e-05	4.45141	0	75.53	2.79898e-07	1
TTALIHNNGQISYR	18	1	1	AAEL009992-RA conserved hypothetical protein		1587.83	0	1.494e-07	4.45471	0	75.69	2.5089e-07	0
KGFPEHYGHAYDYGTHGELIAAK	6	1	1	AAEL009992-RA conserved hypothetical protein		2561.24	0	1.205e-09	7.68328	0	40.44	0.000596409	1
VTVYVESYGGK	6	1	1	AAEL009992-RA conserved hypothetical protein		1201.61	0	9.143e-06	2.97998	0	64.74	3.3238e-06	0
SVAGQDQTAQFVTVNSK	8	1	1	AAEL009992-RA conserved hypothetical protein		1779.9	0	3.939e-07	4.72201	0	87.97	1.74749e-08	0
FYNTLLDHEGSTR	24	1	1	AAEL009992-RA conserved hypothetical protein		1552.74	0	5.012e-07	3.96691	0	91.63	5.84008e-09	0
GFPEHYGHAYDYGTHGELIAAK	9	1	1	AAEL009992-RA conserved hypothetical protein		2433.13	0	4.614e-12	6.33518	0	47.53	8.91849e-05	0
VRETGEEAAIVDLDHDAQGK	10	1	1	AAEL009992-RA conserved hypothetical protein		2153.04	0	6.127e-09	8.3071	0	78.86	9.29621e-08	1
TGDKPVIFIVNQEK	12	1	1	AAEL009992-RA conserved hypothetical protein		1587.87	0	1.669e-05	5.61895	0	48.76	9.3797e-05	0
DQTGVWKPEQSVLR	14	1	1	AAEL009992-RA conserved hypothetical protein		1642.86	0	3.396e-05	4.21135	0	63.95	3.2016e-06	0
QVVYPSEVLHGSTSHSVLVTTR	11	1	1	AAEL009992-RA conserved hypothetical protein		2396.25	0	2.336e-07	4.87411	0	61.9	2.90544e-06	0
WLRDTIDESSFK	2	1	1	AAEL009992-RA conserved hypothetical protein		1496.72	0	7.415e-05	4.20564	0	28.22	0.0152921	1
YPYYLVAQR	26	1	1	AAEL009992-RA conserved hypothetical protein		1172.61	0	8.353e-05	2.97769	0	57.82	2.04843e-05	0
ETGEEAAIVDLDHDAQGK	7	1	1	AAEL009992-RA conserved hypothetical protein		1897.87	0	4.12e-07	4.76454	0	44.2	0.000245222	0
NQPFPTNGFQQEVAK	18	1	1	AAEL009992-RA conserved hypothetical protein		1704.83	0	1.046e-05	4.77697	0	99.56	1.09002e-09	0
GIEYFPVSSECK	2	1	1	AAEL009992-RA conserved hypothetical protein	C11(Carbamidomethyl)	1415.65	0	1.316e-05	2.5811	0	62.06	3.88938e-06	0
NDVVVLPLK	16	1	1	AAEL009992-RA conserved hypothetical protein		996.604	0	0.004664	2.54412	0	65.21	9.18967e-07	0
YGGYSFDQNYVYK	24	1	1	AAEL009992-RA conserved hypothetical protein		1603.71	0	3.729e-07	4.74442	0	91.89	2.20028e-09	0
SYLDFEYR	20	1	1	AAEL009992-RA conserved hypothetical protein		1092.5	0	0.0004451	2.32357	0	63.46	3.08809e-06	0
LGYFDELGRPLK	14	1	1	AAEL009992-RA conserved hypothetical protein		1407.76	0	8.118e-06	3.54504	0	53.68	4.37119e-05	0
FLESIEVDTSTYK	14	1	1	AAEL009992-RA conserved hypothetical protein		1531.75	0	1.55e-06	3.51189	0	99.31	1.14289e-09	0
EYAMYFDYGENDPNPAVR	8	1	1	AAEL009992-RA conserved hypothetical protein	M4(Oxidation)	2166.92	0	4.192e-06	3.51492	0	82.96	9.61067e-09	0
LSDLYSGSSYSLMITK	6	1	1	AAEL009992-RA conserved hypothetical protein	M13(Oxidation)	1780.88	0	1.437e-05	2.7184	0	49.99	9.87271e-05	0
IVYFLYNAAGK	28	1	1	AAEL009992-RA conserved hypothetical protein		1258.69	0	1.834e-05	2.79768	0	57.75	1.64523e-05	0
FNIPLGEYTSFRK	26	1	1	AAEL009992-RA conserved hypothetical protein		1571.82	0	0.0001126	3.95389	0	44.96	0.000292026	1
VDFLYNDFK	16	1	1	AAEL009992-RA conserved hypothetical protein		1160.56	0	0.0003868	2.57921	0	57.62	1.71252e-05	0
GAVTVPAWSDWK	20	1	1	AAEL009992-RA conserved hypothetical protein		1316.67	0	2.188e-05	2.65011	0	53.69	4.68181e-05	0
EYAMYFDYGENDPNPAVR	2	1	1	AAEL009992-RA conserved hypothetical protein		2150.91	0	2.247e-06	3.07157	0	78.52	2.46058e-08	0
VFLYLLNK	28	1	1	AAEL009992-RA conserved hypothetical protein		1009.62	0	0.0001922	2.2022	0	42.32	0.000108436	0
DYGVSSQSIIEVPGENLK	6	1	1	AAEL009992-RA conserved hypothetical protein		1934.98	0	2.438e-07	3.2523	0	91.92	6.10553e-09	0
GAVTVPAWSDWKGPSGEFDR	25	1	1	AAEL009992-RA conserved hypothetical protein		2162.05	0	0.0001126	4.44851	0	71.83	5.28197e-07	1
FTLQQIPTTETQGLLR	12	1	1	AAEL009992-RA conserved hypothetical protein		1846.02	0	1.204e-08	3.74917	0	66.2	1.35534e-06	0
LFGNDFNGADIYLK	8	1	1	AAEL009992-RA conserved hypothetical protein		1586.8	0	3.189e-07	3.84445	0	85.4	2.53795e-08	0
FNIPLGEYTSFR	32	1	1	AAEL009992-RA conserved hypothetical protein		1443.73	0	2.146e-06	3.29145	0	87.22	2.16224e-08	0
IQNYQPFMHQNYFAVVVNYADGNSK	13	1	1	AAEL009992-RA conserved hypothetical protein	M8(Oxidation)	2963.39	0	6.61e-15	5.63009	0	64.85	1.81674e-06	0
YPFLVDGEQLVLK	30	1	1	AAEL009992-RA conserved hypothetical protein		1520.84	0	4.026e-07	4.37521	0	68.25	1.09973e-06	0
TNQGYNPVLTEIESPWASTTK	25	1	1	AAEL009992-RA conserved hypothetical protein		2336.16	0	2.7e-08	5.60768	0	117.07	1.47252e-11	0
IGGIRYPFLVDGEQLVLK	21	1	1	AAEL009992-RA conserved hypothetical protein		2017.15	0	4.487e-09	5.04052	0	58.16	2.74962e-06	1
YEYGEPVLSAAEVLFR	18	1	1	AAEL009992-RA conserved hypothetical protein		1842.94	0	1.584e-07	3.18896	0	91.29	6.72432e-09	0
QENVNQEIQHDSEGNVVK	8	1	1	AAEL009992-RA conserved hypothetical protein		2066.99	0	8.333e-07	5.83292	0	54.79	2.88748e-05	0
SVAGQDQTAQFVTVNSKK	2	1	1	AAEL009992-RA conserved hypothetical protein		1907.99	0	0.0004069	3.6702	0	40.33	0.000755366	1
VMTSQNEVFDPEYVKR	12	1	1	AAEL009992-RA conserved hypothetical protein	M2(Oxidation)	1957.94	0	4.321e-07	5.95721	0	60.05	7.46358e-06	1
NIEKIEYDPLTQR	32	1	1	AAEL009992-RA conserved hypothetical protein		1618.85	0	8.049e-06	4.25222	0	67.77	1.40372e-06	1
SKEHVVQWNLIEIK	20	1	1	AAEL009992-RA conserved hypothetical protein		1722.96	0	1.624e-08	7.01517	0	72.56	1.52522e-07	1
DSSGWNYSLPK	18	1	1	AAEL009992-RA conserved hypothetical protein		1253.59	0	0.0002878	3.23672	0	67.9	1.32988e-06	0
ISHILYTNGLVGSSNPQCENLLK	4	1	1	AAEL009992-RA conserved hypothetical protein	C18(Carbamidomethyl)	2557.29	0	1.297e-08	5.82669	0	80.43	6.1137e-08	0
YDFQEDYFVYYASGK	10	1	1	AAEL009992-RA conserved hypothetical protein		1894.83	0	0.0008047	2.69446	0	71.06	3.05538e-07	0
VTLKPPGGSEIHVDHVR	4	1	1	AAEL009992-RA conserved hypothetical protein		1841.01	0	7.557e-05	2.71274	0	12.12	0.282331	0
NNKFYNTLLDHEGSTR	4	1	1	AAEL009992-RA conserved hypothetical protein		1908.92	0	2.395e-06	3.52848	0	43.88	0.000331501	1
KQQDQPQIDEDGTLFDATR	4	1	1	AAEL009992-RA conserved hypothetical protein		2205.06	0	1.892e-06	5.41204	0	41.57	0.000599099	1
VMTSQNEVFDPEYVK	2	1	1	AAEL009992-RA conserved hypothetical protein	M2(Oxidation)	1801.83	0	7.192e-05	2.4372	0	49.36	7.12648e-05	0
TVVIPGGHKELTGYYEETTDLTTNEQTVR	4	1	1	AAEL009992-RA conserved hypothetical protein		3251.62	0	4.609e-13	5.27392	0	85.42	9.76065e-09	1
RVAEVSEQGQIK	21	1	1	AAEL009992-RA conserved hypothetical protein		1343.72	0	0.00106	2.98276	0	70.39	9.09543e-07	1
TQVVVYNRR	17	1	1	AAEL009992-RA conserved hypothetical protein		1134.64	0	0.01488	2.38965	0	29.45	0.0106124	1
IDLQGSDPDNKEESQK	22	1	1	AAEL009992-RA conserved hypothetical protein		1802.84	0	0.0002135	4.90643	0	66.12	1.83257e-06	1
STVPLGSPIGK	12	1	1	AAEL009992-RA conserved hypothetical protein		1055.61	0	0.005739	2.45798	0	35.76	0.00151313	0
NNEVHFDEALFYDEDGNLISK	14	1	1	AAEL009992-RA conserved hypothetical protein		2469.14	0	2.153e-07	4.561	0	73.42	3.07117e-07	0
YEYGEPVLSAAEVLFRK	2	1	1	AAEL009992-RA conserved hypothetical protein		1971.02	0	0.00227	1.53116	0	19.31	0.0867425	1
EVVVSMDDLSMLTSFVVGEK	1	1	1	AAEL009992-RA conserved hypothetical protein		2185.08	0.002	0.06678	0.887036	0			0
RNDVVVLPLK	14	1	1	AAEL009992-RA conserved hypothetical protein		1152.71	0	0.007704	3.70149	0	59.02	2.193e-06	1
VMTSQNEVFDPEYVKR	4	1	1	AAEL009992-RA conserved hypothetical protein		1941.94	0	2.073e-07	4.52198	0	63.42	3.89015e-06	1
GNKFTLQQIPTTETQGLLR	6	1	1	AAEL009992-RA conserved hypothetical protein		2145.18	0	7.687e-06	3.90722	0	43.46	0.00014877	1
TKPITTVTAYVHGPLGLLGFFR	16	1	1	AAEL009992-RA conserved hypothetical protein		2388.36	0	3.224e-10	4.53954	0	37.35	0.000331339	0
TTDPTNLDKYR	6	1	1	AAEL009992-RA conserved hypothetical protein		1323.66	0	7.107e-05	3.32801	0	75.64	3.11103e-07	1
LEYPNPDQK	4	1	1	AAEL009992-RA conserved hypothetical protein		1103.53	0	0.0002123	1.95302	0	46.63	0.000195543	0
VFYTGFNR	4	1	1	AAEL009992-RA conserved hypothetical protein		1003.51	0	0.008762	1.68317	0	29.77	0.0125999	0
ELTGYYEETTDLTTNEQTVR	2	1	1	AAEL009992-RA conserved hypothetical protein		2363.09	0	8.418e-08	4.04284	0	73.77	2.22472e-07	0
ISPLSYDFEASVYDSQTGR	4	1	1	AAEL009992-RA conserved hypothetical protein		2134.99	0	1.738e-07	3.9723	0	87.87	1.01249e-08	0
SNEVIHISPQGLSVYSITGQSTQFK	6	1	1	AAEL009992-RA conserved hypothetical protein		2720.41	0	7.935e-07	5.1499	0	69.51	5.59719e-07	0
VLQEVTLGSPTNIIEIEISGKK	5	1	1	AAEL009992-RA conserved hypothetical protein		2368.34	0	0.001198	3.05717	0	20.75	0.0126209	1
TFFSFAFR	2	1	1	AAEL009992-RA conserved hypothetical protein		1022.51	0.002	0.08143	1.32971	0	26.95	0.0260369	0
LTTPHEEHLIKYEYGEPVLSAAEVLFR	8	1	1	AAEL009992-RA conserved hypothetical protein		3141.65	0	0.001916	5.28249	0	65.76	1.14148e-06	1
DTIDESSFK	2	1	1	AAEL009992-RA conserved hypothetical protein		1041.48	0	0.0008051	1.71553	0	44.16	0.00023598	0
YVVDDLSK	2	1	1	AAEL009992-RA conserved hypothetical protein		938.486	0	0.0009986	1.56911	0	38.1	0.00147138	0
HLRPVYGATEAFFISHAQR	4	1	1	AAEL009992-RA conserved hypothetical protein		2200.15	0	2.142e-11	7.22842	0	57.83	1.24436e-05	0
IYIFNKDQTGVWKPEQSVLR	8	1	1	AAEL009992-RA conserved hypothetical protein		2421.3	0	6.014e-08	6.47202	0	44.34	0.00017118	1
KVAETVWAK	4	1	1	AAEL009992-RA conserved hypothetical protein		1031.59	0	0.0008983	2.42601	0	51.52	8.56202e-05	1
VLQEVTLGSPTNIIEIEISGK	1	1	1	AAEL009992-RA conserved hypothetical protein		2240.24	0.007	0.2886	0.984713	0			0
LKATSEVESAVR	4	1	1	AAEL009992-RA conserved hypothetical protein		1289.71	0	0.001539	2.6796	0	68.99	1.11672e-06	1
AQPGVLQMQGTATYK	2	1	1	AAEL009992-RA conserved hypothetical protein	M8(Oxidation)	1608.8	0	2.717e-05	3.25613	0	73.5	4.42217e-07	0
NDLMLLHWDQSNKPIQINLSAK	7	1	1	AAEL009992-RA conserved hypothetical protein		2578.35	0	5.737e-05	6.21634	0	58.46	6.05883e-06	0
VAEYIQVSDYNNILTTYAFNEK	2	1	1	AAEL009992-RA conserved hypothetical protein		2595.27	0	0.001361	1.57457	0	18.55	0.0921603	0
IQNYQPFMHQNYFAVVVNYADGNSK	7	1	1	AAEL009992-RA conserved hypothetical protein		2947.4	0	1.693e-07	4.56679	0	54.69	2.22455e-05	0
KSENSEWSQLYHQISDPDMIVLLNR	4	1	1	AAEL009992-RA conserved hypothetical protein		3002.49	0	0.000407	2.88517	0	37.5	0.000737986	1
YIYGIK	2	1	1	AAEL009992-RA conserved hypothetical protein		756.429	0	0.009261	0.967763	0	31.43	0.00377711	0
ATSEVESAVR	4	1	1	AAEL009992-RA conserved hypothetical protein		1048.53	0	0.001182	1.90234	0	45.62	0.000430427	0
CDQNLIPVTAR	2	1	1	AAEL009992-RA conserved hypothetical protein	C1(Carbamidomethyl)	1286.66	0	0.008786	1.73859	0	22.27	0.0589961	0
QDVFNDKLFK	4	1	1	AAEL009992-RA conserved hypothetical protein		1253.64	0	0.002121	4.14334	0	45.35	0.000278614	1
NQIASIKQENVNQEIQHDSEGNVVK	1	1	1	AAEL009992-RA conserved hypothetical protein		2821.42	0	0.00125	1.75141	0			1
KSENSEWSQLYHQISDPDMIVLLNR	2	1	1	AAEL009992-RA conserved hypothetical protein	M19(Oxidation)	3018.47	0	0.001613	2.20805	0	10.88	0.44912	1
FYCPLFSAIHGWSQMFTDTLR	2	1	1	AAEL009992-RA conserved hypothetical protein	C3(Carbamidomethyl); M15(Oxidation)	2593.22	0	0.001453	1.98359	0	18.36	0.0846112	0
VLGVSPTASQTEITSVWR	11	2	1	AAEL009967-RA conserved hypothetical protein		1931.03	0	6.047e-09	4.40612	0	132.49	3.55092e-13	0
QIIDSMDADGEQNAYK	2	2	1	AAEL009967-RA conserved hypothetical protein	M6(Oxidation)	1813.8	0	8.947e-08	4.13734	0	92.01	2.8013e-09	0
SPWWTDLK	2	2	1	AAEL009967-RA conserved hypothetical protein		1032.52	0	0.003832	2.17173	0	46.52	0.000270755	0
FMEIQQAYEVLSK	2	2	1	AAEL009967-RA conserved hypothetical protein		1585.8	0	1.098e-06	3.17204	0	75.32	2.89358e-07	0
LSPSTGSTALPSK	2	2	1	AAEL009967-RA conserved hypothetical protein		1245.67	0	0.0001897	2.62897	0	45.15	0.000387975	0
WNLALPQMATLYR	1	1	1	AAEL009959-RA pre-mRNA splicing factor prp8		1576.83	0.008	0.3561	0.935503	0			0
VESHFDLELR	1	1	1	AAEL009959-RA pre-mRNA splicing factor prp8		1244.64	0.005	0.1943	0.926967	0			0
QLSTAAFVDLPFEDFR	1	1	1	AAEL009955-RA conserved hypothetical protein		1855.92	0.005	0.1819	0.707877	0			0
STPLLTSNYNSQQTFK	2	1	1	AAEL009955-RA conserved hypothetical protein		1828.92	0	1.027e-07	4.71312	0	97.42	1.74794e-09	0
GIVSLLQSAESK	2	1	1	AAEL009955-RA conserved hypothetical protein		1231.7	0	0.00228	3.18631	0	71.69	4.77737e-07	0
ESLSNSLVSSIVNSK	2	1	1	AAEL009955-RA conserved hypothetical protein		1563.83	0	9.687e-07	3.9333	0	94.29	3.27705e-09	0
SVIFENPQTDSQGNLETIKQELK	4	1	1	AAEL009955-RA conserved hypothetical protein		2618.36	0	9.603e-08	5.72505	0	51.27	4.3294e-05	1
FQNQLTASTGTK	2	1	1	AAEL009955-RA conserved hypothetical protein		1295.66	0.008	0.2283	1.74706	0	15.85	0.306819	0
SELTPEELARQEEEEFNTGPLSVLTQSVK	3	1	1	AAEL009914-RA small nuclear ribonucleoprotein sm d2		3260.65	0	4.923e-06	2.08239	0	36.03	0.00111009	1
FAGEEDDRAEINNPSAPK	2	2	1	AAEL009906-RB hypothetical protein		1959.92	0	0.0001018	2.47382	0	29.95	0.00652469	1
IFHTVTTTDDPVIR	2	1	1	AAEL009902-RA Eukaryotic translation initiation factor 3 subunit D (eIF3d)(Eukaryotic translation initiation factor 3 subunit 7)		1614.85	0	9.242e-06	4.7446	0	69.65	8.72561e-07	0
AINQEGLTSIALK	2	1	1	AAEL009898-RA proteasome subunit alpha type		1357.77	0	0.0002861	2.30083	0	30.73	0.0051562	0
LYQVEYAFK	2	1	1	AAEL009898-RA proteasome subunit alpha type		1160.6	0	0.0006602	2.31912	0	59.42	1.32002e-05	0
LIDPTTVTHLYR	2	1	1	AAEL009898-RA proteasome subunit alpha type		1428.8	0	0.002835	2.07281	0	19.32	0.0871277	0
ITTGVHSPGQFR	2	1	1	AAEL009895-RA neprilysin		1299.68	0	0.001791	3.99854	0	27.78	0.0161723	0
IIDTDQAALGISR	4	1	1	AAEL009895-RA neprilysin		1372.74	0	7.874e-06	3.2345	0	86.22	2.10127e-08	0
LEIFYPFTALETLK	7	1	1	AAEL009894-RA leucine-rich immune protein (Coil-less)		1684.94	0	0.0001802	3.77743	0	41.17	0.000332269	0
TIDLSKNDILPSDLR	2	1	1	AAEL009894-RA leucine-rich immune protein (Coil-less)		1699.93	0	1.594e-07	3.99682	0	101.92	3.98466e-10	1
VENCQLQTVTITK	2	1	1	AAEL009894-RA leucine-rich immune protein (Coil-less)	C4(Carbamidomethyl)	1533.8	0	6.81e-07	4.0094	0	88.32	1.47231e-08	0
QVLGLVSYPPLFEDK	6	1	1	AAEL009872-RA alanine aminotransferase		1704.93	0	0.0001782	2.07878	0	44.45	0.000244067	0
ILVVINPGNPTGQVLSR	13	3	1	AAEL009872-RA alanine aminotransferase		1777.04	0	2.278e-08	4.41153	0	106.66	3.02084e-11	0
GHSVGSYTDSNGIEIIR	2	1	1	AAEL009872-RA alanine aminotransferase		1804.89	0	3.228e-07	4.69931	0	78.41	1.4349e-07	0
DGGVPSDPNNIILSAGASGGIK	2	1	1	AAEL009872-RA alanine aminotransferase		2039.05	0	4.417e-07	4.22261	0	83.16	3.40556e-08	0
LVLFADEVYQDNVYEQGSK	2	1	1	AAEL009872-RA alanine aminotransferase		2217.09	0	1.403e-07	3.31886	0	82.34	4.81342e-08	0
AIIDKDLSQPSGLAIDYDER	1	1	1	AAEL009869-RA low-density lipoprotein receptor (ldl)		2219.13	0.005	0.1862	1.6243	0			1
FLFWTDWGENPR	2	1	1	AAEL009869-RA low-density lipoprotein receptor (ldl)		1567.75	0	0.01228	1.74596	0	13.62	0.41713	0
VLDPVIEGFSDAILPVVSR	7	1	1	AAEL009869-RA low-density lipoprotein receptor (ldl)		2026.13	0	2.67e-08	3.78427	0	89.04	3.2432e-09	0
LLYWIDYGQYPR	2	1	1	AAEL009869-RA low-density lipoprotein receptor (ldl)		1586.8	0	0.0007107	1.56717	0	32.15	0.00548583	0
LRDITIYDINNQPTDDNNPCLR	2	1	1	AAEL009869-RA low-density lipoprotein receptor (ldl)	C20(Carbamidomethyl)	2660.26	0	0.00163	1.96888	0	10.03	0.561111	1
SSPVATVECSEENVSLHHR	10	2	1	AAEL009852-RA conserved hypothetical protein	C9(Carbamidomethyl)	2138	0	4.279e-13	5.5114	0	104.75	2.27776e-10	0
LLGYPNPSLTASSSDPAGYK	10	2	1	AAEL009852-RA conserved hypothetical protein		2038.02	0	7.555e-08	4.59551	0	108.69	1.03434e-10	0
GCTYAGTDLCNGWNTDITQVTR	7	2	1	AAEL009852-RA conserved hypothetical protein	C2(Carbamidomethyl); C10(Carbamidomethyl)	2503.09	0	2.07e-08	5.21318	0	137.37	4.03109e-14	0
LTYTSALTGSSVLVEEK	4	2	1	AAEL009852-RA conserved hypothetical protein		1797.95	0	2.196e-07	3.67559	0	99.85	8.07411e-10	0
ALGAGTYLDSVPVVK	2	1	1	AAEL009831-RA pyrroline-5-carboxylate reductase		1489.81	0	0.01031	2.32877	0	41.66	0.000590223	0
GENITASFSPQDDVNLQAFK	2	1	1	AAEL009831-RA pyrroline-5-carboxylate reductase		2181.06	0	5.463e-07	4.96391	0	90.07	6.44527e-09	0
ATVNLPVIILCNK	4	1	1	AAEL009829-RA ARL3, putative	C11(Carbamidomethyl)	1454.84	0	0.0003514	2.62878	0	45.31	9.86381e-05	0
ATVNLPVIILCNKQDEALAK	2	1	1	AAEL009829-RA ARL3, putative	C11(Carbamidomethyl)	2210.21	0	0.000882	3.27236	0	22.9	0.0187194	1
DVADFLYTVLADK	4	1	1	AAEL009829-RA ARL3, putative		1469.75	0	0.0001451	1.98578	0	46.39	0.000204357	0
TSQLQSVDPQSTDAVFLGR	6	1	1	AAEL009829-RA ARL3, putative		2049.06	0	1.666e-07	4.4569	0	125.19	1.96749e-12	0
VYEGIPSPFDR	12	1	1	AAEL009825-RA 60S ribosomal protein L13a		1279.65	0	0.0003541	2.92237	0	52.2	6.89931e-05	0
YRDVVNNLEAK	4	1	1	AAEL009825-RA 60S ribosomal protein L13a		1320.69	0	1.707e-05	3.79556	0	68.16	1.89418e-06	1
LKVYEGIPSPFDR	6	1	1	AAEL009825-RA 60S ribosomal protein L13a		1520.82	0	2.981e-05	3.6141	0	57.73	1.53476e-05	1
FLAYLR	2	1	1	AAEL009825-RA 60S ribosomal protein L13a		782.454	0	0.01586	1.45838	0	33.39	0.0016035	0
PGLSEKPILIDGR	8	1	1	AAEL009825-RA 60S ribosomal protein L13a		1394.81	0	7.038e-07			96.91	5.09261e-10	0
LYESAFHPDSGELQNIFGR	4	1	1	AAEL009810-RA sideroflexin 1,2,3		2180.05	0	3.366e-06	5.24747	0	49.05	9.70721e-05	0
FLSGDFNQVVLQNVTK	8	1	1	AAEL009808-RA ATP synthase subunit d		1808.97	0	1.024e-07	4.44872	0	101.86	4.85463e-10	0
APEPAQPEQPTQR	2	1	1	AAEL009795-RA papilin		1448.71	0	7.711e-06	3.48171	0	61.3	7.93202e-06	0
CVQGEEKAPEPAQPEQPTQR	2	1	1	AAEL009795-RA papilin	C1(Carbamidomethyl)	2279.08	0	0.0002743	3.36124	0	21.94	0.0415828	1
GPSNNYLAIR	1	1	1	AAEL009795-RA papilin		1104.58	0.007	0.2714	2.31605	0			0
APEPAQPEQPTQREEFDSR	2	1	1	AAEL009795-RA papilin		2212.03	0	0.0004509	2.26903	0	17.66	0.103694	1
ECLNTSPDGQPLCR	4	1	1	AAEL009795-RA papilin	C2(Carbamidomethyl); C13(Carbamidomethyl)	1646.73	0	9.012e-06	3.75744	0	68.31	5.75526e-07	0
IPDWFLNR	16	1	1	AAEL009747-RA 40S ribosomal protein S18		1060.56	0	0.0005305	2.81812	0	48.22	0.000219965	0
YSQLTSSNVDSK	8	1	1	AAEL009747-RA 40S ribosomal protein S18		1328.63	0	2.818e-06	3.0877	0	102.52	4.67398e-10	0
AGECSEEEVEK	6	1	1	AAEL009747-RA 40S ribosomal protein S18	C4(Carbamidomethyl)	1266.52	0	0.000781	3.28066	0	57.95	1.76357e-06	0
IVTIISNPR	8	1	1	AAEL009747-RA 40S ribosomal protein S18		1012.62	0	0.002527	2.72352	0	58.08	7.31304e-06	0
TVPIALTAIK	8	1	1	AAEL009747-RA 40S ribosomal protein S18		1026.66	0	0.005706	1.99571	0	55.86	4.92894e-06	0
YAHVVLKK	2	1	1	AAEL009747-RA 40S ribosomal protein S18		957.589	0	0.005666	2.12556	0	28.62	0.00872517	1
LREDLER	2	1	1	AAEL009747-RA 40S ribosomal protein S18		930.5	0.001	0.02343	1.53427	0	33.5	0.00560588	1
VLSTNIDGKR	2	1	1	AAEL009747-RA 40S ribosomal protein S18		1102.62	0	0.0001283	2.65734	0	78.8	1.33144e-07	1
AGECSEEEVEKIVTIISNPR	6	1	1	AAEL009747-RA 40S ribosomal protein S18	C4(Carbamidomethyl)	2260.12	0	1.018e-07	4.48734	0	63.3	4.20962e-06	1
TVFDEAIR	2	1	1	AAEL009732-RA rac GTPase		950.499	0.001	0.05241	1.54791	0	29.2	0.0156896	0
YLECSALTQK	2	1	1	AAEL009732-RA rac GTPase	C4(Carbamidomethyl)	1212.6	0	0.000518	2.43706	0	63.8	4.48135e-06	0
HHCPNIPIILVGTK	2	1	1	AAEL009732-RA rac GTPase	C3(Carbamidomethyl)	1598.89	0	5.162e-05	3.48759	0	36.9	0.00103108	0
AVLCPIIPVK	2	1	1	AAEL009732-RA rac GTPase	C4(Carbamidomethyl)	1109.68	0	0.004419	1.94837	0	55.01	5.52126e-06	0
KPFTPDFFFR	2	1	1	AAEL009700-RA;AAEL009700-RB beta lactamase domain		1301.68	0	0.0009247	2.55624	0	38.35	0.00184234	0
IFTLPENFR	2	1	1	AAEL009700-RA;AAEL009700-RB beta lactamase domain		1136.62	0	0.001292	1.98993	0	47.21	0.000156839	0
SWTYSYLLGDINSK	2	1	1	AAEL009700-RA;AAEL009700-RB beta lactamase domain		1646.8	0	0.01104	1.3505	0	24.23	0.0358694	0
VTTEDPANDFQPSTGR	13	1	1	AAEL009691-RA carboxylase:pyruvate/acetyl-coa/propionyl-coa		1734.79	0	1.392e-07	4.49413	0	99.45	7.37757e-10	0
IEGRPGASLNPLDFDK	6	1	1	AAEL009691-RA carboxylase:pyruvate/acetyl-coa/propionyl-coa		1728.89	0	1.234e-07	5.06943	0	51.32	5.97702e-05	0
YYTNLADELVK	2	1	1	AAEL009691-RA carboxylase:pyruvate/acetyl-coa/propionyl-coa		1328.67	0	2.621e-05	2.7341	0	56.1	2.17242e-05	0
SDFAQAVIDAGLR	14	1	1	AAEL009691-RA carboxylase:pyruvate/acetyl-coa/propionyl-coa		1362.7	0	2.132e-05	2.90939	0	79.62	1.34247e-07	0
EANLLLGDIIK	12	1	1	AAEL009691-RA carboxylase:pyruvate/acetyl-coa/propionyl-coa		1198.71	0	7.023e-06	2.72373	0	44.91	0.000175953	0
LQVEHTVTEEITGIDLVQSQIR	8	1	1	AAEL009691-RA carboxylase:pyruvate/acetyl-coa/propionyl-coa		2508.34	0	5.684e-08	5.35444	0	83.94	1.61458e-08	0
LLNYLGEVLVNGPTTPLATK	5	1	1	AAEL009691-RA carboxylase:pyruvate/acetyl-coa/propionyl-coa		2113.2	0	4.03e-07	3.37178	0	79.12	2.44923e-08	0
TNIPFLLNVLENQK	26	1	1	AAEL009691-RA carboxylase:pyruvate/acetyl-coa/propionyl-coa		1642.92	0	1.034e-06	3.46986	0	71.36	3.98471e-07	0
LDSASAYAGAIISPYYDSLLVK	8	1	1	AAEL009691-RA carboxylase:pyruvate/acetyl-coa/propionyl-coa		2317.21	0	0.005461	3.64763	0	29.13	0.00641445	0
[truncated: 3,419 more rows]
