# Supplementary material for: Data from salivary gland proteome analysis of female Aedes aegypti Linn
Source: Data Brief. 2017 May 25;13:274–7. doi: 10.1016/j.dib.2017.05.034 (PMC5470437; doi:10.1016/j.dib.2017.05.034)
Supplement: Supplementary file 4 — Supplementary Tables S3 Bioinformatics analysis of salivary gland proteins identified. [file mmc4.xlsx]

## Sheet: immunity related pathways
List of 29 salivary gland proteins involved in immunity related pathways
Gene stable ID	Transcript stable ID	KEGG ID	ImmunoDB ID	Cleavage site (SignalP)	Transmembrane (TMHMM) domain
AAEL013407	AAEL013407-RB	aag04146, aag01100, aag00630, aag00380	CAT1B
AAEL013407	AAEL013407-RA	aag04146, aag01100, aag00630, aag00380	CAT1B	nil	nil
AAEL003632	AAEL003632-RA	nil	CLIPB39	nil	nil
AAEL000533	AAEL000533-RA	nil	CTL16	SignalP-noTM	nil
AAEL000556	AAEL000556-RA	nil	CTL25	SignalP-noTM	nil
AAEL013566	AAEL013566-RB	nil	CTLGA2	SignalP-noTM	nil
AAEL011070	AAEL011070-RA	nil	CTLGA3	SignalP-noTM	nil
AAEL006271	AAEL006271-RC	aag04146	CuSOD2	SignalP-noTM	nil
AAEL007563	AAEL007563-RA	nil	DUOX	nil	TMhelix
AAEL000726	AAEL000726-RA	nil	FREP20	SignalP-noTM	nil
AAEL000749	AAEL000749-RA	nil	FREP22	SignalP-noTM	nil
AAEL004522	AAEL004522-RA	nil	GAM	SignalP-noTM	TMhelix
AAEL007064	AAEL007064-RA	nil	GNBPB6	SignalP-noTM	TMhelix
AAEL012069	AAEL012069-RB	aag00590, aag00480	GPXH1	nil	nil
AAEL008687	AAEL008687-RA	nil	LOQS	nil	nil
AAEL009670	AAEL009670-RA	nil	LYSC9	SignalP-noTM	nil
AAEL004120	AAEL004120-RA	aag04142	ML1	SignalP-noTM	nil
AAEL004823	AAEL004823-RA	aag04146	MnSOD1	nil	nil
AAEL014367	AAEL014367-RA	nil	SCRASP3	nil	TMhelix
AAEL002704	AAEL002704-RB	nil	SRPN23	SignalP-noTM	nil
AAEL007420	AAEL007420-RB	nil	SRPN25	SignalP-noTM	nil
AAEL003182	AAEL003182-RA	nil	SRPN26	SignalP-noTM	nil
AAEL013936	AAEL013936-RD	nil	SRPN4a	SignalP-noTM	nil
AAEL013528	AAEL013528-RA	nil	TPX1	nil	nil
AAEL004112	AAEL004112-RA	nil	TPX2	nil	nil
AAEL014548	AAEL014548-RA	nil	TPX3	nil	nil
AAEL002309	AAEL002309-RA	aag01100, aag00360	TPX4	nil	nil
AAEL009051	AAEL009051-RA	aag01100, aag00360	TPX5	nil	nil
AAEL000293	AAEL000293-RA	nil	TSN	nil	nil

## Sheet: peroxisome pathway
List of 15 members of peroxisome pathway identified in this study
Gene Id	Protein description
AAEL000274	Copper-Zinc(Cu-Zn) Superoxide Dismutase - SOD3 a
AAEL000746	NADP-specific isocitrate dehydrogenase
AAEL002065	Hydroxymethylglutaryl-coa lyase
AAEL002687	Sterol carrier protein-2, putative
AAEL004823	Manganese-iron (Mn-Fe) superoxide dismutase - SOD1.
AAEL006224	Short-chain dehydrogenase
AAEL006271	Copper-zinc (Cu-Zn) superoxide dismutase-CUSOD2
AAEL007023	Estradiol 17 beta-dehydrogenase
AAEL007135	Peroxiredoxin 5, prdx5
AAEL007296	Conserved hypothetical protein
AAEL008574	Acyl-CoA oxidase
AAEL010991	Long-chain-fatty-acid coa ligase
AAEL012439	Enoyl-CoA hydratase (enoyl hydrase) (unsaturated acyl-CoA hydratase), putative
AAEL012614	NADP-specific isocitrate dehydrogenase
AAEL013407	Catalase -CAT1B

## Sheet: KEGG pathway
List of Aedes aegypti proteins from salivary gland involved in kegg pathways
S.No	KEGG Pathwaw ID	Pathway
1	982	Drug metabolism - cytochrome P450 - (5/20)
		AAEL001061
		AAEL006829
		AAEL007962
		AAEL011752
		AAEL014246
2	1100	Metabolic pathways - (6/776)
		AAEL000126
		AAEL000182
		AAEL000321
		AAEL000424
		AAEL000454
		AAEL000647
3	1130	Biosynthesis of antibiotics - (76/159)
		AAEL000126
		AAEL000182
		AAEL000321
		AAEL000424
		AAEL000454
		AAEL000629
		AAEL000647
		AAEL000746
		AAEL001158
		AAEL001668
		AAEL002296
		AAEL002399
		AAEL002510
		AAEL002542
		AAEL002764
		AAEL002834
		AAEL002841
		AAEL002956
		AAEL003606
		AAEL003993
		AAEL004059
		AAEL004178
		AAEL004294
		AAEL004297
		AAEL004338
		AAEL004434
		AAEL004701
		AAEL004988
		AAEL005336
		AAEL005552
		AAEL005617
		AAEL005766
		AAEL005931
		AAEL006070
		AAEL006634
		AAEL006721
		AAEL006833
		AAEL006895
		AAEL006928
		AAEL007033
		AAEL007707
		AAEL008166
		AAEL008167
		AAEL008366
		AAEL008418
		AAEL008871
		AAEL009029
		AAEL009324
		AAEL009337
		AAEL009387
		AAEL009389
		AAEL009831
		AAEL010143
		AAEL010146
		AAEL010330
		AAEL010505
		AAEL010519
		AAEL010608
		AAEL010697
		AAEL010814
		AAEL011627
		AAEL011746
		AAEL011756
		AAEL012359
		AAEL012576
		AAEL012614
		AAEL012731
		AAEL012825
		AAEL012897
		AAEL013407
		AAEL013431
		AAEL013613
		AAEL014080
		AAEL014452
		AAEL014734
		AAEL014768
4	1200	Carbon metabolism - (53/83)
		AAEL000321
		AAEL000454
		AAEL000746
		AAEL001091
		AAEL001134
		AAEL001158
		AAEL001668
		AAEL002399
		AAEL002510
		AAEL002542
		AAEL002764
		AAEL002956
		AAEL003993
		AAEL004137
		AAEL004178
		AAEL004294
		AAEL004338
		AAEL004434
		AAEL004988
		AAEL005336
		AAEL005552
		AAEL005766
		AAEL005790
		AAEL005931
		AAEL006070
		AAEL006634
		AAEL006721
		AAEL006833
		AAEL006895
		AAEL006928
		AAEL007707
		AAEL008166
		AAEL008167
		AAEL008871
		AAEL009387
		AAEL009389
		AAEL009691
		AAEL009872
		AAEL010143
		AAEL010146
		AAEL010276
		AAEL010330
		AAEL010505
		AAEL010519
		AAEL010608
		AAEL010814
		AAEL011627
		AAEL011746
		AAEL012576
		AAEL012614
		AAEL012897
		AAEL013613
		AAEL014452
5	1210	2-oxocarboxylic acid metababolism (9/16)
		AAEL000454
		AAEL000746
		AAEL002399
		AAEL002956
		AAEL009872
		AAEL010143
		AAEL010814
		AAEL012614
		AAEL012897
6	1212	Fatty acid metabolism - (17/45)
		AAEL001194
		AAEL002296
		AAEL002841
		AAEL003993
		AAEL004137
		AAEL004739
		AAEL005458
		AAEL005740
		AAEL006307
		AAEL006634
		AAEL007555
		AAEL008574
		AAEL009634
		AAEL010146
		AAEL010697
		AAEL010991
		AAEL014452
7	1230	Biosynthesis of amino acids - (34/54)
		AAEL000454
		AAEL000746
		AAEL001668
		AAEL001887
		AAEL002399
		AAEL002510
		AAEL002542
		AAEL002956
		AAEL004059
		AAEL004178
		AAEL004434
		AAEL004501
		AAEL004701
		AAEL004988
		AAEL005336
		AAEL005766
		AAEL006070
		AAEL006834
		AAEL006895
		AAEL007033
		AAEL008418
		AAEL009389
		AAEL009691
		AAEL009831
		AAEL009872
		AAEL010143
		AAEL010505
		AAEL010814
		AAEL011627
		AAEL011756
		AAEL012576
		AAEL012614
		AAEL012897
		AAEL014768
8	10	Glycolysis / Gluconeogenesis 17/35
		AAEL000321
		AAEL001158
		AAEL001668
		AAEL002542
		AAEL004294
		AAEL004338
		AAEL004988
		AAEL005766
		AAEL006070
		AAEL006895
		AAEL006928
		AAEL009029
		AAEL009387
		AAEL011756
		AAEL012576
		AAEL013613
		AAEL014080
9	20	Citrate cycle (TCA cycle) 25/33
		AAEL000454
		AAEL000746
		AAEL002764
		AAEL002956
		AAEL004294
		AAEL004297
		AAEL004338
		AAEL005552
		AAEL006721
		AAEL006833
		AAEL006928
		AAEL007707
		AAEL008166
		AAEL008167
		AAEL008871
		AAEL009691
		AAEL010143
		AAEL010330
		AAEL010519
		AAEL010608
		AAEL010814
		AAEL011746
		AAEL012614
		AAEL012897
		AAEL013613
10	30	Pentose phosphate pathway (9/17)
		AAEL001158
		AAEL004178
		AAEL004434
		AAEL005766
		AAEL005931
		AAEL006895
		AAEL009389
		AAEL010505
		AAEL011627
11	40	Pentose and glucuronate interconversions (9/19)
		AAEL004088
		AAEL005617
		AAEL008006
		AAEL009029
		AAEL010206
		AAEL010505
		AAEL011112
		AAEL014080
		AAEL014246
12	51	Fructose and mannose metabolism (10/21)
		AAEL001158
		AAEL001331
		AAEL002542
		AAEL004088
		AAEL005766
		AAEL006895
		AAEL009387
		AAEL009497
		AAEL011112
		AAEL014961
13	52	Galactose metabolism (7/25)
		AAEL000647
		AAEL003434
		AAEL004088
		AAEL005617
		AAEL006895
		AAEL009387
		AAEL009524
14	520	Amino sugar and nucleotide sugar metabolism (8/46)
		AAEL001331
		AAEL004042
		AAEL004931
		AAEL005617
		AAEL006236
		AAEL009387
		AAEL009497
		AAEL014961
15	620	Pyruvate metabolism (19/31)
		AAEL000321
		AAEL001091
		AAEL004294
		AAEL004338
		AAEL005790
		AAEL006307
		AAEL006634
		AAEL006928
		AAEL007707
		AAEL008166
		AAEL008167
		AAEL009029
		AAEL009462
		AAEL009691
		AAEL011756
		AAEL012576
		AAEL013613
		AAEL014080
		AAEL014393
16	630	Glyoxylate and dicarboxylte metab (10/23)
		AAEL001887
		AAEL002165
		AAEL002510
		AAEL002956
		AAEL004509
		AAEL006634
		AAEL007707
		AAEL008166
		AAEL012897
		AAEL013407
17	640	Propanoate metabolism (11/17)
		AAEL000321
		AAEL001134
		AAEL003993
		AAEL005552
		AAEL006307
		AAEL006634
		AAEL006833
		AAEL010146
		AAEL011746
		AAEL012609
		AAEL014452
18	650	Butanoate metabolism (9/17)
		AAEL002841
		AAEL003993
		AAEL004137
		AAEL006634
		AAEL010146
		AAEL011137
		AAEL011981
		AAEL012609
19	4310	WNT signaling pathway 8/60
		AAEL004686
		AAEL005238
		AAEL007293
		AAEL009160
		AAEL009732
		AAEL012094
		AAEL013139
		AAEL013824
20	4340	Hedgehog signaling pathway 3/25
		AAEL005238
		AAEL007293
		AAEL009869
21	4350	TGF-beta signaling pathway 5/29
		AAEL000728
		AAEL006977
		AAEL009160
		AAEL013068
		AAEL013139
22	4391	Hippo signaling pathway 8/49
		AAEL001673
		AAEL001928
		AAEL004631
		AAEL006885
		AAEL006977
		AAEL011116
		AAEL011197
		AAEL013068
23	4068	FoxO signaling pathway 4/51
		AAEL004823
		AAEL006711
		AAEL008379
		AAEL013407
24	4070	Phosphatidylinositol signaling system 1/37
		AAEL012326
25	4150	mTOR signaling pathway 3/32
		AAEL000032
		AAEL000728
		AAEL009646
26	4080	Neuroactive ligand-receptor interaction 2/39
		AAEL006425
		AAEL008093
27	4512	ECM Receptor 5/12
		AAEL003658
		AAEL005187
		AAEL005849
		AAEL008773
		AAEL012466
28	4144	Endocytosis 11/84
		AAEL003503
		AAEL004469
		AAEL007065
		AAEL007288
		AAEL007845
		AAEL008543
		AAEL009317
		AAEL010403
		AAEL013012
		AAEL013139
		AAEL013614
29	4145	Phagosome 30/51
		AAEL001005
		AAEL001673
		AAEL001928
		AAEL002833
		AAEL002851
		AAEL003503
		AAEL003743
		AAEL004523
		AAEL004631
		AAEL005173
		AAEL005471
		AAEL005798
		AAEL006516
		AAEL006642
		AAEL007132
		AAEL007184
		AAEL007845
		AAEL008787
		AAEL009732
		AAEL009808
		AAEL010765
		AAEL011025
		AAEL011197
		AAEL012035
		AAEL012466
		AAEL012819
		AAEL012875
		AAEL013989
		AAEL014053
		AAEL015100
30	4142	Lysosome 14/72
		AAEL002833
		AAEL003046
		AAEL003743
		AAEL004120
		AAEL004931
		AAEL005763
		AAEL006169
		AAEL006516
		AAEL009637
		AAEL010765
		AAEL011025
		AAEL011650
		AAEL013614
		AAEL014053
3
31	4146	Peroxisome 15/69
		AAEL000274
		AAEL000746
		AAEL002065
		AAEL002687
		AAEL004823
		AAEL006224
		AAEL006271
		AAEL007023
		AAEL007135
		AAEL007296
		AAEL008574
		AAEL010991
		AAEL012439
		AAEL012614
		AAEL013407
32	4745	Phototransduction - fly 7/25
		AAEL001673
		AAEL001928
		AAEL004631
		AAEL010506
		AAEL011197
		AAEL012326
		AAEL013824
33	190	Oxidative phosphorylation 70/112
		AAEL000766
		AAEL000986
		AAEL001164
		AAEL001210
		AAEL001865
		AAEL002504
		AAEL002813
		AAEL002827
		AAEL002881
		AAEL003011
		AAEL003193
		AAEL003234
		AAEL003675
		AAEL003743
		AAEL004060
		AAEL004423
		AAEL004829
		AAEL005143
		AAEL005173
		AAEL005269
		AAEL005508
		AAEL005538
		AAEL005610
		AAEL005798
		AAEL005946
		AAEL006509
		AAEL006516
		AAEL006779
		AAEL007054
		AAEL007184
		AAEL007490
		AAEL007681
		AAEL007752
		AAEL007868
		AAEL008002
		AAEL008072
		AAEL008490
		AAEL008787
		AAEL008848
		AAEL008871
		AAEL008880
		AAEL008887
		AAEL009066
		AAEL009078
		AAEL009257
		AAEL009414
		AAEL009808
		AAEL010230
		AAEL010330
		AAEL010519
		AAEL010608
		AAEL010673
		AAEL010823
		AAEL011025
		AAEL011381
		AAEL011689
		AAEL011871
		AAEL012035
		AAEL012175
		AAEL012552
		AAEL012819
		AAEL012950
		AAEL013007
		AAEL013009
		AAEL013744
		AAEL013876
		AAEL014053
		AAEL014889
		AAEL014944
34	910	Nitrogen Metabolism 6/13
		AAEL001887
		AAEL004930
		AAEL005337
		AAEL010464
		AAEL010893
		AAEL014768
35	920	Sulfur metabolism 2/8
		AAEL004457
		AAEL009700
36	61	Fatty acid biosynthesis 4/11
		AAEL001194
		AAEL005740
		AAEL006307
		AAEL010991
37	62	Fatty acid elongation 6/17
		AAEL002296
		AAEL002841
		AAEL003993
		AAEL009634
		AAEL010146
		AAEL010697
38	71	Fatty acid degradation 18/30
		AAEL002296
		AAEL002841
		AAEL003993
		AAEL004137
		AAEL004739
		AAEL004755
		AAEL005458
		AAEL005740
		AAEL006634
		AAEL007555
		AAEL008574
		AAEL009029
		AAEL010146
		AAEL010697
		AAEL010991
		AAEL011756
		AAEL014080
		AAEL014452
39	561	Glycerolipid metabolism 4/28
		AAEL004088
		AAEL009029
		AAEL011756
		AAEL014080
40	564	Glycerophospholipid metabolism 5/50
		AAEL000511
		AAEL001448
		AAEL001593
		AAEL003873
		AAEL009539
41	590	Arachidonic acid metabolism 3/17
		AAEL010935
		AAEL011823
		AAEL012069
42	230	Purine metabolism 11/118
		AAEL003606
		AAEL004178
		AAEL005662
		AAEL009337
		AAEL010644
		AAEL011006
		AAEL012359
		AAEL012576
		AAEL012731
		AAEL012825
43	240	Pyrimidine metabolism 6/75
		AAEL005662
		AAEL006033
		AAEL008131
		AAEL010644
		AAEL012359
44	250	Alanine, aspartate and glutamate metabolism 10/30
		AAEL000143
		AAEL001887
		AAEL002399
		AAEL004701
		AAEL005422
		AAEL009872
		AAEL010464
		AAEL011981
		AAEL012609
		AAEL014768
45	260	Glycine, serine and threonine metabolism 8/34
		AAEL002510
		AAEL004059
		AAEL005336
		AAEL006070
		AAEL006928
		AAEL010028
		AAEL010276
		AAEL011756
46	270	Cysteine and methionine metabolism 8/23
		AAEL002399
		AAEL004059
		AAEL004501
		AAEL005524
		AAEL007707
		AAEL008166
		AAEL008341
		AAEL012172
47	280	Valine, leucine and isoleucine degradation 22/36
		AAEL001134
		AAEL002065
		AAEL002296
		AAEL002841
		AAEL003125
		AAEL003993
		AAEL004137
		AAEL006634
		AAEL006928
		AAEL007555
		AAEL008366
		AAEL009029
		AAEL009324
		AAEL010146
		AAEL010296
		AAEL010697
		AAEL011137
		AAEL011756
		AAEL012609
		AAEL013904
		AAEL014080
		AAEL014452
48	300	Lysine degradation 11/30
		AAEL002764
		AAEL002841
		AAEL003993
		AAEL006013
		AAEL006634
		AAEL006721
		AAEL009029
		AAEL010146
		AAEL011756
		AAEL014080
		AAEL014734
49	330	Arginine and proline metabolism 16/40
		AAEL001588
		AAEL001887
		AAEL002399
		AAEL004701
		AAEL005422
		AAEL006834
		AAEL007033
		AAEL008418
		AAEL009029
		AAEL009185
		AAEL009831
		AAEL010464
		AAEL011756
		AAEL013431
		AAEL014080
50	380	Tryptophan metabolism 10/20
		AAEL002841
		AAEL003993
		AAEL004509
		AAEL006634
		AAEL006721
		AAEL009029
		AAEL010146
		AAEL011756
		AAEL013407
		AAEL014080
51	480	Glutathione metabolism 14/43
		AAEL000424
		AAEL000746
		AAEL001061
		AAEL005931
		AAEL006829
		AAEL007962
		AAEL009154
		AAEL010644
		AAEL010935
		AAEL011752
		AAEL011823
		AAEL012069
		AAEL012614
		AAEL012778
52	450	Selenocompound metabolism 4/10
		AAEL002886
		AAEL004059
		AAEL008849
		AAEL014494
53	410	beta-Alanine metabolism 10/19
		AAEL001134
		AAEL001588
		AAEL003993
		AAEL009029
		AAEL010146
		AAEL011756
		AAEL011981
		AAEL012609
		AAEL014080
		AAEL014452
54	980	Metabolism of xenobiotics by cytochrome P450 5/19
		AAEL001061
		AAEL006829
		AAEL007962
		AAEL011752
		AAEL014246
55	510	N-Glycan biosynthesis 10/37
		AAEL002174
		AAEL002183
		AAEL002329
		AAEL002804
		AAEL003084
		AAEL005457
		AAEL010227
		AAEL010521
		AAEL012034
		AAEL013071
		TRANSLATION
56	3010	Ribosome 69/125
		AAEL000823
		AAEL000987
		AAEL001759
		AAEL002047
		AAEL002372
		AAEL002534
		AAEL002832
		AAEL003396
		AAEL003427
		AAEL003530
		AAEL003582
		AAEL003801
		AAEL003942
		AAEL004151
		AAEL004175
		AAEL004325
		AAEL004503
		AAEL005097
		AAEL005129
		AAEL005220
		AAEL005266
		AAEL005451
		AAEL005629
		AAEL005638
		AAEL005722
		AAEL005817
		AAEL005901
		AAEL006698
		AAEL006785
		AAEL006860
		AAEL007699
		AAEL007715
		AAEL007771
		AAEL007824
		AAEL008103
		AAEL008188
		AAEL008192
		AAEL008329
		AAEL008353
		AAEL008481
		AAEL009151
		AAEL009341
		AAEL009431
		AAEL009496
		AAEL009506
		AAEL009747
		AAEL009825
		AAEL009994
		AAEL010168
		AAEL010299
		AAEL010756
		AAEL010821
		AAEL011447
		AAEL011471
		AAEL011587
		AAEL011656
		AAEL012264
		AAEL012585
		AAEL012686
		AAEL012733
		AAEL012944
		AAEL013116
		AAEL013221
		AAEL013625
		AAEL014292
		AAEL014562
		AAEL014583
		AAEL015006
57	970	Aminoacyl-tRNA biosynthesis 14/65
		AAEL001044
		AAEL001206
		AAEL001218
		AAEL002748
		AAEL004327
		AAEL004345
		AAEL005037
		AAEL005728
		AAEL005801
		AAEL006415
		AAEL006577
		AAEL011655
		AAEL014494
		AAEL014702
58	3013	RNA transport 22/136
		AAEL000175
		AAEL002334
		AAEL004378
		AAEL004911
		AAEL005635
		AAEL006488
		AAEL006748
		AAEL006851
		AAEL007078
		AAEL007718
		AAEL007945
		AAEL009287
		AAEL009646
		AAEL009902
		AAEL010318
		AAEL011527
		AAEL012240
		AAEL012279
		AAEL013144
		AAEL013359
		AAEL013675
		AAEL013787
59	4141	Protein processing in Endoplasmic reticulum- Genetic information processing- Folding sorting and degradation 42/113
		AAEL000444
		AAEL000641
		AAEL000807
		AAEL001005
		AAEL001432
		AAEL001516
		AAEL002174
		AAEL002183
		AAEL002501
		AAEL002804
		AAEL003103
		AAEL003130
		AAEL004514
		AAEL004523
		AAEL004977
		AAEL005165
		AAEL005457
		AAEL005471
		AAEL007229
		AAEL007441
		AAEL007484
		AAEL007891
		AAEL007987
		AAEL009160
		AAEL010012
		AAEL010032
		AAEL010065
		AAEL010521
		AAEL010584
		AAEL010901
		AAEL011708
		AAEL012240
		AAEL012394
		AAEL012827
		AAEL013020
		AAEL013071
		AAEL013199
		AAEL013226
		AAEL013320
		AAEL013675
		AAEL013989
		AAEL015100

## Sheet: GO terms
LIST OF GENE ONTOLOGY TERMS ASCRIBED TO THE ENLISTED GENE IDs
GENE STABLE ID	TRANSCRIPT STABLE ID	GO TERM	GO DOMAIN
AAEL000105	AAEL000105-RA	nitrogen compound metabolic process	biological_process
AAEL000105	AAEL000105-RA	hydrolase activity, acting on carbon-nitrogen (but not peptide) bonds	molecular_function
AAEL000126	AAEL000126-RA	Mo-molybdopterin cofactor biosynthetic process	biological_process
AAEL000126	AAEL000126-RA	iron-sulfur cluster binding	molecular_function
AAEL000126	AAEL000126-RA	4 iron, 4 sulfur cluster binding	molecular_function
AAEL000126	AAEL000126-RA	metal ion binding	molecular_function
AAEL000126	AAEL000126-RA	catalytic activity	molecular_function
AAEL000143	AAEL000143-RA	nitrogen compound metabolic process	biological_process
AAEL000143	AAEL000143-RA	hydrolase activity, acting on carbon-nitrogen (but not peptide) bonds	molecular_function
AAEL000159	AAEL000159-RA	nil	nil
AAEL000175	AAEL000175-RA	translational initiation	biological_process
AAEL000175	AAEL000175-RA	regulation of translational initiation	biological_process
AAEL000175	AAEL000175-RA	formation of translation preinitiation complex	biological_process
AAEL000175	AAEL000175-RA	translation	biological_process
AAEL000175	AAEL000175-RA	eukaryotic translation initiation factor 3 complex	cellular_component
AAEL000175	AAEL000175-RA	eukaryotic 48S preinitiation complex	cellular_component
AAEL000175	AAEL000175-RA	eukaryotic 43S preinitiation complex	cellular_component
AAEL000175	AAEL000175-RA	cytoplasm	cellular_component
AAEL000175	AAEL000175-RA	translation initiation factor binding	molecular_function
AAEL000175	AAEL000175-RA	translation initiation factor activity	molecular_function
AAEL000175	AAEL000175-RA	RNA binding	molecular_function
AAEL000182	AAEL000182-RA	mitochondrial electron transport, ubiquinol to cytochrome c	biological_process
AAEL000182	AAEL000182-RA	mitochondrial respiratory chain complex III	cellular_component
AAEL000182	AAEL000182-RA	mitochondrial inner membrane	cellular_component
AAEL000208	AAEL000208-RA	transport	biological_process
AAEL000208	AAEL000208-RA	integral component of membrane	cellular_component
AAEL000219	AAEL000219-RA	nil	nil
AAEL000230	AAEL000230-RA	nil	nil
AAEL000270	AAEL000270-RA	protein binding	molecular_function
AAEL000274	AAEL000274-RA	superoxide metabolic process	biological_process
AAEL000274	AAEL000274-RA	oxidation-reduction process	biological_process
AAEL000274	AAEL000274-RA	superoxide dismutase activity	molecular_function
AAEL000274	AAEL000274-RA	metal ion binding	molecular_function
AAEL000293	AAEL000293-RA	posttranscriptional gene silencing by RNA	biological_process
AAEL000293	AAEL000293-RA	gene silencing by RNA	biological_process
AAEL000293	AAEL000293-RA	RISC complex	cellular_component
AAEL000293	AAEL000293-RA	transcription cofactor activity	molecular_function
AAEL000294	AAEL000294-RA	nil	nil
AAEL000297	AAEL000297-RA	nil	nil
AAEL000321	AAEL000321-RA	acetyl-CoA biosynthetic process from acetate	biological_process
AAEL000321	AAEL000321-RA	metabolic process	biological_process
AAEL000321	AAEL000321-RA	AMP binding	molecular_function
AAEL000321	AAEL000321-RA	acetate-CoA ligase activity	molecular_function
AAEL000321	AAEL000321-RA	catalytic activity	molecular_function
AAEL000328	AAEL000328-RA	oxidation-reduction process	biological_process
AAEL000328	AAEL000328-RA	oxidoreductase activity	molecular_function
AAEL000328	AAEL000328-RA	zinc ion binding	molecular_function
AAEL000382	AAEL000382-RA	nil	nil
AAEL000392	AAEL000392-RB	metabolic process	biological_process
AAEL000392	AAEL000392-RB	carbohydrate metabolic process	biological_process
AAEL000392	AAEL000392-RB	cation binding	molecular_function
AAEL000392	AAEL000392-RB	catalytic activity	molecular_function
AAEL000392	AAEL000392-RB	maltose alpha-glucosidase activity	molecular_function
AAEL000392	AAEL000392-RB	hydrolase activity, acting on glycosyl bonds	molecular_function
AAEL000392	AAEL000392-RB	alpha-1,4-glucosidase activity	molecular_function
AAEL000392	AAEL000392-RB	hydrolase activity	molecular_function
AAEL000394	AAEL000394-RA	nucleus	cellular_component
AAEL000394	AAEL000394-RA	nucleic acid binding	molecular_function
AAEL000394	AAEL000394-RA	protein binding	molecular_function
AAEL000394	AAEL000394-RA	zinc ion binding	molecular_function
AAEL000410	AAEL000410-RA	transport	biological_process
AAEL000410	AAEL000410-RA	integral component of membrane	cellular_component
AAEL000412	AAEL000412-RA	nil	nil
AAEL000424	AAEL000424-RA	protein metabolic process	biological_process
AAEL000424	AAEL000424-RA	proteolysis	biological_process
AAEL000424	AAEL000424-RA	cytoplasm	cellular_component
AAEL000424	AAEL000424-RA	intracellular	cellular_component
AAEL000424	AAEL000424-RA	manganese ion binding	molecular_function
AAEL000424	AAEL000424-RA	aminopeptidase activity	molecular_function
AAEL000424	AAEL000424-RA	metalloexopeptidase activity	molecular_function
AAEL000444	AAEL000444-RA	protein glycosylation	biological_process
AAEL000444	AAEL000444-RA	UDP-glucose:glycoprotein glucosyltransferase activity	molecular_function
AAEL000444	AAEL000444-RA	transferase activity, transferring glycosyl groups	molecular_function
AAEL000454	AAEL000454-RB	tricarboxylic acid cycle	biological_process
AAEL000454	AAEL000454-RB	oxidation-reduction process	biological_process
AAEL000454	AAEL000454-RB	isocitrate dehydrogenase (NAD+) activity	molecular_function
AAEL000454	AAEL000454-RB	oxidoreductase activity, acting on the CH-OH group of donors, NAD or NADP as acceptor	molecular_function
AAEL000454	AAEL000454-RB	NAD binding	molecular_function
AAEL000454	AAEL000454-RB	magnesium ion binding	molecular_function
AAEL000511	AAEL000511-RA	cholinesterase activity	molecular_function
AAEL000533	AAEL000533-RA	nil	nil
AAEL000540	AAEL000540-RB	protein binding	molecular_function
AAEL000541	AAEL000541-RA	protein binding	molecular_function
AAEL000556	AAEL000556-RA	nil	nil
AAEL000574	AAEL000574-RA	cell redox homeostasis	biological_process
AAEL000578	AAEL000578-RA	cellular protein modification process	biological_process
AAEL000629	AAEL000629-RA	nucleobase-containing compound metabolic process	biological_process
AAEL000629	AAEL000629-RA	mitochondrion	cellular_component
AAEL000629	AAEL000629-RA	phosphotransferase activity, phosphate group as acceptor	molecular_function
AAEL000629	AAEL000629-RA	adenylate kinase activity	molecular_function
AAEL000629	AAEL000629-RA	nucleobase-containing compound kinase activity	molecular_function
AAEL000629	AAEL000629-RA	ATP binding	molecular_function
AAEL000641	AAEL000641-RA	cell redox homeostasis	biological_process
AAEL000641	AAEL000641-RA	endoplasmic reticulum	cellular_component
AAEL000641	AAEL000641-RA	isomerase activity	molecular_function
AAEL000647	AAEL000647-RA	carbohydrate metabolic process	biological_process
AAEL000647	AAEL000647-RA	cation binding	molecular_function
AAEL000647	AAEL000647-RA	catalytic activity	molecular_function
AAEL000667	AAEL000667-RB	carbohydrate metabolic process	biological_process
AAEL000667	AAEL000667-RB	cation binding	molecular_function
AAEL000667	AAEL000667-RB	catalytic activity	molecular_function
AAEL000703	AAEL000703-RA	carbohydrate metabolic process	biological_process
AAEL000703	AAEL000703-RA	phosphorylase activity	molecular_function
AAEL000703	AAEL000703-RA	glycogen phosphorylase activity	molecular_function
AAEL000703	AAEL000703-RA	pyridoxal phosphate binding	molecular_function
AAEL000704	AAEL000704-RA	transport	biological_process
AAEL000704	AAEL000704-RA	synaptic vesicle	cellular_component
AAEL000704	AAEL000704-RA	membrane	cellular_component
AAEL000704	AAEL000704-RA	transporter activity	molecular_function
AAEL000704	AAEL000704-RA	protein binding	molecular_function
AAEL000713	AAEL000713-RA	nil	nil
AAEL000726	AAEL000726-RA	nil	nil
AAEL000732	AAEL000732-RA	defense response	biological_process
AAEL000732	AAEL000732-RA	cell outer membrane	cellular_component
AAEL000744	AAEL000744-RA	calcium ion binding	molecular_function
AAEL000746	AAEL000746-RA	isocitrate metabolic process	biological_process
AAEL000746	AAEL000746-RA	oxidation-reduction process	biological_process
AAEL000746	AAEL000746-RA	isocitrate dehydrogenase (NADP+) activity	molecular_function
AAEL000746	AAEL000746-RA	oxidoreductase activity, acting on the CH-OH group of donors, NAD or NADP as acceptor	molecular_function
AAEL000746	AAEL000746-RA	NAD binding	molecular_function
AAEL000746	AAEL000746-RA	magnesium ion binding	molecular_function
AAEL000748	AAEL000748-RA	nil	nil
AAEL000749	AAEL000749-RA	nil	nil
AAEL000758	AAEL000758-RB	cellular protein modification process	biological_process
AAEL000758	AAEL000758-RB	ATP binding	molecular_function
AAEL000758	AAEL000758-RB	small protein activating enzyme activity	molecular_function
AAEL000766	AAEL000766-RA	ubiquinol-cytochrome-c reductase activity	molecular_function
AAEL000766	AAEL000766-RA	electron carrier activity	molecular_function
AAEL000776	AAEL000776-RA	intracellular	cellular_component
AAEL000776	AAEL000776-RA	protein binding	molecular_function
AAEL000776	AAEL000776-RA	zinc ion binding	molecular_function
AAEL000793	AAEL000793-RA	nil	nil
AAEL000794	AAEL000794-RA	intracellular distribution of mitochondria	biological_process
AAEL000794	AAEL000794-RA	mitochondrion organization	biological_process
AAEL000794	AAEL000794-RA	cytoplasm	cellular_component
AAEL000794	AAEL000794-RA	protein binding	molecular_function
AAEL000802	AAEL000802-RA	Golgi apparatus	cellular_component
AAEL000807	AAEL000807-RA	protein binding	molecular_function
AAEL000823	AAEL000823-RA	translation	biological_process
AAEL000823	AAEL000823-RA	ribosome	cellular_component
AAEL000823	AAEL000823-RA	intracellular	cellular_component
AAEL000823	AAEL000823-RA	structural constituent of ribosome	molecular_function
AAEL000854	AAEL000854-RA	metabolic process	biological_process
AAEL000854	AAEL000854-RA	catalytic activity	molecular_function
AAEL000857	AAEL000857-RA	nucleus	cellular_component
AAEL000857	AAEL000857-RA	nucleic acid binding	molecular_function
AAEL000857	AAEL000857-RA	metal ion binding	molecular_function
AAEL000857	AAEL000857-RA	zinc ion binding	molecular_function
AAEL000876	AAEL000876-RA	fatty-acyl-CoA reductase (alcohol-forming) activity	molecular_function
AAEL000930	AAEL000930-RB	synaptic vesicle endocytosis	biological_process
AAEL000930	AAEL000930-RB	integral component of synaptic vesicle membrane	cellular_component
AAEL000930	AAEL000930-RB	integral component of membrane	cellular_component
AAEL000930	AAEL000930-RB	calcium channel activity	molecular_function
AAEL000931	AAEL000931-RA	metabolic process	biological_process
AAEL000931	AAEL000931-RA	phosphatase activity	molecular_function
AAEL000931	AAEL000931-RA	catalytic activity	molecular_function
AAEL000942	AAEL000942-RA	nil	nil
AAEL000944	AAEL000944-RA	nil	nil
AAEL000947	AAEL000947-RA	signal peptide processing	biological_process
AAEL000947	AAEL000947-RA	signal peptidase complex	cellular_component
AAEL000947	AAEL000947-RA	integral component of membrane	cellular_component
AAEL000947	AAEL000947-RA	peptidase activity	molecular_function
AAEL000951	AAEL000951-RB	translational elongation	biological_process
AAEL000951	AAEL000951-RB	eukaryotic translation elongation factor 1 complex	cellular_component
AAEL000951	AAEL000951-RB	translation elongation factor activity	molecular_function
AAEL000986	AAEL000986-RB	mitochondrial electron transport, NADH to ubiquinone	biological_process
AAEL000986	AAEL000986-RB	mitochondrial respiratory chain complex I	cellular_component
AAEL000986	AAEL000986-RB	mitochondrion	cellular_component
AAEL000986	AAEL000986-RB	NADH dehydrogenase activity	molecular_function
AAEL000986	AAEL000986-RB	NADH dehydrogenase (ubiquinone) activity	molecular_function
AAEL000987	AAEL000987-RA	translation	biological_process
AAEL000987	AAEL000987-RA	ribosome	cellular_component
AAEL000987	AAEL000987-RA	intracellular	cellular_component
AAEL000987	AAEL000987-RA	structural constituent of ribosome	molecular_function
AAEL001005	AAEL001005-RA	protein folding	biological_process
AAEL001005	AAEL001005-RA	endoplasmic reticulum	cellular_component
AAEL001005	AAEL001005-RA	unfolded protein binding	molecular_function
AAEL001005	AAEL001005-RA	calcium ion binding	molecular_function
AAEL001005	AAEL001005-RA	protein binding	molecular_function
AAEL001015	AAEL001015-RA	nil	nil
AAEL001020	AAEL001020-RA	nil	nil
AAEL001041	AAEL001041-RA	protein binding	molecular_function
AAEL001044	AAEL001044-RA	tyrosyl-tRNA aminoacylation	biological_process
AAEL001044	AAEL001044-RA	tRNA aminoacylation for protein translation	biological_process
AAEL001044	AAEL001044-RA	cytoplasm	cellular_component
AAEL001044	AAEL001044-RA	tyrosine-tRNA ligase activity	molecular_function
AAEL001044	AAEL001044-RA	nucleotide binding	molecular_function
AAEL001044	AAEL001044-RA	aminoacyl-tRNA ligase activity	molecular_function
AAEL001044	AAEL001044-RA	tRNA binding	molecular_function
AAEL001044	AAEL001044-RA	ATP binding	molecular_function
AAEL001052	AAEL001052-RA	protein folding	biological_process
AAEL001052	AAEL001052-RA	cytoplasm	cellular_component
AAEL001052	AAEL001052-RA	ATP binding	molecular_function
AAEL001061	AAEL001061-RB	protein binding	molecular_function
AAEL001061	AAEL001061-RC	protein binding	molecular_function
AAEL001082	AAEL001082-RA	nil	nil
AAEL001091	AAEL001091-RA	malate metabolic process	biological_process
AAEL001091	AAEL001091-RA	oxidation-reduction process	biological_process
AAEL001091	AAEL001091-RA	malate dehydrogenase (decarboxylating) (NAD+) activity	molecular_function
AAEL001091	AAEL001091-RA	malic enzyme activity	molecular_function
AAEL001091	AAEL001091-RA	NAD binding	molecular_function
AAEL001094	AAEL001094-RA	nil	nil
AAEL001121	AAEL001121-RA	nil	nil
AAEL001128	AAEL001128-RA	metabolic process	biological_process
AAEL001128	AAEL001128-RA	catalytic activity	molecular_function
AAEL001134	AAEL001134-RA	thymine metabolic process	biological_process
AAEL001134	AAEL001134-RA	valine metabolic process	biological_process
AAEL001134	AAEL001134-RA	metabolic process	biological_process
AAEL001134	AAEL001134-RA	oxidation-reduction process	biological_process
AAEL001134	AAEL001134-RA	mitochondrion	cellular_component
AAEL001134	AAEL001134-RA	methylmalonate-semialdehyde dehydrogenase (acylating) activity	molecular_function
AAEL001134	AAEL001134-RA	oxidoreductase activity, acting on the aldehyde or oxo group of donors, NAD or NADP as acceptor	molecular_function
AAEL001134	AAEL001134-RA	malonate-semialdehyde dehydrogenase (acetylating) activity	molecular_function
AAEL001134	AAEL001134-RA	oxidoreductase activity	molecular_function
AAEL001158	AAEL001158-RA	carbohydrate metabolic process	biological_process
AAEL001158	AAEL001158-RA	phosphoric ester hydrolase activity	molecular_function
AAEL001158	AAEL001158-RA	fructose 1,6-bisphosphate 1-phosphatase activity	molecular_function
AAEL001159	AAEL001159-RA	ribonuclease T2 activity	molecular_function
AAEL001159	AAEL001159-RA	RNA binding	molecular_function
AAEL001164	AAEL001164-RA	membrane	cellular_component
AAEL001164	AAEL001164-RA	NADH dehydrogenase (ubiquinone) activity	molecular_function
AAEL001164	AAEL001164-RA	electron carrier activity	molecular_function
AAEL001166	AAEL001166-RA	protein binding	molecular_function
AAEL001177	AAEL001177-RA	SRP-dependent cotranslational protein targeting to membrane	biological_process
AAEL001177	AAEL001177-RA	signal recognition particle, endoplasmic reticulum targeting	cellular_component
AAEL001177	AAEL001177-RA	signal recognition particle	cellular_component
AAEL001177	AAEL001177-RA	endoplasmic reticulum signal peptide binding	molecular_function
AAEL001177	AAEL001177-RA	7S RNA binding	molecular_function
AAEL001185	AAEL001185-RA	oxidation-reduction process	biological_process
AAEL001185	AAEL001185-RA	L-ascorbic acid binding	molecular_function
AAEL001185	AAEL001185-RA	oxidoreductase activity, acting on paired donors, with incorporation or reduction of molecular oxygen, 2-oxoglutarate as one donor, and incorporation of one atom each of oxygen into both donors	molecular_function
AAEL001185	AAEL001185-RA	oxidoreductase activity, acting on paired donors, with incorporation or reduction of molecular oxygen	molecular_function
AAEL001185	AAEL001185-RA	iron ion binding	molecular_function
AAEL001185	AAEL001185-RA	oxidoreductase activity	molecular_function
AAEL001194	AAEL001194-RA	biosynthetic process	biological_process
AAEL001194	AAEL001194-RA	metabolic process	biological_process
AAEL001194	AAEL001194-RA	oxidation-reduction process	biological_process
AAEL001194	AAEL001194-RA	acyl-[acyl-carrier-protein] hydrolase activity	molecular_function
AAEL001194	AAEL001194-RA	palmitoyl-[acyl-carrier-protein] hydrolase activity	molecular_function
AAEL001194	AAEL001194-RA	myristoyl-[acyl-carrier-protein] hydrolase activity	molecular_function
AAEL001194	AAEL001194-RA	enoyl-[acyl-carrier-protein] reductase (NADPH, B-specific) activity	molecular_function
AAEL001194	AAEL001194-RA	oleoyl-[acyl-carrier-protein] hydrolase activity	molecular_function
AAEL001194	AAEL001194-RA	3-oxoacyl-[acyl-carrier-protein] reductase (NADPH) activity	molecular_function
AAEL001194	AAEL001194-RA	3-hydroxypalmitoyl-[acyl-carrier-protein] dehydratase activity	molecular_function
AAEL001194	AAEL001194-RA	3-oxoacyl-[acyl-carrier-protein] synthase activity	molecular_function
AAEL001194	AAEL001194-RA	[acyl-carrier-protein] S-acetyltransferase activity	molecular_function
AAEL001194	AAEL001194-RA	[acyl-carrier-protein] S-malonyltransferase activity	molecular_function
AAEL001194	AAEL001194-RA	fatty acid synthase activity	molecular_function
AAEL001194	AAEL001194-RA	phosphopantetheine binding	molecular_function
AAEL001194	AAEL001194-RA	transferase activity	molecular_function
AAEL001194	AAEL001194-RA	hydrolase activity, acting on ester bonds	molecular_function
AAEL001194	AAEL001194-RA	catalytic activity	molecular_function
AAEL001194	AAEL001194-RA	oxidoreductase activity	molecular_function
AAEL001194	AAEL001194-RA	zinc ion binding	molecular_function
AAEL001206	AAEL001206-RA	threonyl-tRNA aminoacylation	biological_process
AAEL001206	AAEL001206-RA	tRNA aminoacylation	biological_process
AAEL001206	AAEL001206-RA	tRNA aminoacylation for protein translation	biological_process
AAEL001206	AAEL001206-RA	cytoplasm	cellular_component
AAEL001206	AAEL001206-RA	threonine-tRNA ligase activity	molecular_function
AAEL001206	AAEL001206-RA	ligase activity, forming aminoacyl-tRNA and related compounds	molecular_function
AAEL001206	AAEL001206-RA	nucleotide binding	molecular_function
AAEL001206	AAEL001206-RA	aminoacyl-tRNA ligase activity	molecular_function
AAEL001206	AAEL001206-RA	ATP binding	molecular_function
AAEL001210	AAEL001210-RA	nil	nil
AAEL001218	AAEL001218-RA	alanyl-tRNA aminoacylation	biological_process
AAEL001218	AAEL001218-RA	tRNA aminoacylation	biological_process
AAEL001218	AAEL001218-RA	cytoplasm	cellular_component
AAEL001218	AAEL001218-RA	alanine-tRNA ligase activity	molecular_function
AAEL001218	AAEL001218-RA	ligase activity, forming aminoacyl-tRNA and related compounds	molecular_function
AAEL001218	AAEL001218-RA	nucleotide binding	molecular_function
AAEL001218	AAEL001218-RA	nucleic acid binding	molecular_function
AAEL001218	AAEL001218-RA	ATP binding	molecular_function
AAEL001232	AAEL001232-RA	immune response	biological_process
AAEL001232	AAEL001232-RA	proteolysis	biological_process
AAEL001232	AAEL001232-RA	polysaccharide binding	molecular_function
AAEL001232	AAEL001232-RA	scavenger receptor activity	molecular_function
AAEL001232	AAEL001232-RA	cysteine-type peptidase activity	molecular_function
AAEL001275	AAEL001275-RA	calcium ion binding	molecular_function
AAEL001290	AAEL001290-RA	nil	nil
AAEL001319	AAEL001319-RA	nil	nil
AAEL001331	AAEL001331-RA	biosynthetic process	biological_process
AAEL001331	AAEL001331-RA	nucleotidyltransferase activity	molecular_function
AAEL001331	AAEL001331-RA	transferase activity	molecular_function
AAEL001371	AAEL001371-RA	mRNA polyadenylation	biological_process
AAEL001371	AAEL001371-RA	mRNA cleavage factor complex	cellular_component
AAEL001371	AAEL001371-RA	mRNA binding	molecular_function
AAEL001371	AAEL001371-RA	hydrolase activity	molecular_function
AAEL001375	AAEL001375-RA	regulation of transcription, DNA-templated	biological_process
AAEL001375	AAEL001375-RA	nucleic acid binding	molecular_function
AAEL001375	AAEL001375-RA	DNA binding	molecular_function
AAEL001390	AAEL001390-RA	nil	nil
AAEL001410	AAEL001410-RA	ATP binding	molecular_function
AAEL001410	AAEL001410-RA	protein binding	molecular_function
AAEL001410	AAEL001410-RA	zinc ion binding	molecular_function
AAEL001410	AAEL001410-RA	DNA binding	molecular_function
AAEL001421	AAEL001421-RA	nucleic acid binding	molecular_function
AAEL001421	AAEL001421-RA	RNA binding	molecular_function
AAEL001432	AAEL001432-RA	cell redox homeostasis	biological_process
AAEL001432	AAEL001432-RA	endoplasmic reticulum	cellular_component
AAEL001432	AAEL001432-RA	isomerase activity	molecular_function
AAEL001438	AAEL001438-RA	protein binding	molecular_function
AAEL001448	AAEL001448-RA	metabolic process	biological_process
AAEL001448	AAEL001448-RA	transferase activity, transferring acyl groups	molecular_function
AAEL001503	AAEL001503-RA	cation transport	biological_process
AAEL001503	AAEL001503-RA	regulation of pH	biological_process
AAEL001503	AAEL001503-RA	transmembrane transport	biological_process
AAEL001503	AAEL001503-RA	sodium ion transport	biological_process
AAEL001503	AAEL001503-RA	integral component of membrane	cellular_component
AAEL001503	AAEL001503-RA	solute:proton antiporter activity	molecular_function
AAEL001503	AAEL001503-RA	sodium:proton antiporter activity	molecular_function
AAEL001516	AAEL001516-RA	protein binding	molecular_function
AAEL001548	AAEL001548-RA	metabolic process	biological_process
AAEL001548	AAEL001548-RA	transferase activity, transferring hexosyl groups	molecular_function
AAEL001588	AAEL001588-RA	metabolic process	biological_process
AAEL001588	AAEL001588-RA	proteolysis	biological_process
AAEL001588	AAEL001588-RA	tripeptidase activity	molecular_function
AAEL001588	AAEL001588-RA	metallopeptidase activity	molecular_function
AAEL001588	AAEL001588-RA	dipeptidase activity	molecular_function
AAEL001588	AAEL001588-RA	hydrolase activity	molecular_function
AAEL001593	AAEL001593-RC	glycerol-3-phosphate catabolic process	biological_process
AAEL001593	AAEL001593-RC	glycerol-3-phosphate metabolic process	biological_process
AAEL001593	AAEL001593-RC	oxidation-reduction process	biological_process
AAEL001593	AAEL001593-RC	carbohydrate metabolic process	biological_process
AAEL001593	AAEL001593-RC	glycerol-3-phosphate dehydrogenase complex	cellular_component
AAEL001593	AAEL001593-RC	cytoplasm	cellular_component
AAEL001593	AAEL001593-RC	glycerol-3-phosphate dehydrogenase [NAD+] activity	molecular_function
AAEL001593	AAEL001593-RC	oxidoreductase activity, acting on the CH-OH group of donors, NAD or NADP as acceptor	molecular_function
AAEL001593	AAEL001593-RC	coenzyme binding	molecular_function
AAEL001593	AAEL001593-RC	NAD binding	molecular_function
AAEL001593	AAEL001593-RC	protein homodimerization activity	molecular_function
AAEL001593	AAEL001593-RC	oxidoreductase activity	molecular_function
AAEL001604	AAEL001604-RA	small GTPase mediated signal transduction	biological_process
AAEL001604	AAEL001604-RA	guanyl-nucleotide exchange factor activity	molecular_function
AAEL001605	AAEL001605-RA	protein binding	molecular_function
AAEL001616	AAEL001616-RA	ATP binding	molecular_function
AAEL001623	AAEL001623-RA	proteasome activator complex	cellular_component
AAEL001649	AAEL001649-RA	protein metabolic process	biological_process
AAEL001649	AAEL001649-RA	proteolysis	biological_process
AAEL001649	AAEL001649-RA	cytoplasm	cellular_component
AAEL001649	AAEL001649-RA	intracellular	cellular_component
AAEL001649	AAEL001649-RA	manganese ion binding	molecular_function
AAEL001649	AAEL001649-RA	aminopeptidase activity	molecular_function
AAEL001649	AAEL001649-RA	metalloexopeptidase activity	molecular_function
AAEL001668	AAEL001668-RA	glycolytic process	biological_process
AAEL001668	AAEL001668-RA	phosphopyruvate hydratase complex	cellular_component
AAEL001668	AAEL001668-RA	phosphopyruvate hydratase activity	molecular_function
AAEL001668	AAEL001668-RA	magnesium ion binding	molecular_function
AAEL001673	AAEL001673-RA	nil	nil
AAEL001708	AAEL001708-RB	nil	nil
AAEL001759	AAEL001759-RA	translation	biological_process
AAEL001759	AAEL001759-RA	small ribosomal subunit	cellular_component
AAEL001759	AAEL001759-RA	intracellular	cellular_component
AAEL001759	AAEL001759-RA	rRNA binding	molecular_function
AAEL001759	AAEL001759-RA	RNA binding	molecular_function
AAEL001759	AAEL001759-RA	structural constituent of ribosome	molecular_function
AAEL001795	AAEL001795-RA	cytoplasm	cellular_component
AAEL001798	AAEL001798-RB	dephosphorylation	biological_process
AAEL001798	AAEL001798-RB	protein dephosphorylation	biological_process
AAEL001798	AAEL001798-RB	phosphatase activity	molecular_function
AAEL001798	AAEL001798-RB	protein tyrosine/serine/threonine phosphatase activity	molecular_function
AAEL001816	AAEL001816-RA	metabolic process	biological_process
AAEL001816	AAEL001816-RA	transferase activity, transferring hexosyl groups	molecular_function
AAEL001840	AAEL001840-RA	proteolysis	biological_process
AAEL001840	AAEL001840-RA	carboxypeptidase activity	molecular_function
AAEL001840	AAEL001840-RA	metallocarboxypeptidase activity	molecular_function
AAEL001840	AAEL001840-RA	zinc ion binding	molecular_function
AAEL001865	AAEL001865-RA	nil	nil
AAEL001872	AAEL001872-RA	regulation of anion transport	biological_process
AAEL001872	AAEL001872-RA	anion transport	biological_process
AAEL001872	AAEL001872-RA	transmembrane transport	biological_process
AAEL001872	AAEL001872-RA	mitochondrial outer membrane	cellular_component
AAEL001872	AAEL001872-RA	voltage-gated anion channel activity	molecular_function
AAEL001887	AAEL001887-RA	glutamine biosynthetic process	biological_process
AAEL001887	AAEL001887-RA	nitrogen compound metabolic process	biological_process
AAEL001887	AAEL001887-RA	glutamate-ammonia ligase activity	molecular_function
AAEL001887	AAEL001887-RA	catalytic activity	molecular_function
AAEL001904	AAEL001904-RA	Arp2/3 complex-mediated actin nucleation	biological_process
AAEL001904	AAEL001904-RA	regulation of actin filament polymerization	biological_process
AAEL001904	AAEL001904-RA	Arp2/3 protein complex	cellular_component
AAEL001904	AAEL001904-RA	actin cytoskeleton	cellular_component
AAEL001926	AAEL001926-RA	nil	nil
AAEL001928	AAEL001928-RA	cytoskeleton	cellular_component
AAEL001928	AAEL001928-RA	cytoplasm	cellular_component
AAEL001928	AAEL001928-RA	ATP binding	molecular_function
AAEL001928	AAEL001928-RA	nucleotide binding	molecular_function
AAEL001930	AAEL001930-RA	nil	nil
AAEL001937	AAEL001937-RA	selenium binding	molecular_function
AAEL001937	AAEL001937-RA	protein binding	molecular_function
AAEL001948	AAEL001948-RA	nil	nil
AAEL001951	AAEL001951-RA	nil	nil
AAEL001964	AAEL001964-RA	nil	nil
AAEL001965	AAEL001965-RA	chitin catabolic process	biological_process
AAEL001965	AAEL001965-RA	carbohydrate metabolic process	biological_process
AAEL001965	AAEL001965-RA	chitinase activity	molecular_function
AAEL001965	AAEL001965-RA	hydrolase activity, hydrolyzing O-glycosyl compounds	molecular_function
AAEL002019	AAEL002019-RA	protein binding	molecular_function
AAEL002023	AAEL002023-RA	chitin catabolic process	biological_process
AAEL002023	AAEL002023-RA	carbohydrate metabolic process	biological_process
AAEL002023	AAEL002023-RA	chitinase activity	molecular_function
AAEL002023	AAEL002023-RA	hydrolase activity, hydrolyzing O-glycosyl compounds	molecular_function
AAEL002046	AAEL002046-RA	oxidation-reduction process	biological_process
AAEL002046	AAEL002046-RA	oxidoreductase activity, acting on paired donors, with incorporation or reduction of molecular oxygen	molecular_function
AAEL002046	AAEL002046-RA	heme binding	molecular_function
AAEL002046	AAEL002046-RA	iron ion binding	molecular_function
AAEL002047	AAEL002047-RA	nil	nil
AAEL002061	AAEL002061-RA	cation transport	biological_process
AAEL002061	AAEL002061-RA	integral component of membrane	cellular_component
AAEL002061	AAEL002061-RA	ATPase activity	molecular_function
AAEL002061	AAEL002061-RA	nucleotide binding	molecular_function
AAEL002061	AAEL002061-RA	metal ion binding	molecular_function
AAEL002065	AAEL002065-RA	catalytic activity	molecular_function
AAEL002086	AAEL002086-RA	protein retention in ER lumen	biological_process
AAEL002086	AAEL002086-RA	integral component of membrane	cellular_component
AAEL002086	AAEL002086-RA	ER retention sequence binding	molecular_function
AAEL002119	AAEL002119-RA	protein transport	biological_process
AAEL002119	AAEL002119-RA	small GTPase mediated signal transduction	biological_process
AAEL002119	AAEL002119-RA	obsolete GTP catabolic process	biological_process
AAEL002119	AAEL002119-RA	signal transduction	biological_process
AAEL002119	AAEL002119-RA	membrane	cellular_component
AAEL002119	AAEL002119-RA	intracellular	cellular_component
AAEL002119	AAEL002119-RA	GTP binding	molecular_function
AAEL002130	AAEL002130-RA	protein binding	molecular_function
AAEL002155	AAEL002155-RA	nucleocytoplasmic transport	biological_process
AAEL002155	AAEL002155-RA	protein transport	biological_process
AAEL002155	AAEL002155-RA	small GTPase mediated signal transduction	biological_process
AAEL002155	AAEL002155-RA	obsolete GTP catabolic process	biological_process
AAEL002155	AAEL002155-RA	intracellular protein transport	biological_process
AAEL002155	AAEL002155-RA	signal transduction	biological_process
AAEL002155	AAEL002155-RA	membrane	cellular_component
AAEL002155	AAEL002155-RA	intracellular	cellular_component
AAEL002155	AAEL002155-RA	GTPase activity	molecular_function
AAEL002155	AAEL002155-RA	GTP binding	molecular_function
AAEL002158	AAEL002158-RA	cellular iron ion homeostasis	biological_process
AAEL002158	AAEL002158-RA	iron ion transport	biological_process
AAEL002158	AAEL002158-RA	ferric iron binding	molecular_function
AAEL002160	AAEL002160-RA	GTP binding	molecular_function
AAEL002165	AAEL002165-RA	nil	nil
AAEL002174	AAEL002174-RA	protein N-linked glycosylation via asparagine	biological_process
AAEL002174	AAEL002174-RA	endoplasmic reticulum membrane	cellular_component
AAEL002174	AAEL002174-RA	dolichyl-diphosphooligosaccharide-protein glycotransferase activity	molecular_function
AAEL002183	AAEL002183-RA	oligosaccharyltransferase complex	cellular_component
AAEL002183	AAEL002183-RA	integral component of membrane	cellular_component
AAEL002183	AAEL002183-RA	dolichyl-diphosphooligosaccharide-protein glycotransferase activity	molecular_function
AAEL002184	AAEL002184-RA	actin cytoskeleton organization	biological_process
AAEL002184	AAEL002184-RA	barbed-end actin filament capping	biological_process
AAEL002184	AAEL002184-RA	F-actin capping protein complex	cellular_component
AAEL002184	AAEL002184-RA	cytoplasm	cellular_component
AAEL002184	AAEL002184-RA	actin binding	molecular_function
AAEL002296	AAEL002296-RA	metabolic process	biological_process
AAEL002296	AAEL002296-RA	transferase activity, transferring acyl groups other than amino-acyl groups	molecular_function
AAEL002296	AAEL002296-RA	catalytic activity	molecular_function
AAEL002309	AAEL002309-RA	oxidation-reduction process	biological_process
AAEL002309	AAEL002309-RA	peroxiredoxin activity	molecular_function
AAEL002309	AAEL002309-RA	antioxidant activity	molecular_function
AAEL002309	AAEL002309-RA	oxidoreductase activity	molecular_function
AAEL002329	AAEL002329-RB	protein glycosylation	biological_process
AAEL002329	AAEL002329-RB	acetylglucosaminyltransferase activity	molecular_function
AAEL002334	AAEL002334-RA	regulation of translational initiation	biological_process
AAEL002334	AAEL002334-RA	translational initiation	biological_process
AAEL002334	AAEL002334-RA	formation of translation preinitiation complex	biological_process
AAEL002334	AAEL002334-RA	translation	biological_process
AAEL002334	AAEL002334-RA	eukaryotic translation initiation factor 3 complex	cellular_component
AAEL002334	AAEL002334-RA	cytoplasm	cellular_component
AAEL002334	AAEL002334-RA	eukaryotic 48S preinitiation complex	cellular_component
AAEL002334	AAEL002334-RA	eukaryotic 43S preinitiation complex	cellular_component
AAEL002334	AAEL002334-RA	translation initiation factor activity	molecular_function
AAEL002334	AAEL002334-RA	protein binding	molecular_function
AAEL002349	AAEL002349-RA	integral component of membrane	cellular_component
AAEL002349	AAEL002349-RA	acetyl-CoA transporter activity	molecular_function
AAEL002350	AAEL002350-RA	nil	nil
AAEL002372	AAEL002372-RB	translation	biological_process
AAEL002372	AAEL002372-RB	ribosome	cellular_component
AAEL002372	AAEL002372-RB	intracellular	cellular_component
AAEL002372	AAEL002372-RB	structural constituent of ribosome	molecular_function
AAEL002381	AAEL002381-RA	nil	nil
AAEL002399	AAEL002399-RA	biosynthetic process	biological_process
AAEL002399	AAEL002399-RA	cellular amino acid metabolic process	biological_process
AAEL002399	AAEL002399-RA	transaminase activity	molecular_function
AAEL002399	AAEL002399-RA	pyridoxal phosphate binding	molecular_function
AAEL002399	AAEL002399-RA	catalytic activity	molecular_function
AAEL002401	AAEL002401-RA	proteolysis involved in cellular protein catabolic process	biological_process
AAEL002401	AAEL002401-RA	proteasome core complex	cellular_component
AAEL002401	AAEL002401-RA	threonine-type endopeptidase activity	molecular_function
AAEL002401	AAEL002401-RA	endopeptidase activity	molecular_function
AAEL002416	AAEL002416-RA	metabolic process	biological_process
AAEL002416	AAEL002416-RA	oxidoreductase activity	molecular_function
AAEL002417	AAEL002417-RC	regulation of muscle contraction	biological_process
AAEL002417	AAEL002417-RC	troponin complex	cellular_component
AAEL002436	AAEL002436-RA	monovalent inorganic cation transport	biological_process
AAEL002436	AAEL002436-RA	membrane	cellular_component
AAEL002436	AAEL002436-RA	cation channel activity	molecular_function
AAEL002501	AAEL002501-RA	cell redox homeostasis	biological_process
AAEL002504	AAEL002504-RB	ATP synthesis coupled proton transport	biological_process
AAEL002504	AAEL002504-RB	proton-transporting ATP synthase complex, catalytic core F(1)	cellular_component
AAEL002504	AAEL002504-RB	proton-transporting ATPase activity, rotational mechanism	molecular_function
AAEL002504	AAEL002504-RB	proton-transporting ATP synthase activity, rotational mechanism	molecular_function
AAEL002510	AAEL002510-RB	L-serine metabolic process	biological_process
AAEL002510	AAEL002510-RB	glycine metabolic process	biological_process
AAEL002510	AAEL002510-RB	glycine hydroxymethyltransferase activity	molecular_function
AAEL002510	AAEL002510-RB	pyridoxal phosphate binding	molecular_function
AAEL002510	AAEL002510-RB	catalytic activity	molecular_function
AAEL002527	AAEL002527-RA	carbohydrate metabolic process	biological_process
AAEL002527	AAEL002527-RA	cation binding	molecular_function
AAEL002527	AAEL002527-RA	catalytic activity	molecular_function
AAEL002534	AAEL002534-RA	translation	biological_process
AAEL002534	AAEL002534-RA	ribosome	cellular_component
AAEL002534	AAEL002534-RA	intracellular	cellular_component
AAEL002534	AAEL002534-RA	structural constituent of ribosome	molecular_function
AAEL002539	AAEL002539-RA	calcium ion binding	molecular_function
AAEL002539	AAEL002539-RA	protein binding	molecular_function
AAEL002542	AAEL002542-RA	metabolic process	biological_process
AAEL002542	AAEL002542-RA	glycolytic process	biological_process
AAEL002542	AAEL002542-RA	triose-phosphate isomerase activity	molecular_function
AAEL002542	AAEL002542-RA	catalytic activity	molecular_function
AAEL002558	AAEL002558-RA	protein binding	molecular_function
AAEL002565	AAEL002565-RA	protein phosphorylation	biological_process
AAEL002565	AAEL002565-RA	protein kinase activity	molecular_function
AAEL002565	AAEL002565-RA	transferase activity, transferring phosphorus-containing groups	molecular_function
AAEL002565	AAEL002565-RA	protein serine/threonine kinase activity	molecular_function
AAEL002565	AAEL002565-RA	ATP binding	molecular_function
AAEL002565	AAEL002565-RA	protein binding	molecular_function
AAEL002572	AAEL002572-RA	calcium ion binding	molecular_function
AAEL002639	AAEL002639-RA	translation	biological_process
AAEL002639	AAEL002639-RA	ribosome	cellular_component
AAEL002639	AAEL002639-RA	intracellular	cellular_component
AAEL002639	AAEL002639-RA	structural constituent of ribosome	molecular_function
AAEL002656	AAEL002656-RA	nil	nil
AAEL002687	AAEL002687-RA	metabolic process	biological_process
AAEL002687	AAEL002687-RA	transferase activity, transferring acyl groups other than amino-acyl groups	molecular_function
AAEL002687	AAEL002687-RA	catalytic activity	molecular_function
AAEL002691	AAEL002691-RB	protein binding	molecular_function
AAEL002693	AAEL002693-RA	nil	nil
AAEL002694	AAEL002694-RA	integral component of membrane	cellular_component
AAEL002701	AAEL002701-RA	membrane	cellular_component
AAEL002703	AAEL002703-RB	pyridoxine biosynthetic process	biological_process
AAEL002703	AAEL002703-RB	oxidation-reduction process	biological_process
AAEL002703	AAEL002703-RB	oxidoreductase activity, acting on the CH-NH2 group of donors	molecular_function
AAEL002703	AAEL002703-RB	FMN binding	molecular_function
AAEL002703	AAEL002703-RB	pyridoxamine-phosphate oxidase activity	molecular_function
AAEL002703	AAEL002703-RB	oxidoreductase activity	molecular_function
AAEL002704	AAEL002704-RB	extracellular space	cellular_component
AAEL002748	AAEL002748-RA	aspartyl-tRNA aminoacylation	biological_process
AAEL002748	AAEL002748-RA	tRNA aminoacylation for protein translation	biological_process
AAEL002748	AAEL002748-RA	cytoplasm	cellular_component
AAEL002748	AAEL002748-RA	aspartate-tRNA ligase activity	molecular_function
AAEL002748	AAEL002748-RA	nucleotide binding	molecular_function
AAEL002748	AAEL002748-RA	aminoacyl-tRNA ligase activity	molecular_function
AAEL002748	AAEL002748-RA	nucleic acid binding	molecular_function
AAEL002748	AAEL002748-RA	ATP binding	molecular_function
AAEL002759	AAEL002759-RA	nil	nil
AAEL002761	AAEL002761-RG	nil	nil
AAEL002764	AAEL002764-RA	tricarboxylic acid cycle	biological_process
AAEL002764	AAEL002764-RA	metabolic process	biological_process
AAEL002764	AAEL002764-RA	oxoglutarate dehydrogenase complex	cellular_component
AAEL002764	AAEL002764-RA	dihydrolipoyllysine-residue succinyltransferase activity	molecular_function
AAEL002764	AAEL002764-RA	transferase activity, transferring acyl groups	molecular_function
AAEL002776	AAEL002776-RA	nil	nil
AAEL002789	AAEL002789-RA	proteolysis	biological_process
AAEL002789	AAEL002789-RA	proteasome regulatory particle	cellular_component
AAEL002804	AAEL002804-RA	protein glycosylation	biological_process
AAEL002804	AAEL002804-RA	membrane	cellular_component
AAEL002804	AAEL002804-RA	oligosaccharyl transferase activity	molecular_function
AAEL002813	AAEL002813-RA	ATP synthesis coupled proton transport	biological_process
AAEL002813	AAEL002813-RA	mitochondrial proton-transporting ATP synthase complex, coupling factor F(o)	cellular_component
AAEL002813	AAEL002813-RA	hydrogen ion transmembrane transporter activity	molecular_function
AAEL002827	AAEL002827-RA	proton transport	biological_process
AAEL002827	AAEL002827-RA	ATP metabolic process	biological_process
AAEL002827	AAEL002827-RA	ATP hydrolysis coupled proton transport	biological_process
AAEL002827	AAEL002827-RA	ATP synthesis coupled proton transport	biological_process
AAEL002827	AAEL002827-RA	proton-transporting two-sector ATPase complex, catalytic domain	cellular_component
AAEL002827	AAEL002827-RA	hydrolase activity, acting on acid anhydrides, catalyzing transmembrane movement of substances	molecular_function
AAEL002827	AAEL002827-RA	proton-transporting ATP synthase activity, rotational mechanism	molecular_function
AAEL002827	AAEL002827-RA	ATP binding	molecular_function
AAEL002832	AAEL002832-RA	translation	biological_process
AAEL002832	AAEL002832-RA	ribosome	cellular_component
AAEL002832	AAEL002832-RA	intracellular	cellular_component
AAEL002832	AAEL002832-RA	structural constituent of ribosome	molecular_function
AAEL002833	AAEL002833-RA	proteolysis	biological_process
AAEL002833	AAEL002833-RA	cysteine-type peptidase activity	molecular_function
AAEL002841	AAEL002841-RA	fatty acid metabolic process	biological_process
AAEL002841	AAEL002841-RA	oxidation-reduction process	biological_process
AAEL002841	AAEL002841-RA	3-hydroxyacyl-CoA dehydrogenase activity	molecular_function
AAEL002841	AAEL002841-RA	NAD+ binding	molecular_function
AAEL002841	AAEL002841-RA	oxidoreductase activity, acting on the CH-OH group of donors, NAD or NADP as acceptor	molecular_function
AAEL002841	AAEL002841-RA	coenzyme binding	molecular_function
AAEL002841	AAEL002841-RA	oxidoreductase activity	molecular_function
AAEL002851	AAEL002851-RA	protein polymerization	biological_process
AAEL002851	AAEL002851-RA	obsolete GTP catabolic process	biological_process
AAEL002851	AAEL002851-RA	microtubule-based process	biological_process
AAEL002851	AAEL002851-RA	protein complex	cellular_component
AAEL002851	AAEL002851-RA	microtubule	cellular_component
AAEL002851	AAEL002851-RA	structural constituent of cytoskeleton	molecular_function
AAEL002851	AAEL002851-RA	GTPase activity	molecular_function
AAEL002851	AAEL002851-RA	GTP binding	molecular_function
AAEL002856	AAEL002856-RA	nil	nil
AAEL002861	AAEL002861-RA	oxidation-reduction process	biological_process
AAEL002861	AAEL002861-RA	oxidoreductase activity	molecular_function
AAEL002869	AAEL002869-RA	nil	nil
AAEL002879	AAEL002879-RA	nucleotide binding	molecular_function
AAEL002879	AAEL002879-RA	nucleic acid binding	molecular_function
AAEL002881	AAEL002881-RA	nil	nil
AAEL002886	AAEL002886-RB	cell redox homeostasis	biological_process
AAEL002886	AAEL002886-RB	oxidation-reduction process	biological_process
AAEL002886	AAEL002886-RB	oxidoreductase activity, acting on a sulfur group of donors, NAD(P) as acceptor	molecular_function
AAEL002886	AAEL002886-RB	thioredoxin-disulfide reductase activity	molecular_function
AAEL002886	AAEL002886-RB	flavin adenine dinucleotide binding	molecular_function
AAEL002886	AAEL002886-RB	oxidoreductase activity	molecular_function
AAEL002898	AAEL002898-RA	tetrahydrobiopterin biosynthetic process	biological_process
AAEL002898	AAEL002898-RA	4-alpha-hydroxytetrahydrobiopterin dehydratase activity	molecular_function
AAEL002900	AAEL002900-RA	nil	nil
AAEL002901	AAEL002901-RA	metabolic process	biological_process
AAEL002901	AAEL002901-RA	oxidoreductase activity	molecular_function
AAEL002936	AAEL002936-RA	endoplasmic reticulum membrane	cellular_component
AAEL002956	AAEL002956-RA	tricarboxylic acid cycle	biological_process
AAEL002956	AAEL002956-RA	cellular carbohydrate metabolic process	biological_process
AAEL002956	AAEL002956-RA	carbohydrate metabolic process	biological_process
AAEL002956	AAEL002956-RA	mitochondrial matrix	cellular_component
AAEL002956	AAEL002956-RA	mitochondrion	cellular_component
AAEL002956	AAEL002956-RA	citrate (Si)-synthase activity	molecular_function
AAEL002956	AAEL002956-RA	transferase activity, transferring acyl groups, acyl groups converted into alkyl on transfer	molecular_function
AAEL002956	AAEL002956-RA	transferase activity	molecular_function
AAEL002971	AAEL002971-RA	GTP binding	molecular_function
AAEL002971	AAEL002971-RA	GTPase activity	molecular_function
AAEL002993	AAEL002993-RA	nil	nil
AAEL003006	AAEL003006-RA	metabolic process	biological_process
AAEL003006	AAEL003006-RA	nucleic acid binding	molecular_function
AAEL003006	AAEL003006-RA	hydrolase activity	molecular_function
AAEL003006	AAEL003006-RA	zinc ion binding	molecular_function
AAEL003011	AAEL003011-RA	nil	nil
AAEL003019	AAEL003019-RA	nil	nil
AAEL003036	AAEL003036-RA	endocytosis	biological_process
AAEL003036	AAEL003036-RA	binding	molecular_function
AAEL003036	AAEL003036-RA	protein binding	molecular_function
AAEL003046	AAEL003046-RA	sphingolipid metabolic process	biological_process
AAEL003046	AAEL003046-RA	lipid metabolic process	biological_process
AAEL003046	AAEL003046-RA	lysosome	cellular_component
AAEL003053	AAEL003053-RC	nil	nil
AAEL003057	AAEL003057-RB	nil	nil
AAEL003076	AAEL003076-RA	metabolic process	biological_process
AAEL003076	AAEL003076-RA	transferase activity, transferring hexosyl groups	molecular_function
AAEL003084	AAEL003084-RA	nil	nil
AAEL003086	AAEL003086-RA	metabolic process	biological_process
AAEL003086	AAEL003086-RA	transferase activity, transferring hexosyl groups	molecular_function
AAEL003100	AAEL003100-RA	nil	nil
AAEL003103	AAEL003103-RA	nil	nil
AAEL003107	AAEL003107-RA	nil	nil
AAEL003109	AAEL003109-RA	GTPase activity	molecular_function
AAEL003109	AAEL003109-RA	GTP binding	molecular_function
AAEL003115	AAEL003115-RA	protein binding	molecular_function
AAEL003125	AAEL003125-RA	metabolic process	biological_process
AAEL003125	AAEL003125-RA	oxidation-reduction process	biological_process
AAEL003125	AAEL003125-RA	acyl-CoA dehydrogenase activity	molecular_function
AAEL003125	AAEL003125-RA	oxidoreductase activity, acting on the CH-CH group of donors	molecular_function
AAEL003125	AAEL003125-RA	flavin adenine dinucleotide binding	molecular_function
AAEL003130	AAEL003130-RB	intracellular protein transport	biological_process
AAEL003130	AAEL003130-RB	endoplasmic reticulum	cellular_component
AAEL003130	AAEL003130-RB	integral component of membrane	cellular_component
AAEL003139	AAEL003139-RA	metabolic process	biological_process
AAEL003139	AAEL003139-RA	oxidoreductase activity	molecular_function
AAEL003148	AAEL003148-RA	metabolic process	biological_process
AAEL003148	AAEL003148-RA	oxidoreductase activity	molecular_function
AAEL003154	AAEL003154-RA	oxidation-reduction process	biological_process
AAEL003154	AAEL003154-RA	oxidoreductase activity	molecular_function
AAEL003165	AAEL003165-RA	protein dephosphorylation	biological_process
AAEL003165	AAEL003165-RA	cytoplasm	cellular_component
AAEL003165	AAEL003165-RA	non-membrane spanning protein tyrosine phosphatase activity	molecular_function
AAEL003165	AAEL003165-RA	acid phosphatase activity	molecular_function
AAEL003165	AAEL003165-RA	protein tyrosine phosphatase activity	molecular_function
AAEL003182	AAEL003182-RA	nil	nil
AAEL003188	AAEL003188-RA	carboxylic acid metabolic process	biological_process
AAEL003188	AAEL003188-RA	carboxy-lyase activity	molecular_function
AAEL003188	AAEL003188-RA	pyridoxal phosphate binding	molecular_function
AAEL003188	AAEL003188-RA	catalytic activity	molecular_function
AAEL003193	AAEL003193-RA	phosphate-containing compound metabolic process	biological_process
AAEL003193	AAEL003193-RA	cytoplasm	cellular_component
AAEL003193	AAEL003193-RA	inorganic diphosphatase activity	molecular_function
AAEL003193	AAEL003193-RA	magnesium ion binding	molecular_function
AAEL003206	AAEL003206-RA	cell redox homeostasis	biological_process
AAEL003206	AAEL003206-RA	protein disulfide oxidoreductase activity	molecular_function
AAEL003206	AAEL003206-RA	electron carrier activity	molecular_function
AAEL003229	AAEL003229-RA	metal ion binding	molecular_function
AAEL003234	AAEL003234-RA	mitochondrial inner membrane	cellular_component
AAEL003234	AAEL003234-RA	mitochondrial respiratory chain complex IV	cellular_component
AAEL003234	AAEL003234-RA	cytochrome-c oxidase activity	molecular_function
AAEL003293	AAEL003293-RA	nucleolus	cellular_component
AAEL003293	AAEL003293-RA	GTP binding	molecular_function
AAEL003303	AAEL003303-RA	protein folding	biological_process
AAEL003344	AAEL003344-RA	nil	nil
AAEL003352	AAEL003352-RA	ribosome biogenesis	biological_process
AAEL003352	AAEL003352-RA	nucleolus	cellular_component
AAEL003352	AAEL003352-RA	ribonucleoprotein complex	cellular_component
AAEL003352	AAEL003352-RA	RNA binding	molecular_function
AAEL003377	AAEL003377-RA	SRP-dependent cotranslational protein targeting to membrane	biological_process
AAEL003377	AAEL003377-RA	signal recognition particle	cellular_component
AAEL003377	AAEL003377-RA	7S RNA binding	molecular_function
AAEL003377	AAEL003377-RA	protein binding	molecular_function
AAEL003396	AAEL003396-RA	translation	biological_process
AAEL003396	AAEL003396-RA	ribosome	cellular_component
AAEL003396	AAEL003396-RA	intracellular	cellular_component
AAEL003396	AAEL003396-RA	structural constituent of ribosome	molecular_function
AAEL003415	AAEL003415-RA	lamin filament	cellular_component
AAEL003415	AAEL003415-RA	nuclear inner membrane	cellular_component
AAEL003415	AAEL003415-RA	intermediate filament	cellular_component
AAEL003415	AAEL003415-RA	structural molecule activity	molecular_function
AAEL003418	AAEL003418-RA	signal peptide processing	biological_process
AAEL003418	AAEL003418-RA	signal peptidase complex	cellular_component
AAEL003418	AAEL003418-RA	integral component of membrane	cellular_component
AAEL003418	AAEL003418-RA	peptidase activity	molecular_function
AAEL003427	AAEL003427-RA	translation	biological_process
AAEL003427	AAEL003427-RA	ribonucleoprotein complex	cellular_component
AAEL003427	AAEL003427-RA	ribosome	cellular_component
AAEL003427	AAEL003427-RA	structural constituent of ribosome	molecular_function
AAEL003434	AAEL003434-RA	carbohydrate metabolic process	biological_process
AAEL003434	AAEL003434-RA	cation binding	molecular_function
AAEL003434	AAEL003434-RA	catalytic activity	molecular_function
AAEL003453	AAEL003453-RA	nil	nil
AAEL003459	AAEL003459-RA	nil	nil
AAEL003472	AAEL003472-RA	protein binding	molecular_function
AAEL003491	AAEL003491-RB	nil	nil
AAEL003503	AAEL003503-RA	nucleocytoplasmic transport	biological_process
AAEL003503	AAEL003503-RA	protein transport	biological_process
AAEL003503	AAEL003503-RA	small GTPase mediated signal transduction	biological_process
AAEL003503	AAEL003503-RA	obsolete GTP catabolic process	biological_process
AAEL003503	AAEL003503-RA	intracellular protein transport	biological_process
AAEL003503	AAEL003503-RA	signal transduction	biological_process
AAEL003503	AAEL003503-RA	membrane	cellular_component
AAEL003503	AAEL003503-RA	intracellular	cellular_component
AAEL003503	AAEL003503-RA	GTPase activity	molecular_function
AAEL003503	AAEL003503-RA	GTP binding	molecular_function
AAEL003512	AAEL003512-RA	transport	biological_process
AAEL003512	AAEL003512-RA	membrane	cellular_component
AAEL003512	AAEL003512-RA	integral component of membrane	cellular_component
AAEL003512	AAEL003512-RA	transporter activity	molecular_function
AAEL003527	AAEL003527-RA	protein binding	molecular_function
AAEL003530	AAEL003530-RA	translational elongation	biological_process
AAEL003530	AAEL003530-RA	translation	biological_process
AAEL003530	AAEL003530-RA	ribosome	cellular_component
AAEL003530	AAEL003530-RA	intracellular	cellular_component
AAEL003530	AAEL003530-RA	structural constituent of ribosome	molecular_function
AAEL003582	AAEL003582-RA	translation	biological_process
AAEL003582	AAEL003582-RA	ribosome	cellular_component
AAEL003582	AAEL003582-RA	intracellular	cellular_component
AAEL003582	AAEL003582-RA	structural constituent of ribosome	molecular_function
AAEL003584	AAEL003584-RA	nil	nil
AAEL003600	AAEL003600-RA	nil	nil
AAEL003601	AAEL003601-RA	nil	nil
AAEL003606	AAEL003606-RA	purine nucleotide biosynthetic process	biological_process
AAEL003606	AAEL003606-RA	'de novo' IMP biosynthetic process	biological_process
AAEL003606	AAEL003606-RA	phosphoribosylaminoimidazolesuccinocarboxamide synthase activity	molecular_function
AAEL003606	AAEL003606-RA	ATP binding	molecular_function
AAEL003632	AAEL003632-RA	proteolysis	biological_process
AAEL003632	AAEL003632-RA	serine-type endopeptidase activity	molecular_function
AAEL003632	AAEL003632-RA	catalytic activity	molecular_function
AAEL003634	AAEL003634-RA	protein binding	molecular_function
AAEL003655	AAEL003655-RA	self proteolysis	biological_process
AAEL003658	AAEL003658-RA	protein binding	molecular_function
AAEL003661	AAEL003661-RA	mature ribosome assembly	biological_process
AAEL003661	AAEL003661-RA	ribosome binding	molecular_function
AAEL003664	AAEL003664-RB	RNA processing	biological_process
AAEL003664	AAEL003664-RB	ribonucleoprotein complex	cellular_component
AAEL003664	AAEL003664-RB	nucleus	cellular_component
AAEL003664	AAEL003664-RB	nucleotide binding	molecular_function
AAEL003664	AAEL003664-RB	nucleic acid binding	molecular_function
AAEL003664	AAEL003664-RB	RNA binding	molecular_function
AAEL003669	AAEL003669-RA	nucleosome	cellular_component
AAEL003669	AAEL003669-RA	nucleus	cellular_component
AAEL003669	AAEL003669-RA	protein heterodimerization activity	molecular_function
AAEL003669	AAEL003669-RA	DNA binding	molecular_function
AAEL003670	AAEL003670-RA	nucleotide binding	molecular_function
AAEL003670	AAEL003670-RA	nucleic acid binding	molecular_function
AAEL003675	AAEL003675-RA	oxidation-reduction process	biological_process
AAEL003675	AAEL003675-RA	membrane	cellular_component
AAEL003675	AAEL003675-RA	oxidoreductase activity, acting on diphenols and related substances as donors	molecular_function
AAEL003675	AAEL003675-RA	ubiquinol-cytochrome-c reductase activity	molecular_function
AAEL003675	AAEL003675-RA	2 iron, 2 sulfur cluster binding	molecular_function
AAEL003675	AAEL003675-RA	oxidoreductase activity	molecular_function
AAEL003694	AAEL003694-RA	nil	nil
AAEL003700	AAEL003700-RA	nucleus	cellular_component
AAEL003700	AAEL003700-RA	nucleic acid binding	molecular_function
AAEL003700	AAEL003700-RA	metal ion binding	molecular_function
AAEL003700	AAEL003700-RA	zinc ion binding	molecular_function
AAEL003716	AAEL003716-RA	deaminase activity	molecular_function
AAEL003743	AAEL003743-RA	ATP hydrolysis coupled proton transport	biological_process
AAEL003743	AAEL003743-RA	vacuolar proton-transporting V-type ATPase, V0 domain	cellular_component
AAEL003743	AAEL003743-RA	proton-transporting V-type ATPase, V0 domain	cellular_component
AAEL003743	AAEL003743-RA	hydrogen ion transmembrane transporter activity	molecular_function
AAEL003746	AAEL003746-RA	acetyl-CoA metabolic process	biological_process
AAEL003746	AAEL003746-RA	catalytic activity	molecular_function
AAEL003750	AAEL003750-RA	nucleic acid binding	molecular_function
AAEL003785	AAEL003785-RA	ER membrane protein complex	cellular_component
AAEL003801	AAEL003801-RA	translation	biological_process
AAEL003801	AAEL003801-RA	ribosome	cellular_component
AAEL003801	AAEL003801-RA	RNA binding	molecular_function
AAEL003801	AAEL003801-RA	structural constituent of ribosome	molecular_function
AAEL003827	AAEL003827-RA	nucleosome	cellular_component
AAEL003827	AAEL003827-RA	protein heterodimerization activity	molecular_function
AAEL003827	AAEL003827-RA	DNA binding	molecular_function
AAEL003835	AAEL003835-RA	translational frameshifting	biological_process
AAEL003835	AAEL003835-RA	positive regulation of translational termination	biological_process
AAEL003835	AAEL003835-RA	positive regulation of translational elongation	biological_process
AAEL003835	AAEL003835-RA	ribosome binding	molecular_function
AAEL003835	AAEL003835-RA	translation elongation factor activity	molecular_function
AAEL003835	AAEL003835-RA	RNA binding	molecular_function
AAEL003837	AAEL003837-RA	cellular calcium ion homeostasis	biological_process
AAEL003837	AAEL003837-RA	transmembrane transport	biological_process
AAEL003837	AAEL003837-RA	calcium ion transmembrane transport	biological_process
AAEL003837	AAEL003837-RA	ion transport	biological_process
AAEL003837	AAEL003837-RA	integral component of membrane	cellular_component
AAEL003837	AAEL003837-RA	membrane	cellular_component
AAEL003837	AAEL003837-RA	ryanodine-sensitive calcium-release channel activity	molecular_function
AAEL003837	AAEL003837-RA	ion channel activity	molecular_function
AAEL003837	AAEL003837-RA	calcium channel activity	molecular_function
AAEL003837	AAEL003837-RA	protein binding	molecular_function
AAEL003863	AAEL003863-RA	DNA-templated transcription, initiation	biological_process
AAEL003863	AAEL003863-RA	nucleosome	cellular_component
AAEL003863	AAEL003863-RA	nucleus	cellular_component
AAEL003863	AAEL003863-RA	protein heterodimerization activity	molecular_function
AAEL003863	AAEL003863-RA	DNA binding	molecular_function
AAEL003871	AAEL003871-RA	ubiquitin-dependent protein catabolic process	biological_process
AAEL003871	AAEL003871-RA	proteolysis involved in cellular protein catabolic process	biological_process
AAEL003871	AAEL003871-RA	proteasome core complex, alpha-subunit complex	cellular_component
AAEL003871	AAEL003871-RA	proteasome core complex	cellular_component
AAEL003871	AAEL003871-RA	threonine-type endopeptidase activity	molecular_function
AAEL003871	AAEL003871-RA	endopeptidase activity	molecular_function
AAEL003872	AAEL003872-RA	cytoplasm	cellular_component
AAEL003873	AAEL003873-RA	glycerol-3-phosphate metabolic process	biological_process
AAEL003873	AAEL003873-RA	oxidation-reduction process	biological_process
AAEL003873	AAEL003873-RA	glycerol-3-phosphate dehydrogenase complex	cellular_component
AAEL003873	AAEL003873-RA	glycerol-3-phosphate dehydrogenase activity	molecular_function
AAEL003873	AAEL003873-RA	calcium ion binding	molecular_function
AAEL003873	AAEL003873-RA	oxidoreductase activity	molecular_function
AAEL003888	AAEL003888-RA	protein binding	molecular_function
AAEL003903	AAEL003903-RA	acid phosphatase activity	molecular_function
AAEL003923	AAEL003923-RA	protein transport	biological_process
AAEL003923	AAEL003923-RA	binding	molecular_function
AAEL003942	AAEL003942-RA	translation	biological_process
AAEL003942	AAEL003942-RA	ribosome	cellular_component
AAEL003942	AAEL003942-RA	intracellular	cellular_component
AAEL003942	AAEL003942-RA	structural constituent of ribosome	molecular_function
AAEL003952	AAEL003952-RA	proteolysis	biological_process
AAEL003952	AAEL003952-RA	intracellular	cellular_component
AAEL003952	AAEL003952-RA	calcium-dependent cysteine-type endopeptidase activity	molecular_function
AAEL003952	AAEL003952-RA	calcium ion binding	molecular_function
AAEL003953	AAEL003953-RA	protein phosphorylation	biological_process
AAEL003953	AAEL003953-RA	protein kinase activity	molecular_function
AAEL003953	AAEL003953-RA	transferase activity, transferring phosphorus-containing groups	molecular_function
AAEL003953	AAEL003953-RA	protein serine/threonine kinase activity	molecular_function
AAEL003953	AAEL003953-RA	ATP binding	molecular_function
AAEL003957	AAEL003957-RA	actin filament depolymerization	biological_process
AAEL003957	AAEL003957-RA	actin cytoskeleton	cellular_component
AAEL003957	AAEL003957-RA	intracellular	cellular_component
AAEL003957	AAEL003957-RA	actin binding	molecular_function
AAEL003959	AAEL003959-RA	metabolic process	biological_process
AAEL003959	AAEL003959-RA	oxidoreductase activity	molecular_function
AAEL003968	AAEL003968-RA	ATP-dependent chromatin remodeling	biological_process
AAEL003968	AAEL003968-RA	chromatin remodeling	biological_process
AAEL003968	AAEL003968-RA	NURF complex	cellular_component
AAEL003968	AAEL003968-RA	nucleus	cellular_component
AAEL003968	AAEL003968-RA	nucleosome binding	molecular_function
AAEL003968	AAEL003968-RA	hydrolase activity, acting on acid anhydrides	molecular_function
AAEL003968	AAEL003968-RA	ATPase activity	molecular_function
AAEL003968	AAEL003968-RA	hydrolase activity, acting on acid anhydrides, in phosphorus-containing anhydrides	molecular_function
AAEL003968	AAEL003968-RA	chromatin binding	molecular_function
AAEL003968	AAEL003968-RA	nucleic acid binding	molecular_function
AAEL003968	AAEL003968-RA	ATP binding	molecular_function
AAEL003968	AAEL003968-RA	DNA binding	molecular_function
AAEL003993	AAEL003993-RA	metabolic process	biological_process
AAEL003993	AAEL003993-RA	catalytic activity	molecular_function
AAEL004010	AAEL004010-RB	nucleotide binding	molecular_function
AAEL004010	AAEL004010-RB	nucleic acid binding	molecular_function
AAEL004042	AAEL004042-RA	N-acetyltransferase activity	molecular_function
AAEL004052	AAEL004052-RA	protein binding	molecular_function
AAEL004059	AAEL004059-RB	pyridoxal phosphate binding	molecular_function
AAEL004059	AAEL004059-RB	catalytic activity	molecular_function
AAEL004060	AAEL004060-RA	ATP synthesis coupled proton transport	biological_process
AAEL004060	AAEL004060-RA	mitochondrial proton-transporting ATP synthase complex, catalytic core F(1)	cellular_component
AAEL004060	AAEL004060-RA	proton-transporting ATPase activity, rotational mechanism	molecular_function
AAEL004060	AAEL004060-RA	proton-transporting ATP synthase activity, rotational mechanism	molecular_function
AAEL004065	AAEL004065-RA	nil	nil
AAEL004068	AAEL004068-RA	DNA binding	molecular_function
AAEL004076	AAEL004076-RA	metabolic process	biological_process
AAEL004076	AAEL004076-RA	catalytic activity	molecular_function
AAEL004076	AAEL004076-RA	ATP binding	molecular_function
AAEL004076	AAEL004076-RA	nucleotide binding	molecular_function
AAEL004076	AAEL004076-RA	small protein activating enzyme activity	molecular_function
AAEL004076	AAEL004076-RA	metal ion binding	molecular_function
AAEL004081	AAEL004081-RA	nil	nil
AAEL004088	AAEL004088-RA	oxidation-reduction process	biological_process
AAEL004088	AAEL004088-RA	oxidoreductase activity	molecular_function
AAEL004112	AAEL004112-RA	oxidation-reduction process	biological_process
AAEL004112	AAEL004112-RA	peroxiredoxin activity	molecular_function
AAEL004112	AAEL004112-RA	antioxidant activity	molecular_function
AAEL004112	AAEL004112-RA	oxidoreductase activity	molecular_function
AAEL004118	AAEL004118-RA	oxidation-reduction process	biological_process
AAEL004118	AAEL004118-RA	oxidoreductase activity	molecular_function
AAEL004120	AAEL004120-RA	nil	nil
AAEL004137	AAEL004137-RA	metabolic process	biological_process
AAEL004137	AAEL004137-RA	oxidation-reduction process	biological_process
AAEL004137	AAEL004137-RA	acyl-CoA dehydrogenase activity	molecular_function
AAEL004137	AAEL004137-RA	oxidoreductase activity, acting on the CH-CH group of donors	molecular_function
AAEL004137	AAEL004137-RA	flavin adenine dinucleotide binding	molecular_function
AAEL004148	AAEL004148-RA	protein binding	molecular_function
AAEL004151	AAEL004151-RD	translation	biological_process
AAEL004151	AAEL004151-RD	ribosome	cellular_component
AAEL004151	AAEL004151-RD	intracellular	cellular_component
AAEL004151	AAEL004151-RD	structural constituent of ribosome	molecular_function
AAEL004175	AAEL004175-RA	translation	biological_process
AAEL004175	AAEL004175-RA	ribosome	cellular_component
AAEL004175	AAEL004175-RA	intracellular	cellular_component
AAEL004175	AAEL004175-RA	structural constituent of ribosome	molecular_function
AAEL004178	AAEL004178-RB	nucleotide biosynthetic process	biological_process
AAEL004178	AAEL004178-RB	cellular biosynthetic process	biological_process
AAEL004178	AAEL004178-RB	ribonucleoside monophosphate biosynthetic process	biological_process
AAEL004178	AAEL004178-RB	magnesium ion binding	molecular_function
AAEL004178	AAEL004178-RB	ribose phosphate diphosphokinase activity	molecular_function
AAEL004188	AAEL004188-RA	nil	nil
AAEL004195	AAEL004195-RA	heme binding	molecular_function
AAEL004209	AAEL004209-RA	protein binding	molecular_function
AAEL004216	AAEL004216-RA	nil	nil
AAEL004234	AAEL004234-RA	intracellular membrane-bounded organelle	cellular_component
AAEL004234	AAEL004234-RA	2 iron, 2 sulfur cluster binding	molecular_function
AAEL004246	AAEL004246-RA	intracellular signal transduction	biological_process
AAEL004246	AAEL004246-RA	regulation of Rho protein signal transduction	biological_process
AAEL004246	AAEL004246-RA	signal transduction	biological_process
AAEL004246	AAEL004246-RA	receptor signaling protein activity	molecular_function
AAEL004246	AAEL004246-RA	guanyl-nucleotide exchange factor activity	molecular_function
AAEL004246	AAEL004246-RA	Rho guanyl-nucleotide exchange factor activity	molecular_function
AAEL004246	AAEL004246-RA	protein binding	molecular_function
AAEL004249	AAEL004249-RB	nil	nil
AAEL004264	AAEL004264-RA	nil	nil
AAEL004269	AAEL004269-RA	calcium ion binding	molecular_function
AAEL004284	AAEL004284-RA	negative regulation of nucleotide metabolic process	biological_process
AAEL004284	AAEL004284-RA	mitochondrion	cellular_component
AAEL004284	AAEL004284-RA	enzyme inhibitor activity	molecular_function
AAEL004291	AAEL004291-RA	sequence-specific DNA binding	molecular_function
AAEL004294	AAEL004294-RA	pyruvate metabolic process	biological_process
AAEL004294	AAEL004294-RA	metabolic process	biological_process
AAEL004294	AAEL004294-RA	pyruvate dehydrogenase complex	cellular_component
AAEL004294	AAEL004294-RA	dihydrolipoyllysine-residue acetyltransferase activity	molecular_function
AAEL004294	AAEL004294-RA	transferase activity, transferring acyl groups	molecular_function
AAEL004297	AAEL004297-RA	cellular carbohydrate metabolic process	biological_process
AAEL004297	AAEL004297-RA	metabolic process	biological_process
AAEL004297	AAEL004297-RA	cytoplasm	cellular_component
AAEL004297	AAEL004297-RA	succinate-CoA ligase (ADP-forming) activity	molecular_function
AAEL004297	AAEL004297-RA	ATP citrate synthase activity	molecular_function
AAEL004297	AAEL004297-RA	cofactor binding	molecular_function
AAEL004297	AAEL004297-RA	transferase activity, transferring acyl groups, acyl groups converted into alkyl on transfer	molecular_function
AAEL004297	AAEL004297-RA	catalytic activity	molecular_function
AAEL004297	AAEL004297-RA	ATP binding	molecular_function
AAEL004308	AAEL004308-RA	ubiquitin-dependent protein catabolic process	biological_process
AAEL004308	AAEL004308-RA	proteolysis involved in cellular protein catabolic process	biological_process
AAEL004308	AAEL004308-RA	proteasome core complex, alpha-subunit complex	cellular_component
AAEL004308	AAEL004308-RA	proteasome core complex	cellular_component
AAEL004308	AAEL004308-RA	threonine-type endopeptidase activity	molecular_function
AAEL004308	AAEL004308-RA	endopeptidase activity	molecular_function
AAEL004313	AAEL004313-RA	protein folding	biological_process
AAEL004313	AAEL004313-RA	calcium ion binding	molecular_function
AAEL004325	AAEL004325-RA	translation	biological_process
AAEL004325	AAEL004325-RA	ribonucleoprotein complex	cellular_component
AAEL004325	AAEL004325-RA	cytoplasm	cellular_component
AAEL004325	AAEL004325-RA	ribosome	cellular_component
AAEL004325	AAEL004325-RA	intracellular	cellular_component
AAEL004325	AAEL004325-RA	5S rRNA binding	molecular_function
AAEL004325	AAEL004325-RA	rRNA binding	molecular_function
AAEL004325	AAEL004325-RA	RNA binding	molecular_function
AAEL004325	AAEL004325-RA	structural constituent of ribosome	molecular_function
AAEL004327	AAEL004327-RA	valyl-tRNA aminoacylation	biological_process
AAEL004327	AAEL004327-RA	tRNA aminoacylation for protein translation	biological_process
AAEL004327	AAEL004327-RA	cytoplasm	cellular_component
AAEL004327	AAEL004327-RA	aminoacyl-tRNA editing activity	molecular_function
AAEL004327	AAEL004327-RA	valine-tRNA ligase activity	molecular_function
AAEL004327	AAEL004327-RA	nucleotide binding	molecular_function
AAEL004327	AAEL004327-RA	aminoacyl-tRNA ligase activity	molecular_function
AAEL004327	AAEL004327-RA	ATP binding	molecular_function
AAEL004338	AAEL004338-RA	acetyl-CoA biosynthetic process from pyruvate	biological_process
AAEL004338	AAEL004338-RA	metabolic process	biological_process
AAEL004338	AAEL004338-RA	pyruvate dehydrogenase (acetyl-transferring) activity	molecular_function
AAEL004338	AAEL004338-RA	catalytic activity	molecular_function
AAEL004339	AAEL004339-RA	odorant binding	molecular_function
AAEL004345	AAEL004345-RA	cysteinyl-tRNA aminoacylation	biological_process
AAEL004345	AAEL004345-RA	tRNA aminoacylation for protein translation	biological_process
AAEL004345	AAEL004345-RA	cysteine-tRNA ligase activity	molecular_function
AAEL004345	AAEL004345-RA	nucleotide binding	molecular_function
AAEL004345	AAEL004345-RA	aminoacyl-tRNA ligase activity	molecular_function
AAEL004345	AAEL004345-RA	ATP binding	molecular_function
AAEL004347	AAEL004347-RA	regulation of translational initiation	biological_process
AAEL004347	AAEL004347-RA	translational initiation	biological_process
AAEL004347	AAEL004347-RA	formation of translation preinitiation complex	biological_process
AAEL004347	AAEL004347-RA	translation	biological_process
AAEL004347	AAEL004347-RA	eukaryotic translation initiation factor 3 complex	cellular_component
AAEL004347	AAEL004347-RA	cytoplasm	cellular_component
AAEL004347	AAEL004347-RA	eukaryotic 48S preinitiation complex	cellular_component
AAEL004347	AAEL004347-RA	eukaryotic 43S preinitiation complex	cellular_component
AAEL004347	AAEL004347-RA	binding	molecular_function
AAEL004347	AAEL004347-RA	translation initiation factor activity	molecular_function
AAEL004347	AAEL004347-RA	protein binding	molecular_function
AAEL004350	AAEL004350-RA	nil	nil
AAEL004369	AAEL004369-RA	carbohydrate metabolic process	biological_process
AAEL004369	AAEL004369-RA	catalytic activity	molecular_function
AAEL004369	AAEL004369-RA	hydrolase activity, hydrolyzing O-glycosyl compounds	molecular_function
AAEL004378	AAEL004378-RA	translational initiation	biological_process
AAEL004378	AAEL004378-RA	translation initiation factor activity	molecular_function
AAEL004378	AAEL004378-RA	RNA binding	molecular_function
AAEL004382	AAEL004382-RA	nil	nil
AAEL004423	AAEL004423-RA	ATP synthesis coupled proton transport	biological_process
AAEL004423	AAEL004423-RA	mitochondrial proton-transporting ATP synthase complex, coupling factor F(o)	cellular_component
AAEL004423	AAEL004423-RA	hydrogen ion transmembrane transporter activity	molecular_function
AAEL004434	AAEL004434-RA	metabolic process	biological_process
AAEL004434	AAEL004434-RA	catalytic activity	molecular_function
AAEL004438	AAEL004438-RA	protein folding	biological_process
AAEL004438	AAEL004438-RA	chaperone binding	molecular_function
AAEL004438	AAEL004438-RA	protein homodimerization activity	molecular_function
AAEL004438	AAEL004438-RA	adenyl-nucleotide exchange factor activity	molecular_function
AAEL004448	AAEL004448-RA	chaperone mediated protein folding requiring cofactor	biological_process
AAEL004448	AAEL004448-RA	endoplasmic reticulum	cellular_component
AAEL004448	AAEL004448-RA	ATP binding	molecular_function
AAEL004453	AAEL004453-RA	nil	nil
AAEL004454	AAEL004454-RA	nil	nil
AAEL004457	AAEL004457-RA	heme binding	molecular_function
AAEL004457	AAEL004457-RA	iron ion binding	molecular_function
AAEL004457	AAEL004457-RA	electron carrier activity	molecular_function
AAEL004469	AAEL004469-RA	protein transport	biological_process
AAEL004469	AAEL004469-RA	vesicle-mediated transport	biological_process
AAEL004469	AAEL004469-RA	intracellular protein transport	biological_process
AAEL004469	AAEL004469-RA	clathrin adaptor complex	cellular_component
AAEL004469	AAEL004469-RA	membrane coat	cellular_component
AAEL004469	AAEL004469-RA	membrane	cellular_component
AAEL004469	AAEL004469-RA	binding	molecular_function
AAEL004469	AAEL004469-RA	protein transporter activity	molecular_function
AAEL004475	AAEL004475-RA	Arp2/3 complex-mediated actin nucleation	biological_process
AAEL004475	AAEL004475-RA	regulation of actin filament polymerization	biological_process
AAEL004475	AAEL004475-RA	Arp2/3 protein complex	cellular_component
AAEL004475	AAEL004475-RA	cytoskeleton	cellular_component
AAEL004484	AAEL004484-RA	nucleus	cellular_component
AAEL004490	AAEL004490-RA	membrane	cellular_component
AAEL004500	AAEL004500-RA	GTPase activity	molecular_function
AAEL004500	AAEL004500-RA	GTP binding	molecular_function
AAEL004501	AAEL004501-RA	S-adenosylmethionine biosynthetic process	biological_process
AAEL004501	AAEL004501-RA	methionine adenosyltransferase activity	molecular_function
AAEL004501	AAEL004501-RA	ATP binding	molecular_function
AAEL004503	AAEL004503-RA	translation	biological_process
AAEL004503	AAEL004503-RA	ribosome	cellular_component
AAEL004503	AAEL004503-RA	intracellular	cellular_component
AAEL004503	AAEL004503-RA	structural constituent of ribosome	molecular_function
AAEL004509	AAEL004509-RA	tryptophan catabolic process to kynurenine	biological_process
AAEL004509	AAEL004509-RA	metabolic process	biological_process
AAEL004509	AAEL004509-RA	arylformamidase activity	molecular_function
AAEL004509	AAEL004509-RA	hydrolase activity	molecular_function
AAEL004514	AAEL004514-RA	protein binding	molecular_function
AAEL004521	AAEL004521-RA	nil	nil
AAEL004522	AAEL004522-RA	nil	nil
AAEL004523	AAEL004523-RA	protein transport	biological_process
AAEL004523	AAEL004523-RA	membrane	cellular_component
AAEL004546	AAEL004546-RA	vesicle-mediated transport	biological_process
AAEL004546	AAEL004546-RA	intracellular protein transport	biological_process
AAEL004546	AAEL004546-RA	COPI vesicle coat	cellular_component
AAEL004546	AAEL004546-RA	membrane coat	cellular_component
AAEL004546	AAEL004546-RA	cytoplasm	cellular_component
AAEL004546	AAEL004546-RA	binding	molecular_function
AAEL004546	AAEL004546-RA	structural molecule activity	molecular_function
AAEL004551	AAEL004551-RA	nil	nil
AAEL004554	AAEL004554-RC	nil	nil
AAEL004563	AAEL004563-RA	protein catabolic process	biological_process
AAEL004563	AAEL004563-RA	cytoplasm	cellular_component
AAEL004563	AAEL004563-RA	hydrolase activity	molecular_function
AAEL004563	AAEL004563-RA	ATP binding	molecular_function
AAEL004565	AAEL004565-RA	small GTPase mediated signal transduction	biological_process
AAEL004565	AAEL004565-RA	intracellular protein transport	biological_process
AAEL004565	AAEL004565-RA	intracellular	cellular_component
AAEL004565	AAEL004565-RA	GTP binding	molecular_function
AAEL004587	AAEL004587-RA	serine-type endopeptidase inhibitor activity	molecular_function
AAEL004587	AAEL004587-RA	protein binding	molecular_function
AAEL004603	AAEL004603-RA	signal peptide processing	biological_process
AAEL004603	AAEL004603-RA	signal peptidase complex	cellular_component
AAEL004603	AAEL004603-RA	integral component of membrane	cellular_component
AAEL004603	AAEL004603-RA	peptidase activity	molecular_function
AAEL004616	AAEL004616-RA	nil	nil
AAEL004631	AAEL004631-RA	nil	nil
AAEL004686	AAEL004686-RA	cell division	biological_process
AAEL004686	AAEL004686-RA	regulation of cell proliferation	biological_process
AAEL004686	AAEL004686-RA	DNA duplex unwinding	biological_process
AAEL004686	AAEL004686-RA	regulation of Wnt signaling pathway	biological_process
AAEL004686	AAEL004686-RA	chromatin modification	biological_process
AAEL004686	AAEL004686-RA	cell cycle	biological_process
AAEL004686	AAEL004686-RA	cellular response to DNA damage stimulus	biological_process
AAEL004686	AAEL004686-RA	DNA recombination	biological_process
AAEL004686	AAEL004686-RA	DNA repair	biological_process
AAEL004686	AAEL004686-RA	transcription, DNA-templated	biological_process
AAEL004686	AAEL004686-RA	regulation of transcription, DNA-templated	biological_process
AAEL004686	AAEL004686-RA	Ino80 complex	cellular_component
AAEL004686	AAEL004686-RA	nucleus	cellular_component
AAEL004686	AAEL004686-RA	ATP-dependent 5'-3' DNA helicase activity	molecular_function
AAEL004686	AAEL004686-RA	DNA helicase activity	molecular_function
AAEL004686	AAEL004686-RA	helicase activity	molecular_function
AAEL004686	AAEL004686-RA	transcription coactivator activity	molecular_function
AAEL004686	AAEL004686-RA	ATP binding	molecular_function
AAEL004686	AAEL004686-RA	hydrolase activity	molecular_function
AAEL004686	AAEL004686-RA	nucleotide binding	molecular_function
AAEL004699	AAEL004699-RA	nucleotide binding	molecular_function
AAEL004699	AAEL004699-RA	nucleic acid binding	molecular_function
AAEL004701	AAEL004701-RA	arginine biosynthetic process	biological_process
AAEL004701	AAEL004701-RA	cellular amino acid biosynthetic process	biological_process
AAEL004701	AAEL004701-RA	urea cycle	biological_process
AAEL004701	AAEL004701-RA	argininosuccinate synthase activity	molecular_function
AAEL004701	AAEL004701-RA	ligase activity	molecular_function
AAEL004701	AAEL004701-RA	ATP binding	molecular_function
AAEL004701	AAEL004701-RA	nucleotide binding	molecular_function
AAEL004733	AAEL004733-RA	protein binding	molecular_function
AAEL004739	AAEL004739-RA	metabolic process	biological_process
AAEL004739	AAEL004739-RA	oxidation-reduction process	biological_process
AAEL004739	AAEL004739-RA	acyl-CoA dehydrogenase activity	molecular_function
AAEL004739	AAEL004739-RA	oxidoreductase activity, acting on the CH-CH group of donors	molecular_function
AAEL004739	AAEL004739-RA	flavin adenine dinucleotide binding	molecular_function
AAEL004755	AAEL004755-RA	metabolic process	biological_process
AAEL004755	AAEL004755-RA	catalytic activity	molecular_function
AAEL004766	AAEL004766-RA	protein binding	molecular_function
AAEL004823	AAEL004823-RA	superoxide metabolic process	biological_process
AAEL004823	AAEL004823-RA	oxidation-reduction process	biological_process
AAEL004823	AAEL004823-RA	superoxide dismutase activity	molecular_function
AAEL004823	AAEL004823-RA	metal ion binding	molecular_function
AAEL004829	AAEL004829-RA	respiratory electron transport chain	biological_process
AAEL004829	AAEL004829-RA	mitochondrial inner membrane	cellular_component
AAEL004829	AAEL004829-RA	oxidoreductase activity, acting on NAD(P)H	molecular_function
AAEL004846	AAEL004846-RA	protein binding	molecular_function
AAEL004855	AAEL004855-RA	transmembrane transport	biological_process
AAEL004855	AAEL004855-RA	transport	biological_process
AAEL004855	AAEL004855-RA	mitochondrial inner membrane	cellular_component
AAEL004855	AAEL004855-RA	transporter activity	molecular_function
AAEL004873	AAEL004873-RA	nil	nil
AAEL004902	AAEL004902-RA	nucleocytoplasmic transport	biological_process
AAEL004902	AAEL004902-RA	protein transport	biological_process
AAEL004902	AAEL004902-RA	small GTPase mediated signal transduction	biological_process
AAEL004902	AAEL004902-RA	obsolete GTP catabolic process	biological_process
AAEL004902	AAEL004902-RA	intracellular protein transport	biological_process
AAEL004902	AAEL004902-RA	signal transduction	biological_process
AAEL004902	AAEL004902-RA	membrane	cellular_component
AAEL004902	AAEL004902-RA	intracellular	cellular_component
AAEL004902	AAEL004902-RA	GTPase activity	molecular_function
AAEL004902	AAEL004902-RA	GTP binding	molecular_function
AAEL004911	AAEL004911-RA	nucleic acid binding	molecular_function
AAEL004911	AAEL004911-RA	ATP binding	molecular_function
AAEL004930	AAEL004930-RA	one-carbon metabolic process	biological_process
AAEL004930	AAEL004930-RA	carbonate dehydratase activity	molecular_function
AAEL004930	AAEL004930-RA	zinc ion binding	molecular_function
AAEL004931	AAEL004931-RB	carbohydrate metabolic process	biological_process
AAEL004931	AAEL004931-RB	beta-N-acetylhexosaminidase activity	molecular_function
AAEL004931	AAEL004931-RB	hydrolase activity, hydrolyzing O-glycosyl compounds	molecular_function
AAEL004952	AAEL004952-RA	protein-N-terminal asparagine amidohydrolase activity	molecular_function
AAEL004977	AAEL004977-RA	ER to Golgi vesicle-mediated transport	biological_process
AAEL004977	AAEL004977-RA	intracellular protein transport	biological_process
AAEL004977	AAEL004977-RA	COPII vesicle coat	cellular_component
AAEL004977	AAEL004977-RA	zinc ion binding	molecular_function
AAEL004988	AAEL004988-RA	glycolytic process	biological_process
AAEL004988	AAEL004988-RA	phosphoglycerate kinase activity	molecular_function
AAEL005026	AAEL005026-RA	transmembrane transport	biological_process
AAEL005026	AAEL005026-RA	transport	biological_process
AAEL005026	AAEL005026-RA	integral component of membrane	cellular_component
AAEL005026	AAEL005026-RA	ATPase activity	molecular_function
AAEL005026	AAEL005026-RA	ATPase activity, coupled to transmembrane movement of substances	molecular_function
AAEL005026	AAEL005026-RA	ATP binding	molecular_function
AAEL005037	AAEL005037-RA	seryl-tRNA aminoacylation	biological_process
AAEL005037	AAEL005037-RA	tRNA aminoacylation for protein translation	biological_process
AAEL005037	AAEL005037-RA	cytoplasm	cellular_component
AAEL005037	AAEL005037-RA	serine-tRNA ligase activity	molecular_function
AAEL005037	AAEL005037-RA	nucleotide binding	molecular_function
AAEL005037	AAEL005037-RA	aminoacyl-tRNA ligase activity	molecular_function
AAEL005037	AAEL005037-RA	ATP binding	molecular_function
AAEL005052	AAEL005052-RB	protein polymerization	biological_process
AAEL005052	AAEL005052-RB	obsolete GTP catabolic process	biological_process
AAEL005052	AAEL005052-RB	microtubule-based process	biological_process
AAEL005052	AAEL005052-RB	protein complex	cellular_component
AAEL005052	AAEL005052-RB	microtubule	cellular_component
AAEL005052	AAEL005052-RB	structural constituent of cytoskeleton	molecular_function
AAEL005052	AAEL005052-RB	GTPase activity	molecular_function
AAEL005052	AAEL005052-RB	GTP binding	molecular_function
AAEL005053	AAEL005053-RA	nucleic acid binding	molecular_function
AAEL005053	AAEL005053-RA	metal ion binding	molecular_function
AAEL005056	AAEL005056-RA	electron carrier activity	molecular_function
AAEL005069	AAEL005069-RA	nucleocytoplasmic transport	biological_process
AAEL005069	AAEL005069-RA	protein transport	biological_process
AAEL005069	AAEL005069-RA	small GTPase mediated signal transduction	biological_process
AAEL005069	AAEL005069-RA	obsolete GTP catabolic process	biological_process
AAEL005069	AAEL005069-RA	intracellular protein transport	biological_process
AAEL005069	AAEL005069-RA	signal transduction	biological_process
AAEL005069	AAEL005069-RA	membrane	cellular_component
AAEL005069	AAEL005069-RA	intracellular	cellular_component
AAEL005069	AAEL005069-RA	GTPase activity	molecular_function
AAEL005069	AAEL005069-RA	GTP binding	molecular_function
AAEL005084	AAEL005084-RA	protein polymerization	biological_process
AAEL005084	AAEL005084-RA	obsolete GTP catabolic process	biological_process
AAEL005084	AAEL005084-RA	microtubule-based process	biological_process
AAEL005084	AAEL005084-RA	protein complex	cellular_component
AAEL005084	AAEL005084-RA	microtubule	cellular_component
AAEL005084	AAEL005084-RA	structural constituent of cytoskeleton	molecular_function
AAEL005084	AAEL005084-RA	GTPase activity	molecular_function
AAEL005084	AAEL005084-RA	GTP binding	molecular_function
AAEL005097	AAEL005097-RA	translation	biological_process
AAEL005097	AAEL005097-RA	ribosome	cellular_component
AAEL005097	AAEL005097-RA	intracellular	cellular_component
AAEL005097	AAEL005097-RA	structural constituent of ribosome	molecular_function
AAEL005102	AAEL005102-RA	nucleus	cellular_component
AAEL005113	AAEL005113-RA	metabolic process	biological_process
AAEL005113	AAEL005113-RA	hydrolase activity	molecular_function
AAEL005129	AAEL005129-RA	translation	biological_process
AAEL005129	AAEL005129-RA	ribosome	cellular_component
AAEL005129	AAEL005129-RA	intracellular	cellular_component
AAEL005129	AAEL005129-RA	structural constituent of ribosome	molecular_function
AAEL005129	AAEL005129-RA	protein binding	molecular_function
AAEL005130	AAEL005130-RA	nucleic acid binding	molecular_function
AAEL005130	AAEL005130-RA	metal ion binding	molecular_function
AAEL005143	AAEL005143-RA	ubiquinol-cytochrome-c reductase activity	molecular_function
AAEL005165	AAEL005165-RA	response to heat	biological_process
AAEL005165	AAEL005165-RA	protein folding	biological_process
AAEL005165	AAEL005165-RA	heat shock protein binding	molecular_function
AAEL005165	AAEL005165-RA	unfolded protein binding	molecular_function
AAEL005165	AAEL005165-RA	ATP binding	molecular_function
AAEL005173	AAEL005173-RA	ATP hydrolysis coupled proton transport	biological_process
AAEL005173	AAEL005173-RA	proton-transporting V-type ATPase, V1 domain	cellular_component
AAEL005173	AAEL005173-RA	hydrogen ion transmembrane transporter activity	molecular_function
AAEL005179	AAEL005179-RA	nil	nil
AAEL005185	AAEL005185-RA	protein binding	molecular_function
AAEL005187	AAEL005187-RA	protein binding	molecular_function
AAEL005220	AAEL005220-RA	translation	biological_process
AAEL005220	AAEL005220-RA	ribosome	cellular_component
AAEL005220	AAEL005220-RA	intracellular	cellular_component
AAEL005220	AAEL005220-RA	structural constituent of ribosome	molecular_function
AAEL005238	AAEL005238-RA	protein phosphorylation	biological_process
AAEL005238	AAEL005238-RA	protein kinase activity	molecular_function
AAEL005238	AAEL005238-RA	transferase activity, transferring phosphorus-containing groups	molecular_function
AAEL005238	AAEL005238-RA	protein serine/threonine kinase activity	molecular_function
AAEL005238	AAEL005238-RA	ATP binding	molecular_function
AAEL005266	AAEL005266-RA	biological_process	biological_process
AAEL005266	AAEL005266-RA	translation	biological_process
AAEL005266	AAEL005266-RA	cellular_component	cellular_component
AAEL005266	AAEL005266-RA	ribonucleoprotein complex	cellular_component
AAEL005266	AAEL005266-RA	ribosome	cellular_component
AAEL005266	AAEL005266-RA	molecular_function	molecular_function
AAEL005266	AAEL005266-RA	structural constituent of ribosome	molecular_function
AAEL005269	AAEL005269-RA	metal ion binding	molecular_function
AAEL005269	AAEL005269-RA	catalytic activity	molecular_function
AAEL005270	AAEL005270-RA	nil	nil
AAEL005307	AAEL005307-RA	tRNA binding	molecular_function
AAEL005324	AAEL005324-RA	protein binding	molecular_function
AAEL005336	AAEL005336-RA	metabolic process	biological_process
AAEL005336	AAEL005336-RA	oxidation-reduction process	biological_process
AAEL005336	AAEL005336-RA	oxidoreductase activity, acting on the CH-OH group of donors, NAD or NADP as acceptor	molecular_function
AAEL005336	AAEL005336-RA	NAD binding	molecular_function
AAEL005337	AAEL005337-RA	nil	nil
AAEL005408	AAEL005408-RA	calcium-dependent phospholipid binding	molecular_function
AAEL005408	AAEL005408-RA	calcium ion binding	molecular_function
AAEL005415	AAEL005415-RA	heme biosynthetic process	biological_process
AAEL005415	AAEL005415-RA	ferrochelatase activity	molecular_function
AAEL005417	AAEL005417-RA	calcium-dependent phospholipid binding	molecular_function
AAEL005417	AAEL005417-RA	calcium ion binding	molecular_function
AAEL005422	AAEL005422-RA	glutamate biosynthetic process	biological_process
AAEL005422	AAEL005422-RA	proline biosynthetic process	biological_process
AAEL005422	AAEL005422-RA	metabolic process	biological_process
AAEL005422	AAEL005422-RA	oxidation-reduction process	biological_process
AAEL005422	AAEL005422-RA	oxidoreductase activity, acting on the aldehyde or oxo group of donors, NAD or NADP as acceptor	molecular_function
AAEL005422	AAEL005422-RA	1-pyrroline-5-carboxylate dehydrogenase activity	molecular_function
AAEL005422	AAEL005422-RA	oxidoreductase activity	molecular_function
AAEL005426	AAEL005426-RA	calcium-dependent phospholipid binding	molecular_function
AAEL005426	AAEL005426-RA	calcium ion binding	molecular_function
AAEL005432	AAEL005432-RA	cell-matrix adhesion	biological_process
AAEL005435	AAEL005435-RA	proteolysis	biological_process
AAEL005435	AAEL005435-RA	metalloendopeptidase activity	molecular_function
AAEL005435	AAEL005435-RA	metal ion binding	molecular_function
AAEL005435	AAEL005435-RA	catalytic activity	molecular_function
AAEL005451	AAEL005451-RA	translation	biological_process
AAEL005451	AAEL005451-RA	ribonucleoprotein complex	cellular_component
AAEL005451	AAEL005451-RA	ribosome	cellular_component
AAEL005451	AAEL005451-RA	intracellular	cellular_component
AAEL005451	AAEL005451-RA	structural constituent of ribosome	molecular_function
AAEL005457	AAEL005457-RA	nil	nil
AAEL005458	AAEL005458-RA	transferase activity, transferring acyl groups	molecular_function
AAEL005471	AAEL005471-RA	protein transport	biological_process
AAEL005471	AAEL005471-RA	protein targeting	biological_process
AAEL005471	AAEL005471-RA	intracellular protein transport	biological_process
AAEL005471	AAEL005471-RA	membrane	cellular_component
AAEL005471	AAEL005471-RA	P-P-bond-hydrolysis-driven protein transmembrane transporter activity	molecular_function
AAEL005477	AAEL005477-RA	carbon-nitrogen ligase activity, with glutamine as amido-N-donor	molecular_function
AAEL005500	AAEL005500-RA	nil	nil
AAEL005508	AAEL005508-RB	oxidation-reduction process	biological_process
AAEL005508	AAEL005508-RB	oxidoreductase activity	molecular_function
AAEL005515	AAEL005515-RE	nucleotide binding	molecular_function
AAEL005515	AAEL005515-RE	nucleic acid binding	molecular_function
AAEL005524	AAEL005524-RA	one-carbon metabolic process	biological_process
AAEL005524	AAEL005524-RA	adenosylhomocysteinase activity	molecular_function
AAEL005531	AAEL005531-RA	nil	nil
AAEL005538	AAEL005538-RA	nil	nil
AAEL005552	AAEL005552-RA	metabolic process	biological_process
AAEL005552	AAEL005552-RA	catalytic activity	molecular_function
AAEL005552	AAEL005552-RA	ATP binding	molecular_function
AAEL005561	AAEL005561-RA	calcium ion transmembrane transport	biological_process
AAEL005561	AAEL005561-RA	integral component of membrane	cellular_component
AAEL005561	AAEL005561-RA	membrane	cellular_component
AAEL005561	AAEL005561-RA	calcium-transporting ATPase activity	molecular_function
AAEL005561	AAEL005561-RA	nucleotide binding	molecular_function
AAEL005561	AAEL005561-RA	metal ion binding	molecular_function
AAEL005561	AAEL005561-RA	ATP binding	molecular_function
AAEL005579	AAEL005579-RA	GTP binding	molecular_function
AAEL005593	AAEL005593-RA	nil	nil
AAEL005596	AAEL005596-RA	proteolysis	biological_process
AAEL005596	AAEL005596-RA	serine-type endopeptidase activity	molecular_function
AAEL005596	AAEL005596-RA	catalytic activity	molecular_function
AAEL005610	AAEL005610-RA	ATP synthesis coupled proton transport	biological_process
AAEL005610	AAEL005610-RA	mitochondrial proton-transporting ATP synthase complex, coupling factor F(o)	cellular_component
AAEL005610	AAEL005610-RA	hydrogen ion transmembrane transporter activity	molecular_function
AAEL005617	AAEL005617-RA	UDP-glucose metabolic process	biological_process
AAEL005617	AAEL005617-RA	metabolic process	biological_process
AAEL005617	AAEL005617-RA	UTP:glucose-1-phosphate uridylyltransferase activity	molecular_function
AAEL005617	AAEL005617-RA	uridylyltransferase activity	molecular_function
AAEL005629	AAEL005629-RA	translation	biological_process
AAEL005629	AAEL005629-RA	ribosome	cellular_component
AAEL005629	AAEL005629-RA	intracellular	cellular_component
AAEL005629	AAEL005629-RA	structural constituent of ribosome	molecular_function
AAEL005635	AAEL005635-RA	intracellular transport	biological_process
AAEL005635	AAEL005635-RA	nuclear pore	cellular_component
AAEL005638	AAEL005638-RA	nil	nil
AAEL005656	AAEL005656-RA	myosin complex	cellular_component
AAEL005656	AAEL005656-RA	motor activity	molecular_function
AAEL005656	AAEL005656-RA	ATP binding	molecular_function
AAEL005656	AAEL005656-RA	protein binding	molecular_function
AAEL005662	AAEL005662-RA	hydrolase activity	molecular_function
AAEL005672	AAEL005672-RA	extracellular space	cellular_component
AAEL005672	AAEL005672-RA	deaminase activity	molecular_function
AAEL005722	AAEL005722-RA	ribosome biogenesis	biological_process
AAEL005722	AAEL005722-RA	ribonucleoprotein complex	cellular_component
AAEL005728	AAEL005728-RA	glycyl-tRNA aminoacylation	biological_process
AAEL005728	AAEL005728-RA	tRNA aminoacylation for protein translation	biological_process
AAEL005728	AAEL005728-RA	cytoplasm	cellular_component
AAEL005728	AAEL005728-RA	glycine-tRNA ligase activity	molecular_function
AAEL005728	AAEL005728-RA	nucleotide binding	molecular_function
AAEL005728	AAEL005728-RA	aminoacyl-tRNA ligase activity	molecular_function
AAEL005728	AAEL005728-RA	ATP binding	molecular_function
AAEL005733	AAEL005733-RA	myosin complex	cellular_component
AAEL005733	AAEL005733-RA	motor activity	molecular_function
AAEL005733	AAEL005733-RA	ATP binding	molecular_function
AAEL005733	AAEL005733-RA	protein binding	molecular_function
AAEL005740	AAEL005740-RA	metabolic process	biological_process
AAEL005740	AAEL005740-RA	catalytic activity	molecular_function
AAEL005760	AAEL005760-RA	nil	nil
AAEL005763	AAEL005763-RA	mannose metabolic process	biological_process
AAEL005763	AAEL005763-RA	carbohydrate metabolic process	biological_process
AAEL005763	AAEL005763-RA	mannosidase activity	molecular_function
AAEL005763	AAEL005763-RA	carbohydrate binding	molecular_function
AAEL005763	AAEL005763-RA	alpha-mannosidase activity	molecular_function
AAEL005763	AAEL005763-RA	catalytic activity	molecular_function
AAEL005763	AAEL005763-RA	hydrolase activity, hydrolyzing O-glycosyl compounds	molecular_function
AAEL005763	AAEL005763-RA	zinc ion binding	molecular_function
AAEL005766	AAEL005766-RB	glycolytic process	biological_process
AAEL005766	AAEL005766-RB	fructose-bisphosphate aldolase activity	molecular_function
AAEL005766	AAEL005766-RB	catalytic activity	molecular_function
AAEL005772	AAEL005772-RA	odorant binding	molecular_function
AAEL005790	AAEL005790-RA	malate metabolic process	biological_process
AAEL005790	AAEL005790-RA	oxidation-reduction process	biological_process
AAEL005790	AAEL005790-RA	malate dehydrogenase (decarboxylating) (NAD+) activity	molecular_function
AAEL005790	AAEL005790-RA	malic enzyme activity	molecular_function
AAEL005790	AAEL005790-RA	NAD binding	molecular_function
AAEL005791	AAEL005791-RA	spindle organization	biological_process
AAEL005791	AAEL005791-RA	protein binding	molecular_function
AAEL005798	AAEL005798-RA	proton transport	biological_process
AAEL005798	AAEL005798-RA	ATP metabolic process	biological_process
AAEL005798	AAEL005798-RA	ATP hydrolysis coupled proton transport	biological_process
AAEL005798	AAEL005798-RA	proton-transporting V-type ATPase, V1 domain	cellular_component
AAEL005798	AAEL005798-RA	proton-transporting two-sector ATPase complex, catalytic domain	cellular_component
AAEL005798	AAEL005798-RA	hydrolase activity, acting on acid anhydrides, catalyzing transmembrane movement of substances	molecular_function
AAEL005798	AAEL005798-RA	ATP binding	molecular_function
AAEL005801	AAEL005801-RA	glutamyl-tRNA aminoacylation	biological_process
AAEL005801	AAEL005801-RA	prolyl-tRNA aminoacylation	biological_process
AAEL005801	AAEL005801-RA	tRNA aminoacylation	biological_process
AAEL005801	AAEL005801-RA	tRNA aminoacylation for protein translation	biological_process
AAEL005801	AAEL005801-RA	translation	biological_process
AAEL005801	AAEL005801-RA	cytoplasm	cellular_component
AAEL005801	AAEL005801-RA	glutamate-tRNA ligase activity	molecular_function
AAEL005801	AAEL005801-RA	proline-tRNA ligase activity	molecular_function
AAEL005801	AAEL005801-RA	ligase activity, forming aminoacyl-tRNA and related compounds	molecular_function
AAEL005801	AAEL005801-RA	nucleotide binding	molecular_function
AAEL005801	AAEL005801-RA	aminoacyl-tRNA ligase activity	molecular_function
AAEL005801	AAEL005801-RA	ATP binding	molecular_function
AAEL005817	AAEL005817-RA	translation	biological_process
AAEL005817	AAEL005817-RA	large ribosomal subunit	cellular_component
AAEL005817	AAEL005817-RA	ribosome	cellular_component
AAEL005817	AAEL005817-RA	intracellular	cellular_component
AAEL005817	AAEL005817-RA	structural constituent of ribosome	molecular_function
AAEL005830	AAEL005830-RA	ubiquitin-dependent protein catabolic process	biological_process
AAEL005830	AAEL005830-RA	proteolysis involved in cellular protein catabolic process	biological_process
AAEL005830	AAEL005830-RA	proteasome core complex, alpha-subunit complex	cellular_component
AAEL005830	AAEL005830-RA	proteasome core complex	cellular_component
AAEL005830	AAEL005830-RA	threonine-type endopeptidase activity	molecular_function
AAEL005830	AAEL005830-RA	endopeptidase activity	molecular_function
AAEL005845	AAEL005845-RA	spectrin	cellular_component
AAEL005845	AAEL005845-RA	structural constituent of cytoskeleton	molecular_function
AAEL005845	AAEL005845-RA	actin binding	molecular_function
AAEL005845	AAEL005845-RA	phospholipid binding	molecular_function
AAEL005845	AAEL005845-RA	protein binding	molecular_function
AAEL005849	AAEL005849-RA	transmembrane transport	biological_process
AAEL005849	AAEL005849-RA	integral component of membrane	cellular_component
AAEL005849	AAEL005849-RA	transmembrane transporter activity	molecular_function
AAEL005849	AAEL005849-RA	transporter activity	molecular_function
AAEL005856	AAEL005856-RA	SRP-dependent cotranslational protein targeting to membrane	biological_process
AAEL005856	AAEL005856-RA	obsolete GTP catabolic process	biological_process
AAEL005856	AAEL005856-RA	intracellular protein transport	biological_process
AAEL005856	AAEL005856-RA	transport	biological_process
AAEL005856	AAEL005856-RA	signal recognition particle receptor complex	cellular_component
AAEL005856	AAEL005856-RA	signal recognition particle binding	molecular_function
AAEL005856	AAEL005856-RA	GTPase activity	molecular_function
AAEL005856	AAEL005856-RA	GTP binding	molecular_function
AAEL005877	AAEL005877-RA	response to stress	biological_process
AAEL005877	AAEL005877-RA	ATPase activator activity	molecular_function
AAEL005877	AAEL005877-RA	chaperone binding	molecular_function
AAEL005890	AAEL005890-RA	nil	nil
AAEL005897	AAEL005897-RA	nil	nil
AAEL005901	AAEL005901-RB	translation	biological_process
AAEL005901	AAEL005901-RB	cytosolic small ribosomal subunit	cellular_component
AAEL005901	AAEL005901-RB	ribonucleoprotein complex	cellular_component
AAEL005901	AAEL005901-RB	cytoplasm	cellular_component
AAEL005901	AAEL005901-RB	ribosome	cellular_component
AAEL005901	AAEL005901-RB	intracellular	cellular_component
AAEL005901	AAEL005901-RB	structural constituent of ribosome	molecular_function
AAEL005910	AAEL005910-RA	calcium ion binding	molecular_function
AAEL005931	AAEL005931-RA	pentose-phosphate shunt	biological_process
AAEL005931	AAEL005931-RA	oxidation-reduction process	biological_process
AAEL005931	AAEL005931-RA	phosphogluconate dehydrogenase (decarboxylating) activity	molecular_function
AAEL005931	AAEL005931-RA	oxidoreductase activity, acting on the CH-OH group of donors, NAD or NADP as acceptor	molecular_function
AAEL005931	AAEL005931-RA	coenzyme binding	molecular_function
AAEL005931	AAEL005931-RA	NADP binding	molecular_function
AAEL005931	AAEL005931-RA	oxidoreductase activity	molecular_function
AAEL005944	AAEL005944-RA	translation	biological_process
AAEL005944	AAEL005944-RA	ribosome	cellular_component
AAEL005944	AAEL005944-RA	structural constituent of ribosome	molecular_function
AAEL005946	AAEL005946-RA	mitochondrial electron transport, NADH to ubiquinone	biological_process
AAEL005946	AAEL005946-RA	mitochondrial inner membrane	cellular_component
AAEL005946	AAEL005946-RA	NADH dehydrogenase (ubiquinone) activity	molecular_function
AAEL005947	AAEL005947-RA	nucleotide binding	molecular_function
AAEL005947	AAEL005947-RA	nucleic acid binding	molecular_function
AAEL005951	AAEL005951-RB	nil	nil
AAEL005961	AAEL005961-RA	nil	nil
AAEL005964	AAEL005964-RA	nil	nil
AAEL005967	AAEL005967-RA	protein binding	molecular_function
AAEL005991	AAEL005991-RA	nil	nil
AAEL005992	AAEL005992-RA	proteolysis	biological_process
AAEL005992	AAEL005992-RA	metallopeptidase activity	molecular_function
AAEL005992	AAEL005992-RA	metalloendopeptidase activity	molecular_function
AAEL005992	AAEL005992-RA	protein binding	molecular_function
AAEL005992	AAEL005992-RA	zinc ion binding	molecular_function
AAEL005997	AAEL005997-RA	transport	biological_process
AAEL005997	AAEL005997-RA	lipid binding	molecular_function
AAEL005997	AAEL005997-RA	transporter activity	molecular_function
AAEL006000	AAEL006000-RA	mitochondrial respiratory chain	cellular_component
AAEL006000	AAEL006000-RA	cytochrome-c oxidase activity	molecular_function
AAEL006000	AAEL006000-RA	electron carrier activity	molecular_function
AAEL006013	AAEL006013-RA	histone lysine methylation	biological_process
AAEL006013	AAEL006013-RA	regulation of transcription, DNA-templated	biological_process
AAEL006013	AAEL006013-RA	chromosome	cellular_component
AAEL006013	AAEL006013-RA	nucleus	cellular_component
AAEL006013	AAEL006013-RA	histone-lysine N-methyltransferase activity	molecular_function
AAEL006013	AAEL006013-RA	DNA binding	molecular_function
AAEL006013	AAEL006013-RA	protein binding	molecular_function
AAEL006033	AAEL006033-RA	UMP biosynthetic process	biological_process
AAEL006033	AAEL006033-RA	'de novo' pyrimidine nucleobase biosynthetic process	biological_process
AAEL006033	AAEL006033-RA	oxidation-reduction process	biological_process
AAEL006033	AAEL006033-RA	membrane	cellular_component
AAEL006033	AAEL006033-RA	dihydroorotate dehydrogenase activity	molecular_function
AAEL006033	AAEL006033-RA	catalytic activity	molecular_function
AAEL006040	AAEL006040-RA	vesicle-mediated transport	biological_process
AAEL006040	AAEL006040-RA	intracellular protein transport	biological_process
AAEL006040	AAEL006040-RA	membrane coat	cellular_component
AAEL006040	AAEL006040-RA	structural molecule activity	molecular_function
AAEL006040	AAEL006040-RA	protein binding	molecular_function
AAEL006061	AAEL006061-RA	ubiquitin-dependent protein catabolic process	biological_process
AAEL006061	AAEL006061-RA	proteolysis involved in cellular protein catabolic process	biological_process
AAEL006061	AAEL006061-RA	proteasome core complex, alpha-subunit complex	cellular_component
AAEL006061	AAEL006061-RA	proteasome core complex	cellular_component
AAEL006061	AAEL006061-RA	threonine-type endopeptidase activity	molecular_function
AAEL006061	AAEL006061-RA	endopeptidase activity	molecular_function
AAEL006070	AAEL006070-RA	metabolic process	biological_process
AAEL006070	AAEL006070-RA	glycolytic process	biological_process
AAEL006070	AAEL006070-RA	phosphoglycerate mutase activity	molecular_function
AAEL006070	AAEL006070-RA	intramolecular transferase activity, phosphotransferases	molecular_function
AAEL006070	AAEL006070-RA	catalytic activity	molecular_function
AAEL006084	AAEL006084-RA	nil	nil
AAEL006085	AAEL006085-RA	folic acid-containing compound biosynthetic process	biological_process
AAEL006085	AAEL006085-RA	oxidation-reduction process	biological_process
AAEL006085	AAEL006085-RA	methylenetetrahydrofolate dehydrogenase (NADP+) activity	molecular_function
AAEL006085	AAEL006085-RA	formate-tetrahydrofolate ligase activity	molecular_function
AAEL006085	AAEL006085-RA	catalytic activity	molecular_function
AAEL006085	AAEL006085-RA	ATP binding	molecular_function
AAEL006090	AAEL006090-RB	actin filament severing	biological_process
AAEL006090	AAEL006090-RB	barbed-end actin filament capping	biological_process
AAEL006090	AAEL006090-RB	actin nucleation	biological_process
AAEL006090	AAEL006090-RB	actin binding	molecular_function
AAEL006090	AAEL006090-RB	calcium ion binding	molecular_function
AAEL006091	AAEL006091-RB	nucleocytoplasmic transport	biological_process
AAEL006091	AAEL006091-RB	protein transport	biological_process
AAEL006091	AAEL006091-RB	small GTPase mediated signal transduction	biological_process
AAEL006091	AAEL006091-RB	obsolete GTP catabolic process	biological_process
AAEL006091	AAEL006091-RB	intracellular protein transport	biological_process
AAEL006091	AAEL006091-RB	signal transduction	biological_process
AAEL006091	AAEL006091-RB	membrane	cellular_component
AAEL006091	AAEL006091-RB	intracellular	cellular_component
AAEL006091	AAEL006091-RB	GTPase activity	molecular_function
AAEL006091	AAEL006091-RB	GTP binding	molecular_function
AAEL006096	AAEL006096-RA	actin binding	molecular_function
AAEL006115	AAEL006115-RA	regulation of translational initiation	biological_process
AAEL006115	AAEL006115-RA	translational initiation	biological_process
AAEL006115	AAEL006115-RA	formation of translation preinitiation complex	biological_process
AAEL006115	AAEL006115-RA	translation	biological_process
AAEL006115	AAEL006115-RA	eukaryotic translation initiation factor 3 complex	cellular_component
AAEL006115	AAEL006115-RA	cytoplasm	cellular_component
AAEL006115	AAEL006115-RA	eukaryotic 48S preinitiation complex	cellular_component
AAEL006115	AAEL006115-RA	eukaryotic 43S preinitiation complex	cellular_component
AAEL006115	AAEL006115-RA	binding	molecular_function
AAEL006115	AAEL006115-RA	ribosome binding	molecular_function
AAEL006115	AAEL006115-RA	translation initiation factor activity	molecular_function
AAEL006115	AAEL006115-RA	RNA binding	molecular_function
AAEL006124	AAEL006124-RA	protein transport	biological_process
AAEL006124	AAEL006124-RA	mitochondrial inner membrane presequence translocase complex	cellular_component
AAEL006124	AAEL006124-RA	mitochondrial inner membrane	cellular_component
AAEL006124	AAEL006124-RA	protein binding	molecular_function
AAEL006126	AAEL006126-RB	lipid transport	biological_process
AAEL006126	AAEL006126-RB	lipid transporter activity	molecular_function
AAEL006150	AAEL006150-RA	nucleotide binding	molecular_function
AAEL006150	AAEL006150-RA	protein binding	molecular_function
AAEL006150	AAEL006150-RA	zinc ion binding	molecular_function
AAEL006155	AAEL006155-RA	regulation of signal transduction	biological_process
AAEL006155	AAEL006155-RA	membrane	cellular_component
AAEL006169	AAEL006169-RA	proteolysis	biological_process
AAEL006169	AAEL006169-RA	lysosome	cellular_component
AAEL006169	AAEL006169-RA	aspartic-type endopeptidase activity	molecular_function
AAEL006169	AAEL006169-RA	peptidase activity	molecular_function
AAEL006169	AAEL006169-RA	hydrolase activity	molecular_function
AAEL006171	AAEL006171-RA	nil	nil
AAEL006174	AAEL006174-RA	proteolysis involved in cellular protein catabolic process	biological_process
AAEL006174	AAEL006174-RA	proteasome core complex	cellular_component
AAEL006174	AAEL006174-RA	threonine-type endopeptidase activity	molecular_function
AAEL006174	AAEL006174-RA	endopeptidase activity	molecular_function
AAEL006196	AAEL006196-RA	biosynthetic process	biological_process
AAEL006196	AAEL006196-RA	strictosidine synthase activity	molecular_function
AAEL006224	AAEL006224-RA	metabolic process	biological_process
AAEL006224	AAEL006224-RA	oxidoreductase activity	molecular_function
AAEL006242	AAEL006242-RA	phospholipid binding	molecular_function
AAEL006242	AAEL006242-RA	protein binding	molecular_function
AAEL006251	AAEL006251-RA	nil	nil
AAEL006269	AAEL006269-RA	protein binding	molecular_function
AAEL006271	AAEL006271-RC	superoxide metabolic process	biological_process
AAEL006271	AAEL006271-RC	oxidation-reduction process	biological_process
AAEL006271	AAEL006271-RC	superoxide dismutase activity	molecular_function
AAEL006271	AAEL006271-RC	metal ion binding	molecular_function
AAEL006303	AAEL006303-RA	transport	biological_process
AAEL006303	AAEL006303-RA	integral component of membrane	cellular_component
AAEL006307	AAEL006307-RA	fatty acid biosynthetic process	biological_process
AAEL006307	AAEL006307-RA	metabolic process	biological_process
AAEL006307	AAEL006307-RA	acetyl-CoA carboxylase activity	molecular_function
AAEL006307	AAEL006307-RA	biotin carboxylase activity	molecular_function
AAEL006307	AAEL006307-RA	metal ion binding	molecular_function
AAEL006307	AAEL006307-RA	catalytic activity	molecular_function
AAEL006307	AAEL006307-RA	ATP binding	molecular_function
AAEL006307	AAEL006307-RA	ligase activity	molecular_function
AAEL006315	AAEL006315-RA	regulation of protein catabolic process	biological_process
AAEL006315	AAEL006315-RA	proteasome complex	cellular_component
AAEL006315	AAEL006315-RA	binding	molecular_function
AAEL006315	AAEL006315-RA	enzyme regulator activity	molecular_function
AAEL006322	AAEL006322-RB	integral component of membrane	cellular_component
AAEL006333	AAEL006333-RA	nucleotide catabolic process	biological_process
AAEL006333	AAEL006333-RA	hydrolase activity	molecular_function
AAEL006340	AAEL006340-RA	nil	nil
AAEL006342	AAEL006342-RA	catalytic activity	molecular_function
AAEL006347	AAEL006347-RA	nucleotide catabolic process	biological_process
AAEL006347	AAEL006347-RA	extracellular region	cellular_component
AAEL006347	AAEL006347-RA	hydrolase activity, acting on ester bonds	molecular_function
AAEL006347	AAEL006347-RA	nucleotide binding	molecular_function
AAEL006347	AAEL006347-RA	metal ion binding	molecular_function
AAEL006347	AAEL006347-RA	hydrolase activity	molecular_function
AAEL006347	AAEL006347-RA	ATP binding	molecular_function
AAEL006351	AAEL006351-RA	nil	nil
AAEL006362	AAEL006362-RA	transmembrane transport	biological_process
AAEL006362	AAEL006362-RA	calcium ion binding	molecular_function
AAEL006367	AAEL006367-RA	nil	nil
AAEL006389	AAEL006389-RA	proteolysis	biological_process
AAEL006389	AAEL006389-RA	cysteine-type peptidase activity	molecular_function
AAEL006406	AAEL006406-RE	odorant binding	molecular_function
AAEL006415	AAEL006415-RA	leucyl-tRNA aminoacylation	biological_process
AAEL006415	AAEL006415-RA	tRNA aminoacylation for protein translation	biological_process
AAEL006415	AAEL006415-RA	cytoplasm	cellular_component
AAEL006415	AAEL006415-RA	aminoacyl-tRNA editing activity	molecular_function
AAEL006415	AAEL006415-RA	leucine-tRNA ligase activity	molecular_function
AAEL006415	AAEL006415-RA	nucleotide binding	molecular_function
AAEL006415	AAEL006415-RA	aminoacyl-tRNA ligase activity	molecular_function
AAEL006415	AAEL006415-RA	ATP binding	molecular_function
AAEL006417	AAEL006417-RA	odorant binding	molecular_function
AAEL006423	AAEL006423-RA	nil	nil
AAEL006424	AAEL006424-RA	extracellular region	cellular_component
AAEL006424	AAEL006424-RA	odorant binding	molecular_function
AAEL006425	AAEL006425-RA	proteolysis	biological_process
AAEL006425	AAEL006425-RA	serine-type endopeptidase activity	molecular_function
AAEL006425	AAEL006425-RA	catalytic activity	molecular_function
AAEL006473	AAEL006473-RA	nucleotide binding	molecular_function
AAEL006473	AAEL006473-RA	nucleic acid binding	molecular_function
AAEL006483	AAEL006483-RA	nil	nil
AAEL006485	AAEL006485-RA	nil	nil
AAEL006488	AAEL006488-RA	nil	nil
AAEL006509	AAEL006509-RA	ATP synthesis coupled proton transport	biological_process
AAEL006509	AAEL006509-RA	mitochondrial proton-transporting ATP synthase complex, coupling factor F(o)	cellular_component
AAEL006509	AAEL006509-RA	hydrogen ion transmembrane transporter activity	molecular_function
AAEL006516	AAEL006516-RA	ATP hydrolysis coupled proton transport	biological_process
AAEL006516	AAEL006516-RA	vacuolar proton-transporting V-type ATPase, V1 domain	cellular_component
AAEL006516	AAEL006516-RA	binding	molecular_function
AAEL006516	AAEL006516-RA	hydrolase activity, acting on acid anhydrides, catalyzing transmembrane movement of substances	molecular_function
AAEL006516	AAEL006516-RA	proton-transporting ATPase activity, rotational mechanism	molecular_function
AAEL006516	AAEL006516-RA	protein binding	molecular_function
AAEL006519	AAEL006519-RA	integral component of membrane	cellular_component
AAEL006526	AAEL006526-RA	transport	biological_process
AAEL006526	AAEL006526-RA	ion transport	biological_process
AAEL006526	AAEL006526-RA	integral component of membrane	cellular_component
AAEL006526	AAEL006526-RA	membrane	cellular_component
AAEL006526	AAEL006526-RA	extracellular ligand-gated ion channel activity	molecular_function
AAEL006562	AAEL006562-RA	acid phosphatase activity	molecular_function
AAEL006572	AAEL006572-RA	calcium ion binding	molecular_function
AAEL006575	AAEL006575-RC	calcium ion binding	molecular_function
AAEL006577	AAEL006577-RA	asparaginyl-tRNA aminoacylation	biological_process
AAEL006577	AAEL006577-RA	tRNA aminoacylation for protein translation	biological_process
AAEL006577	AAEL006577-RA	cytoplasm	cellular_component
AAEL006577	AAEL006577-RA	asparagine-tRNA ligase activity	molecular_function
AAEL006577	AAEL006577-RA	nucleotide binding	molecular_function
AAEL006577	AAEL006577-RA	aminoacyl-tRNA ligase activity	molecular_function
AAEL006577	AAEL006577-RA	nucleic acid binding	molecular_function
AAEL006577	AAEL006577-RA	ATP binding	molecular_function
AAEL006582	AAEL006582-RA	calcium ion transmembrane transport	biological_process
AAEL006582	AAEL006582-RA	calcium ion transport	biological_process
AAEL006582	AAEL006582-RA	sarcoplasmic reticulum membrane	cellular_component
AAEL006582	AAEL006582-RA	endoplasmic reticulum	cellular_component
AAEL006582	AAEL006582-RA	integral component of membrane	cellular_component
AAEL006582	AAEL006582-RA	calcium-transporting ATPase activity	molecular_function
AAEL006582	AAEL006582-RA	nucleotide binding	molecular_function
AAEL006582	AAEL006582-RA	metal ion binding	molecular_function
AAEL006582	AAEL006582-RA	ATP binding	molecular_function
AAEL006586	AAEL006586-RA	proteolysis	biological_process
AAEL006586	AAEL006586-RA	serine-type endopeptidase activity	molecular_function
AAEL006586	AAEL006586-RA	catalytic activity	molecular_function
AAEL006611	AAEL006611-RA	membrane	cellular_component
AAEL006634	AAEL006634-RA	metabolic process	biological_process
AAEL006634	AAEL006634-RA	transferase activity, transferring acyl groups other than amino-acyl groups	molecular_function
AAEL006634	AAEL006634-RA	catalytic activity	molecular_function
AAEL006642	AAEL006642-RA	protein polymerization	biological_process
AAEL006642	AAEL006642-RA	obsolete GTP catabolic process	biological_process
AAEL006642	AAEL006642-RA	microtubule-based process	biological_process
AAEL006642	AAEL006642-RA	protein complex	cellular_component
AAEL006642	AAEL006642-RA	microtubule	cellular_component
AAEL006642	AAEL006642-RA	structural constituent of cytoskeleton	molecular_function
AAEL006642	AAEL006642-RA	GTPase activity	molecular_function
AAEL006642	AAEL006642-RA	GTP binding	molecular_function
AAEL006698	AAEL006698-RA	translation	biological_process
AAEL006698	AAEL006698-RA	ribonucleoprotein complex	cellular_component
AAEL006698	AAEL006698-RA	ribosome	cellular_component
AAEL006698	AAEL006698-RA	intracellular	cellular_component
AAEL006698	AAEL006698-RA	structural constituent of ribosome	molecular_function
AAEL006711	AAEL006711-RA	positive regulation of apoptotic process	biological_process
AAEL006711	AAEL006711-RA	mitochondrial envelope	cellular_component
AAEL006711	AAEL006711-RA	integral component of membrane	cellular_component
AAEL006719	AAEL006719-RA	metabolic process	biological_process
AAEL006719	AAEL006719-RA	carbohydrate metabolic process	biological_process
AAEL006719	AAEL006719-RA	extracellular region	cellular_component
AAEL006719	AAEL006719-RA	cation binding	molecular_function
AAEL006719	AAEL006719-RA	catalytic activity	molecular_function
AAEL006719	AAEL006719-RA	alpha-amylase activity	molecular_function
AAEL006719	AAEL006719-RA	hydrolase activity, acting on glycosyl bonds	molecular_function
AAEL006719	AAEL006719-RA	hydrolase activity	molecular_function
AAEL006719	AAEL006719-RA	metal ion binding	molecular_function
AAEL006721	AAEL006721-RA	tricarboxylic acid cycle	biological_process
AAEL006721	AAEL006721-RA	metabolic process	biological_process
AAEL006721	AAEL006721-RA	oxidation-reduction process	biological_process
AAEL006721	AAEL006721-RA	thiamine pyrophosphate binding	molecular_function
AAEL006721	AAEL006721-RA	oxoglutarate dehydrogenase (succinyl-transferring) activity	molecular_function
AAEL006721	AAEL006721-RA	oxidoreductase activity, acting on the aldehyde or oxo group of donors, disulfide as acceptor	molecular_function
AAEL006721	AAEL006721-RB	tricarboxylic acid cycle	biological_process
AAEL006721	AAEL006721-RB	metabolic process	biological_process
AAEL006721	AAEL006721-RB	oxidation-reduction process	biological_process
AAEL006721	AAEL006721-RB	thiamine pyrophosphate binding	molecular_function
AAEL006721	AAEL006721-RB	oxoglutarate dehydrogenase (succinyl-transferring) activity	molecular_function
AAEL006721	AAEL006721-RB	oxidoreductase activity, acting on the aldehyde or oxo group of donors, disulfide as acceptor	molecular_function
AAEL006748	AAEL006748-RA	RNA processing	biological_process
AAEL006748	AAEL006748-RA	cytoplasm	cellular_component
AAEL006748	AAEL006748-RA	nucleus	cellular_component
AAEL006748	AAEL006748-RA	nucleotide binding	molecular_function
AAEL006748	AAEL006748-RA	nucleic acid binding	molecular_function
AAEL006748	AAEL006748-RA	RNA binding	molecular_function
AAEL006751	AAEL006751-RA	nil	nil
AAEL006779	AAEL006779-RA	copper ion binding	molecular_function
AAEL006785	AAEL006785-RB	translation	biological_process
AAEL006785	AAEL006785-RB	ribosome	cellular_component
AAEL006785	AAEL006785-RB	structural constituent of ribosome	molecular_function
AAEL006808	AAEL006808-RA	transferase activity, transferring phosphorus-containing groups	molecular_function
AAEL006829	AAEL006829-RA	nil	nil
AAEL006833	AAEL006833-RA	metabolic process	biological_process
AAEL006833	AAEL006833-RA	succinate-CoA ligase (ADP-forming) activity	molecular_function
AAEL006833	AAEL006833-RA	ATP citrate synthase activity	molecular_function
AAEL006833	AAEL006833-RA	cofactor binding	molecular_function
AAEL006833	AAEL006833-RA	catalytic activity	molecular_function
AAEL006834	AAEL006834-RA	proline biosynthetic process	biological_process
AAEL006834	AAEL006834-RA	metabolic process	biological_process
AAEL006834	AAEL006834-RA	oxidation-reduction process	biological_process
AAEL006834	AAEL006834-RA	cytoplasm	cellular_component
AAEL006834	AAEL006834-RA	oxidoreductase activity, acting on the aldehyde or oxo group of donors, NAD or NADP as acceptor	molecular_function
AAEL006834	AAEL006834-RA	glutamate 5-kinase activity	molecular_function
AAEL006834	AAEL006834-RA	glutamate-5-semialdehyde dehydrogenase activity	molecular_function
AAEL006834	AAEL006834-RA	catalytic activity	molecular_function
AAEL006834	AAEL006834-RA	oxidoreductase activity	molecular_function
AAEL006837	AAEL006837-RA	pentose-phosphate shunt	biological_process
AAEL006837	AAEL006837-RA	valine metabolic process	biological_process
AAEL006837	AAEL006837-RA	oxidation-reduction process	biological_process
AAEL006837	AAEL006837-RA	phosphogluconate dehydrogenase (decarboxylating) activity	molecular_function
AAEL006837	AAEL006837-RA	3-hydroxyisobutyrate dehydrogenase activity	molecular_function
AAEL006837	AAEL006837-RA	oxidoreductase activity, acting on the CH-OH group of donors, NAD or NADP as acceptor	molecular_function
AAEL006837	AAEL006837-RA	coenzyme binding	molecular_function
AAEL006837	AAEL006837-RA	NAD binding	molecular_function
AAEL006837	AAEL006837-RA	oxidoreductase activity	molecular_function
AAEL006851	AAEL006851-RA	regulation of translational initiation	biological_process
AAEL006851	AAEL006851-RA	translational initiation	biological_process
AAEL006851	AAEL006851-RA	formation of translation preinitiation complex	biological_process
AAEL006851	AAEL006851-RA	translation	biological_process
AAEL006851	AAEL006851-RA	eukaryotic translation initiation factor 3 complex	cellular_component
AAEL006851	AAEL006851-RA	cytoplasm	cellular_component
AAEL006851	AAEL006851-RA	eukaryotic 48S preinitiation complex	cellular_component
AAEL006851	AAEL006851-RA	eukaryotic 43S preinitiation complex	cellular_component
AAEL006851	AAEL006851-RA	translation initiation factor activity	molecular_function
AAEL006851	AAEL006851-RA	nucleotide binding	molecular_function
AAEL006851	AAEL006851-RA	nucleic acid binding	molecular_function
AAEL006851	AAEL006851-RA	RNA binding	molecular_function
AAEL006860	AAEL006860-RA	translation	biological_process
AAEL006860	AAEL006860-RA	ribosome	cellular_component
AAEL006860	AAEL006860-RA	intracellular	cellular_component
AAEL006860	AAEL006860-RA	structural constituent of ribosome	molecular_function
AAEL006872	AAEL006872-RA	protein binding	molecular_function
AAEL006876	AAEL006876-RA	nucleotide binding	molecular_function
AAEL006876	AAEL006876-RA	nucleic acid binding	molecular_function
AAEL006876	AAEL006876-RA	RNA binding	molecular_function
AAEL006885	AAEL006885-RA	cytoplasm	cellular_component
AAEL006885	AAEL006885-RA	protein domain specific binding	molecular_function
AAEL006895	AAEL006895-RA	fructose 6-phosphate metabolic process	biological_process
AAEL006895	AAEL006895-RA	glycolytic process	biological_process
AAEL006895	AAEL006895-RA	cytoplasm	cellular_component
AAEL006895	AAEL006895-RA	ATP binding	molecular_function
AAEL006895	AAEL006895-RA	6-phosphofructokinase activity	molecular_function
AAEL006922	AAEL006922-RA	protein binding	molecular_function
AAEL006928	AAEL006928-RA	cell redox homeostasis	biological_process
AAEL006928	AAEL006928-RA	oxidation-reduction process	biological_process
AAEL006928	AAEL006928-RA	oxidoreductase activity, acting on a sulfur group of donors, NAD(P) as acceptor	molecular_function
AAEL006928	AAEL006928-RA	dihydrolipoyl dehydrogenase activity	molecular_function
AAEL006928	AAEL006928-RA	flavin adenine dinucleotide binding	molecular_function
AAEL006928	AAEL006928-RA	oxidoreductase activity	molecular_function
AAEL006937	AAEL006937-RA	mitotic sister chromatid cohesion	biological_process
AAEL006937	AAEL006937-RA	chromosome organization	biological_process
AAEL006937	AAEL006937-RA	DNA repair	biological_process
AAEL006937	AAEL006937-RA	cohesin core heterodimer	cellular_component
AAEL006937	AAEL006937-RA	chromosome	cellular_component
AAEL006937	AAEL006937-RA	chromatin binding	molecular_function
AAEL006937	AAEL006937-RA	ATP binding	molecular_function
AAEL006937	AAEL006937-RA	protein binding	molecular_function
AAEL006945	AAEL006945-RA	ER to Golgi vesicle-mediated transport	biological_process
AAEL006945	AAEL006945-RA	cis-Golgi network	cellular_component
AAEL006945	AAEL006945-RA	Golgi membrane	cellular_component
AAEL006945	AAEL006945-RA	integral component of membrane	cellular_component
AAEL006946	AAEL006946-RA	cellular protein metabolic process	biological_process
AAEL006946	AAEL006946-RA	cellular protein metabolic process	biological_process
AAEL006946	AAEL006946-RA	protein folding	biological_process
AAEL006946	AAEL006946-RA	unfolded protein binding	molecular_function
AAEL006946	AAEL006946-RA	ATP binding	molecular_function
AAEL006958	AAEL006958-RA	protein binding	molecular_function
AAEL006977	AAEL006977-RA	binding	molecular_function
AAEL006977	AAEL006977-RA	protein binding	molecular_function
AAEL006978	AAEL006978-RA	peptide cross-linking	biological_process
AAEL006978	AAEL006978-RA	protein-glutamine gamma-glutamyltransferase activity	molecular_function
AAEL007023	AAEL007023-RA	metabolic process	biological_process
AAEL007023	AAEL007023-RA	oxidoreductase activity	molecular_function
AAEL007024	AAEL007024-RA	oxidation-reduction process	biological_process
AAEL007024	AAEL007024-RA	oxidoreductase activity, acting on paired donors, with incorporation or reduction of molecular oxygen	molecular_function
AAEL007024	AAEL007024-RA	heme binding	molecular_function
AAEL007024	AAEL007024-RA	monooxygenase activity	molecular_function
AAEL007024	AAEL007024-RA	iron ion binding	molecular_function
AAEL007029	AAEL007029-RA	pointed-end actin filament capping	biological_process
AAEL007029	AAEL007029-RA	tropomyosin binding	molecular_function
AAEL007033	AAEL007033-RA	proline biosynthetic process	biological_process
AAEL007033	AAEL007033-RA	oxidation-reduction process	biological_process
AAEL007033	AAEL007033-RA	pyrroline-5-carboxylate reductase activity	molecular_function
AAEL007049	AAEL007049-RA	proteolysis involved in cellular protein catabolic process	biological_process
AAEL007049	AAEL007049-RA	proteasome core complex	cellular_component
AAEL007049	AAEL007049-RA	threonine-type endopeptidase activity	molecular_function
AAEL007049	AAEL007049-RA	endopeptidase activity	molecular_function
AAEL007054	AAEL007054-RA	electron transport chain	biological_process
AAEL007054	AAEL007054-RA	mitochondrial respiratory chain complex I	cellular_component
AAEL007054	AAEL007054-RA	mitochondrion	cellular_component
AAEL007064	AAEL007064-RA	carbohydrate metabolic process	biological_process
AAEL007064	AAEL007064-RA	hydrolase activity, hydrolyzing O-glycosyl compounds	molecular_function
AAEL007065	AAEL007065-RA	protein transport	biological_process
AAEL007065	AAEL007065-RA	small GTPase mediated signal transduction	biological_process
AAEL007065	AAEL007065-RA	intracellular protein transport	biological_process
AAEL007065	AAEL007065-RA	intracellular	cellular_component
AAEL007065	AAEL007065-RA	GTP binding	molecular_function
AAEL007078	AAEL007078-RA	regulation of translational initiation	biological_process
AAEL007078	AAEL007078-RA	translational initiation	biological_process
AAEL007078	AAEL007078-RA	formation of translation preinitiation complex	biological_process
AAEL007078	AAEL007078-RA	translation	biological_process
AAEL007078	AAEL007078-RA	eukaryotic translation initiation factor 3 complex	cellular_component
AAEL007078	AAEL007078-RA	eukaryotic 48S preinitiation complex	cellular_component
AAEL007078	AAEL007078-RA	eukaryotic 43S preinitiation complex	cellular_component
AAEL007078	AAEL007078-RA	cytoplasm	cellular_component
AAEL007078	AAEL007078-RA	translation initiation factor activity	molecular_function
AAEL007078	AAEL007078-RA	protein binding	molecular_function
AAEL007132	AAEL007132-RA	microtubule-based movement	biological_process
AAEL007132	AAEL007132-RA	ATPase activity	molecular_function
AAEL007132	AAEL007132-RA	microtubule motor activity	molecular_function
AAEL007132	AAEL007132-RA	ATP binding	molecular_function
AAEL007135	AAEL007135-RA	oxidoreductase activity	molecular_function
AAEL007173	AAEL007173-RB	nil	nil
AAEL007184	AAEL007184-RA	proton transport	biological_process
AAEL007184	AAEL007184-RA	vacuolar proton-transporting V-type ATPase complex	cellular_component
AAEL007184	AAEL007184-RA	hydrolase activity, acting on acid anhydrides, catalyzing transmembrane movement of substances	molecular_function
AAEL007209	AAEL007209-RA	protein transport	biological_process
AAEL007209	AAEL007209-RA	small GTPase mediated signal transduction	biological_process
AAEL007209	AAEL007209-RA	intracellular protein transport	biological_process
AAEL007209	AAEL007209-RA	intracellular	cellular_component
AAEL007209	AAEL007209-RA	GTP binding	molecular_function
AAEL007218	AAEL007218-RA	fatty-acyl-CoA reductase (alcohol-forming) activity	molecular_function
AAEL007219	AAEL007219-RA	nil	nil
AAEL007226	AAEL007226-RA	cell-matrix adhesion	biological_process
AAEL007226	AAEL007226-RA	calcium ion binding	molecular_function
AAEL007226	AAEL007226-RA	protein binding	molecular_function
AAEL007229	AAEL007229-RA	nil	nil
AAEL007236	AAEL007236-RA	nil	nil
AAEL007281	AAEL007281-RA	protein binding	molecular_function
AAEL007282	AAEL007282-RA	vesicle docking involved in exocytosis	biological_process
AAEL007282	AAEL007282-RA	vesicle-mediated transport	biological_process
AAEL007286	AAEL007286-RA	calcium ion binding	molecular_function
AAEL007288	AAEL007288-RA	GTPase activity	molecular_function
AAEL007288	AAEL007288-RA	GTP binding	molecular_function
AAEL007293	AAEL007293-RA	protein phosphorylation	biological_process
AAEL007293	AAEL007293-RA	protein kinase activity	molecular_function
AAEL007293	AAEL007293-RA	protein serine/threonine kinase activity	molecular_function
AAEL007293	AAEL007293-RA	transferase activity, transferring phosphorus-containing groups	molecular_function
AAEL007293	AAEL007293-RA	ATP binding	molecular_function
AAEL007296	AAEL007296-RA	fatty-acyl-CoA reductase (alcohol-forming) activity	molecular_function
AAEL007297	AAEL007297-RA	protein catabolic process	biological_process
AAEL007297	AAEL007297-RA	cytoplasm	cellular_component
AAEL007297	AAEL007297-RA	hydrolase activity	molecular_function
AAEL007297	AAEL007297-RA	ATP binding	molecular_function
AAEL007306	AAEL007306-RA	actin filament bundle assembly	biological_process
AAEL007306	AAEL007306-RA	actin crosslink formation	biological_process
AAEL007306	AAEL007306-RA	actin filament binding	molecular_function
AAEL007306	AAEL007306-RA	calcium ion binding	molecular_function
AAEL007306	AAEL007306-RA	protein binding	molecular_function
AAEL007349	AAEL007349-RA	nil	nil
AAEL007366	AAEL007366-RA	tRNA aminoacylation	biological_process
AAEL007366	AAEL007366-RA	cytoplasm	cellular_component
AAEL007366	AAEL007366-RA	ligase activity, forming aminoacyl-tRNA and related compounds	molecular_function
AAEL007366	AAEL007366-RA	nucleotide binding	molecular_function
AAEL007366	AAEL007366-RA	ATP binding	molecular_function
AAEL007375	AAEL007375-RA	nil	nil
AAEL007383	AAEL007383-RC	cellular iron ion homeostasis	biological_process
AAEL007383	AAEL007383-RC	iron ion transport	biological_process
AAEL007383	AAEL007383-RC	ferric iron binding	molecular_function
AAEL007385	AAEL007385-RA	cellular iron ion homeostasis	biological_process
AAEL007385	AAEL007385-RA	iron ion transport	biological_process
AAEL007385	AAEL007385-RA	oxidation-reduction process	biological_process
AAEL007385	AAEL007385-RA	extracellular region	cellular_component
AAEL007385	AAEL007385-RA	ferric iron binding	molecular_function
AAEL007385	AAEL007385-RA	ferroxidase activity	molecular_function
AAEL007385	AAEL007385-RA	metal ion binding	molecular_function
AAEL007385	AAEL007385-RA	oxidoreductase activity	molecular_function
AAEL007394	AAEL007394-RA	nil	nil
AAEL007420	AAEL007420-RB	extracellular space	cellular_component
AAEL007439	AAEL007439-RB	calcium ion binding	molecular_function
AAEL007441	AAEL007441-RA	cotranslational protein targeting to membrane	biological_process
AAEL007441	AAEL007441-RA	Sec61 translocon complex	cellular_component
AAEL007441	AAEL007441-RA	integral component of endoplasmic reticulum membrane	cellular_component
AAEL007449	AAEL007449-RA	nucleotide binding	molecular_function
AAEL007449	AAEL007449-RA	nucleic acid binding	molecular_function
AAEL007449	AAEL007449-RA	protein binding	molecular_function
AAEL007484	AAEL007484-RB	ER to Golgi vesicle-mediated transport	biological_process
AAEL007484	AAEL007484-RB	intracellular protein transport	biological_process
AAEL007484	AAEL007484-RB	COPII vesicle coat	cellular_component
AAEL007484	AAEL007484-RB	zinc ion binding	molecular_function
AAEL007490	AAEL007490-RA	nil	nil
AAEL007505	AAEL007505-RA	regulation of transcription, DNA-templated	biological_process
AAEL007505	AAEL007505-RA	sequence-specific DNA binding	molecular_function
AAEL007505	AAEL007505-RA	DNA binding	molecular_function
AAEL007506	AAEL007506-RA	nil	nil
AAEL007526	AAEL007526-RA	oxidation-reduction process	biological_process
AAEL007526	AAEL007526-RA	electron-transferring-flavoprotein dehydrogenase activity	molecular_function
AAEL007549	AAEL007549-RA	nil	nil
AAEL007551	AAEL007551-RA	protein binding	molecular_function
AAEL007555	AAEL007555-RA	metabolic process	biological_process
AAEL007555	AAEL007555-RA	oxidation-reduction process	biological_process
AAEL007555	AAEL007555-RA	acyl-CoA dehydrogenase activity	molecular_function
AAEL007555	AAEL007555-RA	oxidoreductase activity, acting on the CH-CH group of donors	molecular_function
AAEL007555	AAEL007555-RA	flavin adenine dinucleotide binding	molecular_function
AAEL007563	AAEL007563-RA	response to oxidative stress	biological_process
AAEL007563	AAEL007563-RA	oxidation-reduction process	biological_process
AAEL007563	AAEL007563-RA	peroxidase activity	molecular_function
AAEL007563	AAEL007563-RA	heme binding	molecular_function
AAEL007563	AAEL007563-RA	calcium ion binding	molecular_function
AAEL007563	AAEL007563-RA	oxidoreductase activity	molecular_function
AAEL007565	AAEL007565-RA	protein binding	molecular_function
AAEL007609	AAEL007609-RA	nucleosome	cellular_component
AAEL007609	AAEL007609-RA	nucleus	cellular_component
AAEL007609	AAEL007609-RA	protein heterodimerization activity	molecular_function
AAEL007609	AAEL007609-RA	DNA binding	molecular_function
AAEL007617	AAEL007617-RA	protein phosphorylation	biological_process
AAEL007617	AAEL007617-RA	protein kinase activity	molecular_function
AAEL007617	AAEL007617-RA	transferase activity, transferring phosphorus-containing groups	molecular_function
AAEL007617	AAEL007617-RA	protein serine/threonine kinase activity	molecular_function
AAEL007617	AAEL007617-RA	ATP binding	molecular_function
AAEL007617	AAEL007617-RA	DNA binding	molecular_function
AAEL007621	AAEL007621-RA	RNA binding	molecular_function
AAEL007650	AAEL007650-RA	cellular protein metabolic process	biological_process
AAEL007650	AAEL007650-RA	cellular protein metabolic process	biological_process
AAEL007650	AAEL007650-RA	protein folding	biological_process
AAEL007650	AAEL007650-RA	unfolded protein binding	molecular_function
AAEL007650	AAEL007650-RA	ATP binding	molecular_function
AAEL007660	AAEL007660-RA	phosphoric ester hydrolase activity	molecular_function
AAEL007681	AAEL007681-RA	oxidation-reduction process	biological_process
AAEL007681	AAEL007681-RA	NAD binding	molecular_function
AAEL007681	AAEL007681-RA	oxidoreductase activity, acting on NAD(P)H	molecular_function
AAEL007681	AAEL007681-RA	FMN binding	molecular_function
AAEL007681	AAEL007681-RA	4 iron, 4 sulfur cluster binding	molecular_function
AAEL007681	AAEL007681-RA	NADH dehydrogenase (ubiquinone) activity	molecular_function
AAEL007699	AAEL007699-RA	translation	biological_process
AAEL007699	AAEL007699-RA	ribosome	cellular_component
AAEL007699	AAEL007699-RA	intracellular	cellular_component
AAEL007699	AAEL007699-RA	rRNA binding	molecular_function
AAEL007699	AAEL007699-RA	structural constituent of ribosome	molecular_function
AAEL007702	AAEL007702-RA	cellular protein metabolic process	biological_process
AAEL007702	AAEL007702-RA	cellular protein metabolic process	biological_process
AAEL007702	AAEL007702-RA	protein folding	biological_process
AAEL007702	AAEL007702-RA	unfolded protein binding	molecular_function
AAEL007702	AAEL007702-RA	ATP binding	molecular_function
AAEL007707	AAEL007707-RA	carboxylic acid metabolic process	biological_process
AAEL007707	AAEL007707-RA	malate metabolic process	biological_process
AAEL007707	AAEL007707-RA	cellular carbohydrate metabolic process	biological_process
AAEL007707	AAEL007707-RA	oxidation-reduction process	biological_process
AAEL007707	AAEL007707-RA	carbohydrate metabolic process	biological_process
AAEL007707	AAEL007707-RA	L-malate dehydrogenase activity	molecular_function
AAEL007707	AAEL007707-RA	oxidoreductase activity, acting on the CH-OH group of donors, NAD or NADP as acceptor	molecular_function
AAEL007707	AAEL007707-RA	malate dehydrogenase activity	molecular_function
AAEL007707	AAEL007707-RA	catalytic activity	molecular_function
AAEL007707	AAEL007707-RA	oxidoreductase activity	molecular_function
AAEL007715	AAEL007715-RA	translation	biological_process
AAEL007715	AAEL007715-RA	ribosome	cellular_component
AAEL007715	AAEL007715-RA	intracellular	cellular_component
AAEL007715	AAEL007715-RA	structural constituent of ribosome	molecular_function
AAEL007718	AAEL007718-RA	translational initiation	biological_process
AAEL007718	AAEL007718-RA	regulation of translational initiation	biological_process
AAEL007718	AAEL007718-RA	formation of translation preinitiation complex	biological_process
AAEL007718	AAEL007718-RA	translation	biological_process
AAEL007718	AAEL007718-RA	eukaryotic translation initiation factor 3 complex	cellular_component
AAEL007718	AAEL007718-RA	eukaryotic 48S preinitiation complex	cellular_component
AAEL007718	AAEL007718-RA	eukaryotic 43S preinitiation complex	cellular_component
AAEL007718	AAEL007718-RA	cytoplasm	cellular_component
AAEL007718	AAEL007718-RA	translation initiation factor binding	molecular_function
AAEL007718	AAEL007718-RA	translation initiation factor activity	molecular_function
AAEL007718	AAEL007718-RA	nucleotide binding	molecular_function
AAEL007718	AAEL007718-RA	nucleic acid binding	molecular_function
AAEL007718	AAEL007718-RA	RNA binding	molecular_function
AAEL007718	AAEL007718-RA	protein binding	molecular_function
AAEL007725	AAEL007725-RA	calcium ion binding	molecular_function
AAEL007742	AAEL007742-RA	transmembrane receptor protein tyrosine kinase signaling pathway	biological_process
AAEL007742	AAEL007742-RA	protein phosphorylation	biological_process
AAEL007742	AAEL007742-RA	membrane	cellular_component
AAEL007742	AAEL007742-RA	protein tyrosine kinase activity	molecular_function
AAEL007742	AAEL007742-RA	transmembrane receptor protein tyrosine kinase activity	molecular_function
AAEL007742	AAEL007742-RA	protein kinase activity	molecular_function
AAEL007742	AAEL007742-RA	transferase activity, transferring phosphorus-containing groups	molecular_function
AAEL007742	AAEL007742-RA	ATP binding	molecular_function
AAEL007742	AAEL007742-RA	protein binding	molecular_function
AAEL007752	AAEL007752-RA	mitochondrial respiratory chain	cellular_component
AAEL007752	AAEL007752-RA	cytochrome-c oxidase activity	molecular_function
AAEL007752	AAEL007752-RA	electron carrier activity	molecular_function
AAEL007761	AAEL007761-RA	nil	nil
AAEL007771	AAEL007771-RA	translation	biological_process
AAEL007771	AAEL007771-RA	ribosome	cellular_component
AAEL007771	AAEL007771-RA	intracellular	cellular_component
AAEL007771	AAEL007771-RA	structural constituent of ribosome	molecular_function
AAEL007776	AAEL007776-RA	nil	nil
AAEL007803	AAEL007803-RA	membrane	cellular_component
AAEL007821	AAEL007821-RA	nil	nil
AAEL007824	AAEL007824-RA	translation	biological_process
AAEL007824	AAEL007824-RA	ribosome	cellular_component
AAEL007824	AAEL007824-RA	intracellular	cellular_component
AAEL007824	AAEL007824-RA	structural constituent of ribosome	molecular_function
AAEL007845	AAEL007845-RA	nucleocytoplasmic transport	biological_process
AAEL007845	AAEL007845-RA	protein transport	biological_process
AAEL007845	AAEL007845-RA	small GTPase mediated signal transduction	biological_process
AAEL007845	AAEL007845-RA	obsolete GTP catabolic process	biological_process
AAEL007845	AAEL007845-RA	intracellular protein transport	biological_process
AAEL007845	AAEL007845-RA	signal transduction	biological_process
AAEL007845	AAEL007845-RA	membrane	cellular_component
AAEL007845	AAEL007845-RA	intracellular	cellular_component
AAEL007845	AAEL007845-RA	GTPase activity	molecular_function
[truncated: 1,655 more rows]

## Sheet: Mos-DENV protein interaction
List of 24 salivary gland proteins from the dataset, which are known to interact with different DENV proteins
	Gene stable ID	Transcript stable ID	KEGG ID	KEGG PATHWAY	Cleavage site (SignalP)
1	AAEL000951	AAEL000951-RA	nil	nil	nil
2	AAEL002565	AAEL002565-RA	nil	nil	nil
3	AAEL002572	AAEL002572-RA	nil	nil	nil
4	AAEL003415	AAEL003415-RA	nil	nil	nil
5	AAEL003750	AAEL003750-RA	nil	nil	nil
6	AAEL004484	AAEL004484-RA	nil	nil	nil
7	AAEL004500	AAEL004500-RA	nil	nil	nil
8	AAEL005037	AAEL005037-RA	aag00970	Aminoacyl t-RNA biosynthesis (genetic info processing-Translation)	nil
9	AAEL005165	AAEL005165-RA	aag04141	Protein processing in ER- Genetic info processing- folding sorting and degradation	nil
10	AAEL005524	AAEL005524-RA	aag00270, aag01100	Cystine and methionine metab, Metabolic pathways	nil
11	AAEL005656	AAEL005656-RA	nil	nil	nil
12	AAEL005733	AAEL005733-RA	nil	nil	nil
13	AAEL005790	AAEL005790-RA	aag00620, aag01100	Pyruvate metab, Metabolic pathways	nil
14	AAEL006572	AAEL006572-RB	nil	nil	SignalP-noTM
15	AAEL006577	AAEL006577-RA	aag00970	aminoacyl t-RNA biosynthesis (genetic info processing-Translation)	nil
16	AAEL010012	AAEL010012-RA	aag04141	Protein processing in ER- Genetic info processing- folding sorting and degradation	nil
17	AAEL010784	AAEL010784-RA	nil	nil	SignalP-noTM
18	AAEL010821	AAEL010821-RA	aag03010	Ribosome ion(genetic information processing-Translat)	nil
19	AAEL010975	AAEL010975-RA	nil	nil	nil
20	AAEL011137	AAEL011137-RA	nil	nil	nil
21	AAEL011708	AAEL011708-RA	aag04141	Protein processing in ER- Genetic info processing- folding sorting and degradation	nil
22	AAEL012686	AAEL012686-RA	aag03010	Ribosome ion(genetic information processing-Translat)	nil
23	AAEL012827	AAEL012827-RA	aag04141	Protein processing in ER- Genetic info processing- folding sorting and degradation	SignalP-noTM
24	AAEL013075	AAEL013075-RA	nil	nil

## Sheet: Hypothetical proteins
Predictive functional analysis of 137 hypothetical proteins
ID	GO	GO Domain	Term	BlastHit	Seq	Score	eValue
AAEL000230-RA	GO:0007311	molecular function	molecular function	gi|24582811|ref|NP	609220.1|CG13392, isoform A [Drosophila melanogaster]	215
AAEL000230-RA	GO:0005783	biological process	biological process	gi|24582811|ref|NP	609220.1|CG13392, isoform A [Drosophila melanogaster]	215
AAEL000230-RA	GO:0050708	cellular component	cellular component	gi|24582811|ref|NP	609220.1|CG13392, isoform A [Drosophila melanogaster]	215
AAEL000412-RA	GO:0006810	cellular component	endomembrane system	gi|19923042|ref|NP	612097.1|CG9186, isoform B [Drosophila melanogaster]	310	344.739
AAEL000412-RA	GO:0005215	cellular component	lipid particle	gi|19923042|ref|NP	612097.1|CG9186, isoform B [Drosophila melanogaster]	310	344.739
AAEL000412-RA	GO:0031409	biological process	lipid particle organization	gi|19923042|ref|NP	612097.1|CG9186, isoform B [Drosophila melanogaster]	310	344.739
AAEL000412-RA	GO:0031409	cellular component	endoplasmic reticulum	gi|19923042|ref|NP	612097.1|CG9186, isoform B [Drosophila melanogaster]	310	344.739
AAEL000412-RA	GO:0005576	biological process	sequestering of triglyceride	gi|19923042|ref|NP	612097.1|CG9186, isoform B [Drosophila melanogaster]	310	344.739
AAEL000748-RA	GO:0006457	biological process	defense response	gi|56417482|gb|AAV9	0682.1|putative salivary secreted protein 62k-2 [Aedes albopictus]	580	503.827
AAEL000748-RA	GO:0016020	cellular component	cell outer membrane	gi|56417482|gb|AAV9	0682.1|putative salivary secreted protein 62k-2 [Aedes albopictus]	580	503.827
AAEL000942-RA	GO:0005634	biological process	oxidation-reduction process	gi|242247080|ref|NP	001156272.1|transmembrane protein 85 [Acyrthosiphon pisum]	172	197.208
AAEL000942-RA	GO:0005524	molecular function	oxidoreductase activity	gi|242247080|ref|NP	001156272.1|transmembrane protein 85 [Acyrthosiphon pisum]	172	197.208
AAEL000942-RA	GO:0000166	biological process	metabolic process	gi|242247080|ref|NP	001156272.1|transmembrane protein 85 [Acyrthosiphon pisum]	172	197.208
AAEL000942-RA	GO:0000166	cellular component	integral component of membrane	gi|170039511|ref|XP	001847576.1|transmembrane protein 85 [Culex quinquefasciatus]	172	287.345
AAEL000942-RA	GO:0022625	cellular component	integral component of membrane	gi|568253212|gb|ETN		172	241.121
AAEL001015-RA	GO:0005524	cellular component	nucleus	gi|733877986|ref|XP	010705336.1|PREDICTED: LOW QUALITY PROTEIN: constitutive coactivator of peroxisome proliferator-activated receptor gamma [Meleagris gallopavo]	632	108.612
AAEL001082-RA	GO:0000166	biological process	chaeta development	gi|386765810|ref|NP	001247112.1|myofilin, isoform K [Drosophila melanogaster]	93	70.0922
AAEL001082-RA	GO:0005524	biological process	wing disc development	gi|386765810|ref|NP	001247112.1|myofilin, isoform K [Drosophila melanogaster]	93	70.0922
AAEL001082-RA	GO:0000166	cellular component	A band	gi|386765810|ref|NP	001247112.1|myofilin, isoform K [Drosophila melanogaster]	93	70.0922
AAEL001082-RA	GO:0005524	biological process	skeletal muscle myosin thick filament assembly	gi|386765810|ref|NP	001247112.1|myofilin, isoform K [Drosophila melanogaster]	93	70.0922
AAEL001094-RA	GO:0003674	biological process	protein lipidation	gi|19920346|ref|NP	608326.1|CG14207, isoform A [Drosophila melanogaster]	194	245.358
AAEL001094-RA	GO:0008150	cellular component	Z disc	gi|19920346|ref|NP	608326.1|CG14207, isoform A [Drosophila melanogaster]	194	245.358
AAEL001094-RA	GO:0005575	biological process	regulation of autophagy	gi|19920346|ref|NP	608326.1|CG14207, isoform A [Drosophila melanogaster]	194	245.358
AAEL001094-RA	GO:0012505	biological process	regulation of translational initiation by eIF2 alpha phosphorylation	gi|19920346|ref|NP	608326.1|CG14207, isoform A [Drosophila melanogaster]	194	245.358
AAEL001290-RA	GO:0005575	molecular function	structural constituent of cuticle	gi|198450676|ref|XP	001358081.2|GA18926 [Drosophila pseudoobscura pseudoobscura]	190	54.6842
AAEL001290-RA	GO:0016021	molecular function	structural constituent of cuticle	gi|157109382|ref|XP	001650642.1|AAEL015119-PA [Aedes aegypti]	190	94.3597
AAEL001290-RA	GO:0016787	molecular function	structural constituent of cuticle	gi|170066794|ref|XP	001868226.1|cuticle protein [Culex quinquefasciatus]	190	98.9821
AAEL001290-RA	GO:0008152	molecular function	structural constituent of cuticle	gi|194744130|ref|XP	001954548.1|GF16687 [Drosophila ananassae]	190	55.8398
AAEL001290-RA	GO:0016020	molecular function	structural constituent of cuticle	gi|194899708|ref|XP	001979400.1|GG24055 [Drosophila erecta]	190	54.6842
AAEL001290-RA	GO:0005739	molecular function	structural constituent of cuticle	gi|195055115|ref|XP	001994466.1|GH17222 [Drosophila grimshawi]	190	60.077
AAEL001290-RA	GO:0005743	molecular function	structural constituent of cuticle	gi|195113057|ref|XP	002001086.1|GI10590 [Drosophila mojavensis]	190	58.5362
AAEL001290-RA	GO:0008152	molecular function	structural constituent of cuticle	gi|195391019|ref|XP	002054163.1|GJ22947 [Drosophila virilis]	190	58.151
AAEL001290-RA	GO:0005886	molecular function	structural constituent of cuticle	gi|498953918|ref|XP	004523577.1|PREDICTED: histidine-rich protein PFHRP-II [Ceratitis capitata]	190	69.707
AAEL001290-RA	GO:0006779	molecular function	structural constituent of cuticle	gi|557756580|ref|XP	005178026.1|PREDICTED: histidine-rich protein PFHRP-II [Musca domestica]	190	66.6254
AAEL001290-RA	GO:0042302	molecular function	structural constituent of chitin-based cuticle	gi|24648484|ref|NP	650905.2|cuticular protein 92F [Drosophila melanogaster]	190	59.3066
AAEL001290-RA	GO:0022008	biological process	chitin-based cuticle development	gi|24648484|ref|NP	650905.2|cuticular protein 92F [Drosophila melanogaster]	190	59.3066
AAEL001290-RA	GO:0007409	molecular function	structural constituent of chitin-based larval cuticle	gi|24648484|ref|NP	650905.2|cuticular protein 92F [Drosophila melanogaster]	190	59.3066
AAEL001290-RA	GO:0005737	cellular component	extracellular matrix	gi|24648484|ref|NP	650905.2|cuticular protein 92F [Drosophila melanogaster]	190	59.3066
AAEL001865-RA	GO:0016020	biological process	neurogenesis	gi|21356165|ref|NP	651972.1|pdsw, isoform A [Drosophila melanogaster]	165	266.544
AAEL001865-RA	GO:0006811	cellular component	mitochondrion	gi|21356165|ref|NP	651972.1|pdsw, isoform A [Drosophila melanogaster]	165	266.544
AAEL001865-RA	GO:0006810	cellular component	mitochondrial respiratory chain complex I	gi|21356165|ref|NP	651972.1|pdsw, isoform A [Drosophila melanogaster]	165	266.544
AAEL001865-RA	GO:0035725	biological process	mitochondrial electron transport, NADH to ubiquinone	gi|21356165|ref|NP	651972.1|pdsw, isoform A [Drosophila melanogaster]	165	266.544
AAEL001865-RA	GO:0055085	molecular function	NADH dehydrogenase (ubiquinone) activity	gi|21356165|ref|NP	651972.1|pdsw, isoform A [Drosophila melanogaster]	165	266.544
AAEL001865-RA	GO:0005248	molecular function	NADH dehydrogenase activity	gi|21356165|ref|NP	651972.1|pdsw, isoform A [Drosophila melanogaster]	165	266.544
AAEL002165-RA	GO:0006457	biological process	metabolic process	gi|114052328|ref|NP	001040471.1|hydroxypyruvate isomerase [Bombyx mori]	274	276.944
AAEL002165-RA	GO:0051087	molecular function	hydroxypyruvate isomerase activity	gi|114052328|ref|NP	001040471.1|hydroxypyruvate isomerase [Bombyx mori]	274	276.944
AAEL002165-RA	GO:0005634	molecular function	isomerase activity	gi|114052328|ref|NP	001040471.1|hydroxypyruvate isomerase [Bombyx mori]	274	276.944
AAEL002165-RA	GO:0016020	biological process	metabolic process	gi|157167527|ref|XP	001654840.1|AAEL002165-PA [Aedes aegypti]	274	577.015
AAEL002165-RA	GO:0006810	molecular function	hydroxypyruvate isomerase activity	gi|157167527|ref|XP	001654840.1|AAEL002165-PA [Aedes aegypti]	274	577.015
AAEL002165-RA	GO:0016021	molecular function	isomerase activity	gi|157167527|ref|XP	001654840.1|AAEL002165-PA [Aedes aegypti]	274	577.015
AAEL002165-RA	GO:0018208	biological process	metabolic process	gi|642916687|ref|XP	001813051.2|PREDICTED: putative hydroxypyruvate isomerase [Tribolium castaneum]	274	296.59
AAEL002165-RA	GO:0003755	molecular function	hydroxypyruvate isomerase activity	gi|642916687|ref|XP	001813051.2|PREDICTED: putative hydroxypyruvate isomerase [Tribolium castaneum]	274	296.59
AAEL002165-RA	GO:0006457	molecular function	isomerase activity	gi|642916687|ref|XP	001813051.2|PREDICTED: putative hydroxypyruvate isomerase [Tribolium castaneum]	274	296.59
AAEL002165-RA	GO:0000166	biological process	metabolic process	gi|170042214|ref|XP	001848829.1|hydroxypyruvate isomerase [Culex quinquefasciatus]	274	396.741
AAEL002165-RA	GO:0005524	molecular function	hydroxypyruvate isomerase activity	gi|170042214|ref|XP	001848829.1|hydroxypyruvate isomerase [Culex quinquefasciatus]	274	396.741
AAEL002165-RA	GO:0000166	molecular function	isomerase activity	gi|170042214|ref|XP	001848829.1|hydroxypyruvate isomerase [Culex quinquefasciatus]	274	396.741
AAEL002165-RA	GO:0008080	biological process	metabolic process	gi|242014826|ref|XP	002428086.1|transient receptor potential locus C protein precursor, putative [Pediculus humanus corporis]	274	279.641
AAEL002165-RA	GO:0008152	molecular function	hydroxypyruvate isomerase activity	gi|242014826|ref|XP	002428086.1|transient receptor potential locus C protein precursor, putative [Pediculus humanus corporis]	274	279.641
AAEL002165-RA	GO:0008080	molecular function	isomerase activity	gi|242014826|ref|XP	002428086.1|transient receptor potential locus C protein precursor, putative [Pediculus humanus corporis]	274	279.641
AAEL002165-RA	GO:0003723	biological process	metabolic process	gi|347969263|ref|XP	312787.5|AGAP003099-PA [Anopheles gambiae str. PEST]	274	370.548
AAEL002165-RA	GO:0003676	molecular function	hydroxypyruvate isomerase activity	gi|347969263|ref|XP	312787.5|AGAP003099-PA [Anopheles gambiae str. PEST]	274	370.548
AAEL002165-RA	GO:0000166	molecular function	isomerase activity	gi|347969263|ref|XP	312787.5|AGAP003099-PA [Anopheles gambiae str. PEST]	274	370.548
AAEL002165-RA	GO:0097264	biological process	metabolic process	gi|568259193|gb|ETN	67172.1|hydroxypyruvate isomerase [Anopheles darlingi]	274	369.777
AAEL002165-RA	GO:0097264	molecular function	hydroxypyruvate isomerase activity	gi|568259193|gb|ETN	67172.1|hydroxypyruvate isomerase [Anopheles darlingi]	274	369.777
AAEL002165-RA	GO:0097264	molecular function	isomerase activity	gi|568259193|gb|ETN	67172.1|hydroxypyruvate isomerase [Anopheles darlingi]	274	369.777
AAEL002165-RA	GO:0097264	biological process	metabolic process	gi|357604475|gb|EHJ	64208.1|hydroxypyruvate isomerase [Danaus plexippus]	274	284.648
AAEL002165-RA	GO:0097264	molecular function	hydroxypyruvate isomerase activity	gi|357604475|gb|EHJ	64208.1|hydroxypyruvate isomerase [Danaus plexippus]	274	284.648
AAEL002165-RA	GO:0097264	molecular function	isomerase activity	gi|357604475|gb|EHJ	64208.1|hydroxypyruvate isomerase [Danaus plexippus]	274	284.648
AAEL002165-RA	GO:0097264	biological process	metabolic process	gi|164459610|gb|ABY	57912.1|hydroxypyruvate isomerase [Bombyx mori]	274	279.256
AAEL002165-RA	GO:0097264	molecular function	hydroxypyruvate isomerase activity	gi|164459610|gb|ABY	57912.1|hydroxypyruvate isomerase [Bombyx mori]	274	279.256
AAEL002165-RA	GO:0097264	molecular function	isomerase activity	gi|164459610|gb|ABY	57912.1|hydroxypyruvate isomerase [Bombyx mori]	274	279.256
AAEL002350-RA	GO:0009629	biological process	proteolysis	gi|668461072|gb|KFB	48667.1|AGAP008193-PA-like protein [Anopheles sinensis]	161	158.688
AAEL002350-RA	GO:0003674	molecular function	serine-type endopeptidase activity	gi|668461072|gb|KFB	48667.1|AGAP008193-PA-like protein [Anopheles sinensis]	161	158.688
AAEL002350-RA	GO:0000166	molecular function	catalytic activity	gi|668461072|gb|KFB	48667.1|AGAP008193-PA-like protein [Anopheles sinensis]	161	158.688
AAEL002350-RA	GO:0042302	molecular function	molecular function	gi|21357525|ref|NP	649128.1|CG9231, isoform A [Drosophila melanogaster]	161
AAEL002350-RA	GO:0042302	biological process	biological process	gi|21357525|ref|NP	649128.1|CG9231, isoform A [Drosophila melanogaster]	161
AAEL002350-RA	GO:0042302	cellular component	cellular component	gi|21357525|ref|NP	649128.1|CG9231, isoform A [Drosophila melanogaster]	161
AAEL002381-RA	GO:0016020	biological process	muscle organ development	gi|24657284|ref|NP	726109.1|high mobility group protein D, isoform A [Drosophila melanogaster]	67	120.553
AAEL002381-RA	GO:0006811	biological process	dendrite morphogenesis	gi|24657284|ref|NP	726109.1|high mobility group protein D, isoform A [Drosophila melanogaster]	67	120.553
AAEL002381-RA	GO:0035725	cellular component	nuclear chromatin	gi|24657284|ref|NP	726109.1|high mobility group protein D, isoform A [Drosophila melanogaster]	67	120.553
AAEL002381-RA	GO:0001518	biological process	chromatin organization	gi|24657284|ref|NP	726109.1|high mobility group protein D, isoform A [Drosophila melanogaster]	67	120.553
AAEL002381-RA	GO:0055085	molecular function	AT DNA binding	gi|24657284|ref|NP	726109.1|high mobility group protein D, isoform A [Drosophila melanogaster]	67	120.553
AAEL002381-RA	GO:0005248	molecular function	DNA binding, bending	gi|24657284|ref|NP	726109.1|high mobility group protein D, isoform A [Drosophila melanogaster]	67	120.553
AAEL002381-RA	GO:0034220	cellular component	nucleus	gi|24657284|ref|NP	726109.1|high mobility group protein D, isoform A [Drosophila melanogaster]	67	120.553
AAEL002381-RA	GO:0005216	molecular function	DNA binding	gi|24657284|ref|NP	726109.1|high mobility group protein D, isoform A [Drosophila melanogaster]	67	120.553
AAEL002381-RA	GO:0005248	cellular component	chromosome	gi|729729|sp|P40622.1|HMG1A	CHITERecName: Full=Mobility group protein 1A [Chironomus tentans]	67	117.087
AAEL002381-RA	GO:0034220	cellular component	nucleus	gi|729729|sp|P40622.1|HMG1A	CHITERecName: Full=Mobility group protein 1A [Chironomus tentans]	67	117.087
AAEL002381-RA	GO:0005216	molecular function	DNA binding	gi|729729|sp|P40622.1|HMG1A	CHITERecName: Full=Mobility group protein 1A [Chironomus tentans]	67	117.087
AAEL002776-RA	GO:0034220	molecular function	molecular	gi|665393767|ref|NP	001287274.1|CG45076, isoform E [Drosophila melanogaster]	371
AAEL002776-RA	GO:0005216	biological process	biological	gi|665393767|ref|NP	001287274.1|CG45076, isoform E [Drosophila melanogaster]	371
AAEL002776-RA	GO:0005244	cellular component	cellular	gi|665393767|ref|NP	001287274.1|CG45076, isoform E [Drosophila melanogaster]	371
AAEL002856-RA	GO:0016021	molecular function	nucleic acid binding	gi|156546379|ref|XP	001606851.1|PREDICTED: protein C3orf33 homolog [Nasonia vitripennis]	257	128.642
AAEL002856-RA	GO:0016020	molecular function	hydrolase activity, acting on ester bonds	gi|156546379|ref|XP	001606851.1|PREDICTED: protein C3orf33 homolog [Nasonia vitripennis]	257	128.642
AAEL002856-RA	GO:0006810	biological process	metabolic process	gi|156546379|ref|XP	001606851.1|PREDICTED: protein C3orf33 homolog [Nasonia vitripennis]	257	128.642
AAEL002856-RA	GO:0016020	molecular function	nucleic acid binding	gi|157132610|ref|XP	001656095.1|AAEL002856-PA [Aedes aegypti]	257	534.643
AAEL002856-RA	GO:0006810	molecular function	hydrolase activity, acting on ester bonds	gi|157132610|ref|XP	001656095.1|AAEL002856-PA [Aedes aegypti]	257	534.643
AAEL002856-RA	GO:0016021	biological process	metabolic process	gi|157132610|ref|XP	001656095.1|AAEL002856-PA [Aedes aegypti]	257	534.643
AAEL002856-RA	GO:0000413	molecular function	nucleic acid binding	gi|170034888|ref|XP	001845304.1|conserved hypothetical protein [Culex quinquefasciatus]	257	325.094
AAEL002856-RA	GO:0016853	molecular function	hydrolase activity, acting on ester bonds	gi|170034888|ref|XP	001845304.1|conserved hypothetical protein [Culex quinquefasciatus]	257	325.094
AAEL002856-RA	GO:0018208	biological process	metabolic process	gi|170034888|ref|XP	001845304.1|conserved hypothetical protein [Culex quinquefasciatus]	257	325.094
AAEL002856-RA	GO:0000166	molecular function	nucleic acid binding	gi|746843187|ref|XP	011051819.1|PREDICTED: uncharacterized protein LOC105144548 [Acromyrmex echinatior]	257	131.339
AAEL002856-RA	GO:0005524	molecular function	hydrolase activity, acting on ester bonds	gi|746843187|ref|XP	011051819.1|PREDICTED: uncharacterized protein LOC105144548 [Acromyrmex echinatior]	257	131.339
AAEL002856-RA	GO:0000166	biological process	metabolic process	gi|746843187|ref|XP	011051819.1|PREDICTED: uncharacterized protein LOC105144548 [Acromyrmex echinatior]	257	131.339
AAEL002856-RA	GO:0003723	molecular function	nucleic acid binding	gi|158292330|ref|XP	313840.4|AGAP004543-PA [Anopheles gambiae str. PEST]	257	259.61
AAEL002856-RA	GO:0003676	molecular function	hydrolase activity, acting on ester bonds	gi|158292330|ref|XP	313840.4|AGAP004543-PA [Anopheles gambiae str. PEST]	257	259.61
AAEL002856-RA	GO:0009629	biological process	metabolic process	gi|158292330|ref|XP	313840.4|AGAP004543-PA [Anopheles gambiae str. PEST]	257	259.61
AAEL002856-RA	GO:0006814	molecular function	nucleic acid binding	gi|91094739|ref|XP	971002.1|PREDICTED: uncharacterized protein LOC659618 [Tribolium castaneum]	257	132.88
AAEL002856-RA	GO:0006811	molecular function	hydrolase activity, acting on ester bonds	gi|91094739|ref|XP	971002.1|PREDICTED: uncharacterized protein LOC659618 [Tribolium castaneum]	257	132.88
AAEL002856-RA	GO:0006810	biological process	metabolic process	gi|91094739|ref|XP	971002.1|PREDICTED: uncharacterized protein LOC659618 [Tribolium castaneum]	257	132.88
AAEL002856-RA	GO:0003674	molecular function	nucleic acid binding	gi|668466694|gb|KFB	53651.1|AGAP004543-PA-like protein [Anopheles sinensis]	257	238.81
AAEL002856-RA	GO:0008150	molecular function	hydrolase activity, acting on ester bonds	gi|668466694|gb|KFB	53651.1|AGAP004543-PA-like protein [Anopheles sinensis]	257	238.81
AAEL002856-RA	GO:0005575	biological process	metabolic process	gi|668466694|gb|KFB	53651.1|AGAP004543-PA-like protein [Anopheles sinensis]	257	238.81
AAEL002869-RA	GO:0000166	cellular component	integral component of membrane	gi|498997811|ref|XP	004533693.1|PREDICTED: uncharacterized protein Gp158 [Ceratitis capitata]	805	1316.21
AAEL002869-RA	GO:0005524	molecular function	G-protein coupled receptor activity	gi|498997811|ref|XP	004533693.1|PREDICTED: uncharacterized protein Gp158 [Ceratitis capitata]	805	1316.21
AAEL002869-RA	GO:0000166	molecular function	signal transducer activity	gi|498997811|ref|XP	004533693.1|PREDICTED: uncharacterized protein Gp158 [Ceratitis capitata]	805	1316.21
AAEL002869-RA	GO:0005524	cellular component	membrane	gi|498997811|ref|XP	004533693.1|PREDICTED: uncharacterized protein Gp158 [Ceratitis capitata]	805	1316.21
AAEL002869-RA	GO:0000166	biological process	signal transduction	gi|498997811|ref|XP	004533693.1|PREDICTED: uncharacterized protein Gp158 [Ceratitis capitata]	805	1316.21
AAEL002869-RA	GO:0005524	biological process	G-protein coupled receptor signaling pathway	gi|498997811|ref|XP	004533693.1|PREDICTED: uncharacterized protein Gp158 [Ceratitis capitata]	805	1316.21
AAEL002869-RA	GO:0005244	cellular component	plasma membrane	gi|281362159|ref|NP	732553.2|CG31195 [Drosophila melanogaster]	805	1291.56
AAEL002869-RA	GO:0016021	molecular function	molecular	gi|281362159|ref|NP	732553.2|CG31195 [Drosophila melanogaster]	805
AAEL002869-RA	GO:0005272	biological process	biological	gi|281362159|ref|NP	732553.2|CG31195 [Drosophila melanogaster]	805
AAEL003019-RA	GO:0000412	biological process	metabolic process	gi|189235583|ref|XP	001807381.1|PREDICTED: epimerase family protein SDR39U1 [Tribolium castaneum]	300	345.125
AAEL003019-RA	GO:0016853	molecular function	catalytic activity	gi|189235583|ref|XP	001807381.1|PREDICTED: epimerase family protein SDR39U1 [Tribolium castaneum]	300	345.125
AAEL003019-RA	GO:0005730	molecular function	coenzyme binding	gi|189235583|ref|XP	001807381.1|PREDICTED: epimerase family protein SDR39U1 [Tribolium castaneum]	300	345.125
AAEL003019-RA	GO:0008152	biological process	metabolic process	gi|170070405|ref|XP	001869568.1|conserved hypothetical protein [Culex quinquefasciatus]	300	498.049
AAEL003019-RA	GO:0016787	molecular function	catalytic activity	gi|170070405|ref|XP	001869568.1|conserved hypothetical protein [Culex quinquefasciatus]	300	498.049
AAEL003019-RA	GO:0008152	molecular function	coenzyme binding	gi|170070405|ref|XP	001869568.1|conserved hypothetical protein [Culex quinquefasciatus]	300	498.049
AAEL003019-RA	GO:0016021	biological process	metabolic process	gi|194883552|ref|XP	001975865.1|GG22555 [Drosophila erecta]	300	342.428
AAEL003019-RA	GO:0016020	molecular function	catalytic activity	gi|194883552|ref|XP	001975865.1|GG22555 [Drosophila erecta]	300	342.428
AAEL003019-RA	GO:0005743	molecular function	coenzyme binding	gi|194883552|ref|XP	001975865.1|GG22555 [Drosophila erecta]	300	342.428
AAEL003019-RA	GO:0008152	biological process	metabolic process	gi|195402557|ref|XP	002059871.1|GJ15081 [Drosophila virilis]	300	347.051
AAEL003019-RA	GO:0008903	molecular function	catalytic activity	gi|195402557|ref|XP	002059871.1|GJ15081 [Drosophila virilis]	300	347.051
AAEL003019-RA	GO:0016853	molecular function	coenzyme binding	gi|195402557|ref|XP	002059871.1|GJ15081 [Drosophila virilis]	300	347.051
AAEL003019-RA	GO:0016021	biological process	metabolic process	gi|195582851|ref|XP	002081239.1|GD25817 [Drosophila simulans]	300	341.273
AAEL003019-RA	GO:0016020	molecular function	catalytic activity	gi|195582851|ref|XP	002081239.1|GD25817 [Drosophila simulans]	300	341.273
AAEL003019-RA	GO:0006810	molecular function	coenzyme binding	gi|195582851|ref|XP	002081239.1|GD25817 [Drosophila simulans]	300	341.273
AAEL003019-RA	GO:0000166	biological process	metabolic process	gi|557777333|ref|XP	005188301.1|PREDICTED: epimerase family protein SDR39U1 [Musca domestica]	300	360.147
AAEL003019-RA	GO:0005524	molecular function	catalytic activity	gi|557777333|ref|XP	005188301.1|PREDICTED: epimerase family protein SDR39U1 [Musca domestica]	300	360.147
AAEL003019-RA	GO:0000166	molecular function	coenzyme binding	gi|557777333|ref|XP	005188301.1|PREDICTED: epimerase family protein SDR39U1 [Musca domestica]	300	360.147
AAEL003019-RA	GO:0016740	biological process	metabolic process	gi|752869842|ref|XP	011252048.1|PREDICTED: epimerase family protein SDR39U1 isoform X1 [Camponotus floridanus]	300	355.525
AAEL003019-RA	GO:0008152	molecular function	catalytic activity	gi|752869842|ref|XP	011252048.1|PREDICTED: epimerase family protein SDR39U1 isoform X1 [Camponotus floridanus]	300	355.525
AAEL003019-RA	GO:0012505	molecular function	coenzyme binding	gi|752869842|ref|XP	011252048.1|PREDICTED: epimerase family protein SDR39U1 isoform X1 [Camponotus floridanus]	300	355.525
AAEL003019-RA	GO:0005549	biological process	metabolic process	gi|332374404|gb|AEE	62343.1|unknown [Dendroctonus ponderosae]	300	344.354
AAEL003019-RA	GO:0005549	molecular function	catalytic activity	gi|332374404|gb|AEE	62343.1|unknown [Dendroctonus ponderosae]	300	344.354
AAEL003019-RA	GO:0005549	molecular function	coenzyme binding	gi|332374404|gb|AEE	62343.1|unknown [Dendroctonus ponderosae]	300	344.354
AAEL003019-RA	GO:0005549	biological process	metabolic process	gi|646711645|gb|KDR	16736.1|Epimerase family protein SDR39U1 [Zootermopsis nevadensis]	300	341.273
AAEL003019-RA	GO:0005549	molecular function	catalytic activity	gi|646711645|gb|KDR	16736.1|Epimerase family protein SDR39U1 [Zootermopsis nevadensis]	300	341.273
AAEL003019-RA	GO:0005549	molecular function	coenzyme binding	gi|646711645|gb|KDR	16736.1|Epimerase family protein SDR39U1 [Zootermopsis nevadensis]	300	341.273
AAEL003459-RA	GO:0005524	biological process	neurogenesis	gi|62472216|ref|NP	001014587.1|failed axon connections, isoform C [Drosophila melanogaster]	136	91.6633
AAEL003459-RA	GO:0000166	biological process	axonogenesis	gi|62472216|ref|NP	001014587.1|failed axon connections, isoform C [Drosophila melanogaster]	136	91.6633
AAEL003459-RA	GO:0005524	cellular component	cytoplasm	gi|62472216|ref|NP	001014587.1|failed axon connections, isoform C [Drosophila melanogaster]	136	91.6633
AAEL003459-RA	GO:0000166	cellular component	plasma membrane	gi|62472216|ref|NP	001014587.1|failed axon connections, isoform C [Drosophila melanogaster]	136	91.6633
AAEL003694-RA	GO:0005524	biological process	self proteolysis	gi|668458710|gb|KFB	00014626 [Anopheles sinensis]	846	278.485
AAEL003694-RA	GO:0016021	biological process	self proteolysis	gi|157104824|ref|XP	001648587.1|AAEL004181-PA, partial [Aedes aegypti]	846	147.902
AAEL003694-RA	GO:0016021	biological process	self proteolysis	gi|157137701|ref|XP	001657139.1|AAEL003699-PA, partial [Aedes aegypti]	846	256.529
AAEL003694-RA	GO:0016020	biological process	self proteolysis	gi|157124820|ref|XP	001660539.1|AAEL009992-PA [Aedes aegypti]	846	117.472
AAEL003694-RA	GO:0016829	biological process	self proteolysis	gi|494513394|ref|WP	007302852.1|hypothetical protein [Wolbachia endosymbiont of Culex quinquefasciatus]	846	155.606
AAEL003694-RA	GO:0000166	biological process	self proteolysis	gi|42410116|gb|AAS	14227.1|hypothetical protein WD0513 [Wolbachia endosymbiont of Drosophila melanogaster]	846	172.94
AAEL003694-RA	GO:0000166	biological process	self proteolysis	gi|54066672|gb|AAV	28542.1|SGS2 [Anopheles gambiae]	846	174.096
AAEL003694-RA	GO:0005524	biological process	self proteolysis	gi|54066706|gb|AAV	28543.1|SGS3 [Anopheles gambiae]	846	174.866
AAEL003694-RA	GO:0000166	biological process	self proteolysis	gi|54066728|gb|AAV	28544.1|SGS4 [Anopheles gambiae]	846	324.709
AAEL003694-RA	GO:0005524	biological process	self proteolysis	gi|54066769|gb|AAV	28545.1|SGS5 [Anopheles gambiae]	846	282.337
AAEL003694-RA	GO:0000166	biological process	self proteolysis	gi|66828491|gb|AAV	28546.1|SGS1 [Aedes aegypti]	846	108.997
AAEL003694-RA	GO:0003674	biological process	self proteolysis	gi|668458708|gb|KFB	46585.1|AGAP009916-PB-like protein [Anopheles sinensis]	846	190.274
AAEL003694-RA	GO:0000166	biological process	self proteolysis	gi|668458709|gb|KFB	46586.1|hypothetical protein ZHAS00014625 [Anopheles sinensis]	846	303.908
AAEL003694-RA	GO:0008152	biological process	self proteolysis	gi|119114095|ref|XP	553800.2|AGAP009916-PB [Anopheles gambiae str. PEST]	846	173.711
AAEL003694-RA	GO:0003824	biological process	self proteolysis	gi|119114097|ref|XP	553801.2|AGAP009916-PA [Anopheles gambiae str. PEST]	846	173.326
AAEL003694-RA	GO:0050662	biological process	self proteolysis	gi|119114099|ref|XP	553802.2|AGAP009917-PA [Anopheles gambiae str. PEST]	846	324.709
AAEL003694-RA	GO:0008152	biological process	self proteolysis	gi|119114101|ref|XP	553803.2|AGAP009918-PA [Anopheles gambiae str. PEST]	846	283.493
AAEL003694-RA	GO:0050662	biological process	self proteolysis	gi|549464538|gb|ERN	55799.1|hypothetical protein WMELPOP02608 [Wolbachia pipientis wMelPop]	846	172.94
AAEL004216-RA	GO:0001518	molecular function	molecular	gi|70988635|ref|XP	749176.1|cell wall cysteine-rich protein [Aspergillus fumigatus Af293]	1475
AAEL004216-RA	GO:0055085	biological process	biological	gi|70988635|ref|XP	749176.1|cell wall cysteine-rich protein [Aspergillus fumigatus Af293]	1475
AAEL004216-RA	GO:0005248	cellular component	cellular	gi|70988635|ref|XP	749176.1|cell wall cysteine-rich protein [Aspergillus fumigatus Af293]	1475
AAEL004249-RB	GO:0003729	biological process	mitotic nuclear division	gi|17737667|ref|NP	524174.1|flightin, isoform A [Drosophila melanogaster]	134	72.4034
AAEL004249-RB	GO:0005575	cellular component	nucleus	gi|17737667|ref|NP	524174.1|flightin, isoform A [Drosophila melanogaster]	134	72.4034
AAEL004249-RB	GO:0003723	biological process	oscillatory muscle contraction	gi|17737667|ref|NP	524174.1|flightin, isoform A [Drosophila melanogaster]	134	72.4034
AAEL004249-RB	GO:0003676	cellular component	contractile fiber	gi|17737667|ref|NP	524174.1|flightin, isoform A [Drosophila melanogaster]	134	72.4034
AAEL004249-RB	GO:0009629	cellular component	striated muscle myosin thick filament	gi|17737667|ref|NP	524174.1|flightin, isoform A [Drosophila melanogaster]	134	72.4034
AAEL004249-RB	GO:0003674	biological process	determination of adult lifespan	gi|17737667|ref|NP	524174.1|flightin, isoform A [Drosophila melanogaster]	134	72.4034
AAEL004249-RB	GO:0000166	cellular component	perinuclear region of cytoplasm	gi|17737667|ref|NP	524174.1|flightin, isoform A [Drosophila melanogaster]	134	72.4034
AAEL004249-RB	GO:0005575	biological process	germline ring canal formation	gi|17737667|ref|NP	524174.1|flightin, isoform A [Drosophila melanogaster]	134	72.4034
AAEL004249-RB	GO:0009306	biological process	skeletal muscle myosin thick filament assembly	gi|17737667|ref|NP	524174.1|flightin, isoform A [Drosophila melanogaster]	134	72.4034
AAEL004249-RB	GO:0048812	biological process	striated muscle myosin thick filament assembly	gi|17737667|ref|NP	524174.1|flightin, isoform A [Drosophila melanogaster]	134	72.4034
AAEL004249-RB	GO:0000902	biological process	adult somatic muscle development	gi|17737667|ref|NP	524174.1|flightin, isoform A [Drosophila melanogaster]	134	72.4034
AAEL004249-RB	GO:0009306	biological process	behavioral response to ethanol	gi|17737667|ref|NP	524174.1|flightin, isoform A [Drosophila melanogaster]	134	72.4034
AAEL004249-RB	GO:0048812	biological process	motor neuron axon guidance	gi|17737667|ref|NP	524174.1|flightin, isoform A [Drosophila melanogaster]	134	72.4034
AAEL004249-RB	GO:0000902	biological process	olfactory learning	gi|17737667|ref|NP	524174.1|flightin, isoform A [Drosophila melanogaster]	134	72.4034
AAEL004249-RB	GO:0009306	molecular function	actin binding	gi|17737667|ref|NP	524174.1|flightin, isoform A [Drosophila melanogaster]	134	72.4034
AAEL004249-RB	GO:0048812	biological process	germarium-derived female germ-line cyst encapsulation	gi|17737667|ref|NP	524174.1|flightin, isoform A [Drosophila melanogaster]	134	72.4034
AAEL004249-RB	GO:0000902	biological process	sarcomere organization	gi|17737667|ref|NP	524174.1|flightin, isoform A [Drosophila melanogaster]	134	72.4034
AAEL004249-RB	GO:0003674	biological process	negative regulation of lamellocyte differentiation	gi|17737667|ref|NP	524174.1|flightin, isoform A [Drosophila melanogaster]	134	72.4034
AAEL004249-RB	GO:0008150	cellular component	A band	gi|17737667|ref|NP	524174.1|flightin, isoform A [Drosophila melanogaster]	134	72.4034
AAEL004249-RB	GO:0005575	biological process	protein localization	gi|17737667|ref|NP	524174.1|flightin, isoform A [Drosophila melanogaster]	134	72.4034
AAEL004249-RB	GO:0008152	biological process	learning or memory	gi|17737667|ref|NP	524174.1|flightin, isoform A [Drosophila melanogaster]	134	72.4034
AAEL004249-RB	GO:0003824	biological process	female germline ring canal formation	gi|17737667|ref|NP	524174.1|flightin, isoform A [Drosophila melanogaster]	134	72.4034
AAEL004249-RB	GO:0050662	molecular function	structural constituent of muscle	gi|17737667|ref|NP	524174.1|flightin, isoform A [Drosophila melanogaster]	134	72.4034
AAEL004249-RB	GO:0008152	cellular component	actin filament	gi|17737667|ref|NP	524174.1|flightin, isoform A [Drosophila melanogaster]	134	72.4034
AAEL004249-RB	GO:0003824	molecular function	structural molecule activity conferring elasticity	gi|17737667|ref|NP	524174.1|flightin, isoform A [Drosophila melanogaster]	134	72.4034
AAEL004249-RB	GO:0050662	cellular component	female germline ring canal inner rim	gi|17737667|ref|NP	524174.1|flightin, isoform A [Drosophila melanogaster]	134	72.4034
AAEL004249-RB	GO:0008152	biological process	female germline ring canal formation, actin assembly	gi|17737667|ref|NP	524174.1|flightin, isoform A [Drosophila melanogaster]	134	72.4034
AAEL004249-RB	GO:0003824	cellular component	female germline ring canal outer rim	gi|17737667|ref|NP	524174.1|flightin, isoform A [Drosophila melanogaster]	134	72.4034
AAEL004551-RA	GO:0034389	biological process	cell division	gi|746836685|ref|XP	011069063.1|PREDICTED: biorientation of chromosomes in cell division protein 1-like 1 [Acromyrmex echinatior]	1195	193.356
AAEL004551-RA	GO:0005524	biological process	cell division	gi|646715354|gb|KDR	18996.1|Biorientation of chromosomes in cell division protein 1-like [Zootermopsis nevadensis]	1195	211.846
AAEL004554-RC	GO:0000166	molecular function	molecular function	gi|442620737|ref|NP	001262890.1|CG13601, isoform B [Drosophila melanogaster]	245	230.72
AAEL004554-RC	GO:0032440	biological process	biological process	gi|442620737|ref|NP	001262890.1|CG13601, isoform B [Drosophila melanogaster]	245	230.72
AAEL004554-RC	GO:0005524	cellular component	cellular component	gi|442620737|ref|NP	001262890.1|CG13601, isoform B [Drosophila melanogaster]	245	230.72
AAEL004554-RC	GO:0005575	molecular function	molecular function	gi|24649440|ref|NP	651192.1|CG13601, isoform A [Drosophila melanogaster]	245	230.72
AAEL004554-RC	GO:0055114	biological process	biological process	gi|24649440|ref|NP	651192.1|CG13601, isoform A [Drosophila melanogaster]	245	230.72
AAEL004554-RC	GO:1900426	cellular component	cellular component	gi|24649440|ref|NP	651192.1|CG13601, isoform A [Drosophila melanogaster]	245	230.72
AAEL004873-RA	GO:0042302	biological process	oxidation-reduction process	gi|28573018|ref|NP	650287.3|CG9796 [Drosophila melanogaster]	240	226.483
AAEL004873-RA	GO:0042302	biological process	positive regulation of defense response to bacterium	gi|28573018|ref|NP	650287.3|CG9796 [Drosophila melanogaster]	240	226.483
AAEL004873-RA	GO:0042302	molecular function	disulfide oxidoreductase activity	gi|28573018|ref|NP	650287.3|CG9796 [Drosophila melanogaster]	240	226.483
AAEL004873-RA	GO:0042302	cellular component	plasma membrane	gi|28573018|ref|NP	650287.3|CG9796 [Drosophila melanogaster]	240	226.483
AAEL005270-RA	GO:0016020	molecular function	transferase activity	gi|157109287|ref|XP	001650605.1|AAEL005270-PA [Aedes aegypti]	144	297.36
AAEL005270-RA	GO:0006810	biological process	metabolic process	gi|157109287|ref|XP	001650605.1|AAEL005270-PA [Aedes aegypti]	144	297.36
AAEL005270-RA	GO:0008080	molecular function	methyltransferase activity	gi|568255512|gb|ETN	64273.1|hypothetical protein AND 003991 [Anopheles darlingi]	144	209.92
AAEL005270-RA	GO:0008152	molecular function	transferase activity	gi|568255512|gb|ETN	64273.1|hypothetical protein AND 003991 [Anopheles darlingi]	144	209.92
AAEL005270-RA	GO:0008080	biological process	methylation	gi|568255512|gb|ETN	64273.1|hypothetical protein AND 003991 [Anopheles darlingi]	144	209.92
AAEL005457-RA	GO:0003674	cellular component	endomembrane system	gi|24582773|ref|NP	609204.2|oligosaccharide transferase gamma subunit [Drosophila melanogaster]	329	489.189
AAEL005457-RA	GO:0009951	biological process	encapsulation of foreign target	gi|24582773|ref|NP	609204.2|oligosaccharide transferase gamma subunit [Drosophila melanogaster]	329	489.189
AAEL005457-RA	GO:0007301	molecular function	transferase activity	gi|94468428|gb|ABF1	8063.1|oligosaccharyltransferase gamma subunit [Aedes aegypti]	329	655.596
AAEL005457-RA	GO:0008307	biological process	metabolic process	gi|94468428|gb|ABF1	8063.1|oligosaccharyltransferase gamma subunit [Aedes aegypti]	329	655.596
AAEL005457-RA	GO:0005884	biological process	cell redox homeostasis	gi|338777447|gb|AEI	98819.1|oligosaccharyl transferase [Orseolia oryzae]	329	493.041
AAEL005457-RA	GO:0097493	molecular function	transferase activity	gi|338777447|gb|AEI	98819.1|oligosaccharyl transferase [Orseolia oryzae]	329	493.041
AAEL005457-RA	GO:0035183	biological process	metabolic process	gi|338777447|gb|AEI	98819.1|oligosaccharyl transferase [Orseolia oryzae]	329	493.041
AAEL005500-RA	GO:0005216	biological process	protein secretion	gi|24650377|ref|NP	651498.1|CG5484, isoform C [Drosophila melanogaster]	376	332.028
AAEL005500-RA	GO:0016021	biological process	neuron projection morphogenesis	gi|24650377|ref|NP	651498.1|CG5484, isoform C [Drosophila melanogaster]	376	332.028
AAEL005500-RA	GO:0006814	biological process	cell morphogenesis	gi|24650377|ref|NP	651498.1|CG5484, isoform C [Drosophila melanogaster]	376	332.028
AAEL005500-RA	GO:0016021	biological process	protein secretion	gi|24650379|ref|NP	733163.1|CG5484, isoform A [Drosophila melanogaster]	376	332.413
AAEL005500-RA	GO:0005272	biological process	neuron projection morphogenesis	gi|24650379|ref|NP	733163.1|CG5484, isoform A [Drosophila melanogaster]	376	332.413
AAEL005500-RA	GO:0016020	biological process	cell morphogenesis	gi|24650379|ref|NP	733163.1|CG5484, isoform A [Drosophila melanogaster]	376	332.413
AAEL005500-RA	GO:0006814	biological process	protein secretion	gi|24650381|ref|NP	733164.1|CG5484, isoform B [Drosophila melanogaster]	376	330.102
AAEL005500-RA	GO:0006811	biological process	neuron projection morphogenesis	gi|24650381|ref|NP	733164.1|CG5484, isoform B [Drosophila melanogaster]	376	330.102
AAEL005500-RA	GO:0006810	biological process	cell morphogenesis	gi|24650381|ref|NP	733164.1|CG5484, isoform B [Drosophila melanogaster]	376	330.102
AAEL005593-RA	GO:0004143	cellular component	lipid particle	gi|19921938|ref|NP	610518.1|CG1648, isoform A [Drosophila melanogaster]	185	98.9821
AAEL005638-RA	GO:0008152	cellular component	ribosome	gi|170054237|ref|XP	001863034.1|60S ribosomal protein L7 [Culex quinquefasciatus]	252	459.144
AAEL005638-RA	GO:0070613	molecular function	structural constituent of ribosome	gi|24583814|ref|NP	609543.2|ribosomal protein L7-like, isoform A [Drosophila melanogaster]	252	168.318
AAEL005638-RA	GO:0003951	biological process	neurogenesis	gi|24583814|ref|NP	609543.2|ribosomal protein L7-like, isoform A [Drosophila melanogaster]	252	168.318
AAEL005638-RA	GO:0007205	biological process	translation	gi|24583814|ref|NP	609543.2|ribosomal protein L7-like, isoform A [Drosophila melanogaster]	252	168.318
AAEL005638-RA	GO:0016310	cellular component	cytosolic large ribosomal subunit	gi|24583814|ref|NP	609543.2|ribosomal protein L7-like, isoform A [Drosophila melanogaster]	252	168.318
AAEL005760-RA	GO:0000166	biological process	metabolic process	gi|170050090|ref|XP	001859223.1|conserved hypothetical protein [Culex quinquefasciatus]	64	117.472
AAEL005760-RA	GO:0005524	molecular function	catalytic activity	gi|170050090|ref|XP	001859223.1|conserved hypothetical protein [Culex quinquefasciatus]	64	117.472
AAEL005760-RA	GO:0016787	molecular function	nucleic acid binding	gi|328708315|ref|XP	001945956.2|PREDICTED: very long-chain-fatty-acid--CoA ligase bubblegum-like [Acyrthosiphon pisum]	64	96.2857
AAEL005760-RA	GO:0008152	molecular function	nucleotide binding	gi|328708315|ref|XP	001945956.2|PREDICTED: very long-chain-fatty-acid--CoA ligase bubblegum-like [Acyrthosiphon pisum]	64	96.2857
AAEL005760-RA	GO:0016787	biological process	metabolic process	gi|328708315|ref|XP	001945956.2|PREDICTED: very long-chain-fatty-acid--CoA ligase bubblegum-like [Acyrthosiphon pisum]	64	96.2857
AAEL005760-RA	GO:0008152	molecular function	catalytic activity	gi|328708315|ref|XP	001945956.2|PREDICTED: very long-chain-fatty-acid--CoA ligase bubblegum-like [Acyrthosiphon pisum]	64	96.2857
AAEL005760-RA	GO:0016021	biological process	metabolic process	gi|195473967|ref|XP	002089263.1|GE19020 [Drosophila yakuba]	64	94.3597
AAEL005760-RA	GO:0016020	molecular function	catalytic activity	gi|195473967|ref|XP	002089263.1|GE19020 [Drosophila yakuba]	64	94.3597
AAEL005760-RA	GO:0000166	molecular function	ligase activity	gi|499000627|ref|XP	004534392.1|PREDICTED: very long-chain-fatty-acid--CoA ligase bubblegum [Ceratitis capitata]	64	93.5893
AAEL005760-RA	GO:0046872	biological process	metabolic process	gi|499000627|ref|XP	004534392.1|PREDICTED: very long-chain-fatty-acid--CoA ligase bubblegum [Ceratitis capitata]	64	93.5893
AAEL005760-RA	GO:0005524	molecular function	catalytic activity	gi|499000627|ref|XP	004534392.1|PREDICTED: very long-chain-fatty-acid--CoA ligase bubblegum [Ceratitis capitata]	64	93.5893
AAEL005760-RA	GO:0004655	biological process	metabolic process	gi|512922647|ref|XP	004930167.1|PREDICTED: long-chain-fatty-acid--CoA ligase ACSBG2 isoform X1 [Bombyx mori]	64	95.5153
AAEL005760-RA	GO:0000166	molecular function	catalytic activity	gi|512922647|ref|XP	004930167.1|PREDICTED: long-chain-fatty-acid--CoA ligase ACSBG2 isoform X1 [Bombyx mori]	64	95.5153
AAEL005760-RA	GO:0006779	biological process	metabolic process	gi|512922651|ref|XP	004930168.1|PREDICTED: long-chain-fatty-acid--CoA ligase ACSBG2 isoform X2 [Bombyx mori]	64	95.5153
AAEL005760-RA	GO:0003824	molecular function	catalytic activity	gi|512922651|ref|XP	004930168.1|PREDICTED: long-chain-fatty-acid--CoA ligase ACSBG2 isoform X2 [Bombyx mori]	64	95.5153
AAEL005760-RA	GO:0016829	biological process	metabolic process	gi|512922655|ref|XP	004930169.1|PREDICTED: long-chain-fatty-acid--CoA ligase ACSBG2 isoform X3 [Bombyx mori]	64	95.1301
AAEL005760-RA	GO:0033014	molecular function	catalytic activity	gi|512922655|ref|XP	004930169.1|PREDICTED: long-chain-fatty-acid--CoA ligase ACSBG2 isoform X3 [Bombyx mori]	64	95.1301
AAEL005760-RA	GO:0046872	biological process	metabolic process	gi|512922658|ref|XP	004930170.1|PREDICTED: long-chain-fatty-acid--CoA ligase ACSBG2 isoform X4 [Bombyx mori]	64	95.1301
AAEL005760-RA	GO:0004655	molecular function	catalytic activity	gi|512922658|ref|XP	004930170.1|PREDICTED: long-chain-fatty-acid--CoA ligase ACSBG2 isoform X4 [Bombyx mori]	64	95.1301
AAEL005760-RA	GO:0006457	biological process	metabolic process	gi|357622046|gb|EHJ	73666.1|hypothetical protein KGM01876 [Danaus plexippus]	64	97.4413
AAEL005760-RA	GO:0005524	molecular function	catalytic activity	gi|357622046|gb|EHJ	73666.1|hypothetical protein KGM01876 [Danaus plexippus]	64	97.4413
AAEL005760-RA	GO:0003674	biological process	metabolic process	gi|118785488|ref|XP	314697.3|AGAP008596-PA [Anopheles gambiae str. PEST]	64	111.309
AAEL005760-RA	GO:0000166	molecular function	catalytic activity	gi|118785488|ref|XP	314697.3|AGAP008596-PA [Anopheles gambiae str. PEST]	64	111.309
AAEL005760-RA	GO:0005747	biological process	metabolic process	gi|668446722|gb|KFB	36698.1|AGAP008596-PA-like protein [Anopheles sinensis]	64	111.694
AAEL005760-RA	GO:0006120	molecular function	catalytic activity	gi|668446722|gb|KFB	36698.1|AGAP008596-PA-like protein [Anopheles sinensis]	64	111.694
AAEL005760-RA	GO:0008137	molecular function	ligase activity	gi|568259093|gb|ETN	67093.1|AMP dependent ligase [Anopheles darlingi]	64	108.227
AAEL005760-RA	GO:0003954	biological process	metabolic process	gi|568259093|gb|ETN	67093.1|AMP dependent ligase [Anopheles darlingi]	64	108.227
AAEL005760-RA	GO:0005840	molecular function	catalytic activity	gi|568259093|gb|ETN	67093.1|AMP dependent ligase [Anopheles darlingi]	64	108.227
AAEL005760-RA	GO:0003735	biological process	metabolic process	gi|103058188|gb|ABF	71571.1|AMP-binding enzyme [Bombyx mori]	64	95.5153
AAEL005760-RA	GO:0022008	molecular function	catalytic activity	gi|103058188|gb|ABF	71571.1|AMP-binding enzyme [Bombyx mori]	64	95.5153
AAEL006367-RA	GO:0005214	biological process	endoplasmic reticulum membrane fusion	gi|24644438|ref|NP	649595.1|CG2023, isoform A [Drosophila melanogaster]	233	283.878
AAEL006367-RA	GO:0040003	molecular function	SNAP receptor activity	gi|24644438|ref|NP	649595.1|CG2023, isoform A [Drosophila melanogaster]	233	283.878
AAEL006367-RA	GO:0008010	cellular component	endoplasmic reticulum	gi|24644438|ref|NP	649595.1|CG2023, isoform A [Drosophila melanogaster]	233	283.878
AAEL006367-RA	GO:0031012	cellular component	SNARE complex	gi|24644438|ref|NP	649595.1|CG2023, isoform A [Drosophila melanogaster]	233	283.878
AAEL006423-RA	GO:0016021	molecular function	odorant binding	gi|157113311|ref|XP	001657770.1|AAEL006408-PA [Aedes aegypti]	149	51.2174
AAEL006423-RA	GO:0016020	molecular function	odorant binding	gi|157113315|ref|XP	001657772.1|AAEL006406-PB [Aedes aegypti]	149	91.6633
AAEL006423-RA	GO:0006810	molecular function	odorant binding	gi|157113317|ref|XP	001657773.1|AAEL006406-PA [Aedes aegypti]	149	92.8189
AAEL006423-RA	GO:0006817	molecular function	odorant binding	gi|157113319|ref|XP	001657774.1|AAEL006406-PE [Aedes aegypti]	149	75.8702
AAEL006423-RA	GO:0048190	molecular function	odorant binding	gi|157113321|ref|XP	001657775.1|AAEL006406-PF [Aedes aegypti]	149	78.5666
AAEL006423-RA	GO:0005743	molecular function	odorant binding	gi|157113323|ref|XP	001657776.1|AAEL006406-PD [Aedes aegypti]	149	90.8929
AAEL006423-RA	GO:0006839	molecular function	odorant binding	gi|157113325|ref|XP	001657777.1|AAEL006406-PC [Aedes aegypti]	149	83.9593
AAEL006423-RA	GO:0005524	molecular function	odorant binding	gi|16225995|gb|AAL	16050.1|short form D7Cclu23 salivary protein [Aedes aegypti]	149	290.426
AAEL006423-RA	GO:0000166	molecular function	odorant binding	gi|94468364|gb|ABF	18031.1|short salivary D7 protein [Aedes aegypti]	149	88.5817
AAEL006423-RA	GO:0005524	molecular function	odorant binding	gi|94468624|gb|ABF	18161.1|short form D7cclu23-like salivary protein [Aedes aegypti]	149	294.664
AAEL006423-RA	GO:0034765	molecular function	odorant binding	gi|18568330|gb|AAL	76035.1|AF4666121putative 16.9 kDa secreted protein [Aedes aegypti]	149	90.8929
AAEL006423-RA	GO:0035725	molecular function	odorant binding	gi|18568332|gb|AAL	76036.1|AF4666131putative 18.2 kDa secreted protein [Aedes aegypti]	149	53.1434
AAEL006423-RA	GO:0005248	molecular function	odorant binding	gi|56417442|gb|AAV	90662.1|short D7 salivary protein sd72 [Aedes albopictus]	149	172.17
AAEL006423-RA	GO:0034220	molecular function	odorant binding	gi|56417446|gb|AAV	90664.1|short D7 salivary protein sd74 [Aedes albopictus]	149	173.326
AAEL006423-RA	GO:0005216	molecular function	odorant binding	gi|56417522|gb|AAV	90702.1|short form D7 salivary protein SD7-1 [Aedes albopictus]	149	89.7373
AAEL007236-RA	GO:0005811	molecular function	methyltransferase activity	gi|157115555|ref|XP	001658262.1|AAEL007236-PA [Aedes aegypti]	297	607.446
AAEL007236-RA	GO:0031966	molecular function	transferase activity	gi|157115555|ref|XP	001658262.1|AAEL007236-PA [Aedes aegypti]	297	607.446
AAEL007236-RA	GO:0015114	biological process	methylation	gi|157115555|ref|XP	001658262.1|AAEL007236-PA [Aedes aegypti]	297	607.446
AAEL007236-RA	GO:0003674	biological process	mitochondrial transport	gi|668449306|gb|KFB	38714.1|AGAP009603-PA-like protein [Anopheles sinensis]	297	479.174
AAEL007236-RA	GO:0000166	cellular component	mitochondrial membrane	gi|668449306|gb|KFB	38714.1|AGAP009603-PA-like protein [Anopheles sinensis]	297	479.174
AAEL007236-RA	GO:0006810	cellular component	cytoplasm	gi|20130199|ref|NP	611544.1|CG10527 [Drosophila melanogaster]	297	390.578
AAEL007236-RA	GO:0005215	molecular function	farnesoic acid O-methyltransferase activity	gi|20130199|ref|NP	611544.1|CG10527 [Drosophila melanogaster]	297	390.578
AAEL007349-RA	GO:0051087	molecular function	zinc ion binding	gi|281364035|ref|NP	001097421.2|CG42566, isoform A, partial [Drosophila melanogaster]	86	77.411
AAEL007349-RA	GO:0016021	molecular function	zinc ion binding	gi|195585773|ref|XP	002082653.1|GD11687 [Drosophila simulans]	86	77.411
AAEL007349-RA	GO:0006810	molecular function	zinc ion binding	gi|195487962|ref|XP	002092113.1|GE14006 [Drosophila yakuba]	86	76.2554
AAEL007349-RA	GO:0006810	molecular function	molecular	gi|281364035|ref|NP	001097421.2|CG42566, isoform A, partial [Drosophila melanogaster]	86
AAEL007349-RA	GO:0034765	biological process	biological	gi|281364035|ref|NP	001097421.2|CG42566, isoform A, partial [Drosophila melanogaster]	86
AAEL007349-RA	GO:0035725	cellular component	cellular	gi|281364035|ref|NP	001097421.2|CG42566, isoform A, partial [Drosophila melanogaster]	86
AAEL008492-RA	GO:0016021	cellular component	integral component of membrane	gi|157118993|ref|XP	001659284.1|AAEL008492-PA [Aedes aegypti]	120	247.284
AAEL008492-RA	GO:0005783	cellular component	integral component of membrane	gi|749779669|ref|XP	011144365.1|PREDICTED: membrane magnesium transporter 1 [Harpegnathos saltator]	120	149.828
AAEL008492-RA	GO:0035010	cellular component	integral component of membrane	gi|752875814|ref|XP	011255275.1|PREDICTED: membrane magnesium transporter 1 [Camponotus floridanus]	120	147.132
AAEL008569-RA	GO:0008150	molecular function		gi|21357209|ref|NP	648881.1|CG45057, isoform A [Drosophila melanogaster]	236
AAEL008569-RA	GO:0005575	biological process	neuron projection morphogenesis	gi|21357209|ref|NP	648881.1|CG45057, isoform A [Drosophila melanogaster]	236	234.187
AAEL008569-RA	GO:0016021	cellular component		gi|21357209|ref|NP	648881.1|CG45057, isoform A [Drosophila melanogaster]		236
AAEL008734-RA	GO:0005248	molecular function	molecular	gi|19922796|ref|NP	611751.1|lethal (2) k09913, isoform C [Drosophila melanogaster]	362
AAEL008734-RA	GO:0034220	biological process	biological	gi|19922796|ref|NP	611751.1|lethal (2) k09913, isoform C [Drosophila melanogaster]	362
AAEL008734-RA	GO:0005216	cellular component	cellular	gi|19922796|ref|NP	611751.1|lethal (2) k09913, isoform C [Drosophila melanogaster]	362
AAEL008734-RA	GO:0035725	molecular function	molecular	gi|24659033|ref|NP	726286.1|lethal (2) k09913, isoform D [Drosophila melanogaster]	362
AAEL008734-RA	GO:0001518	biological process	biological	gi|24659033|ref|NP	726286.1|lethal (2) k09913, isoform D [Drosophila melanogaster]	362
AAEL008734-RA	GO:0055085	cellular component	cellular	gi|24659033|ref|NP	726286.1|lethal (2) k09913, isoform D [Drosophila melanogaster]	362
AAEL008734-RA	GO:0016021	molecular function	molecular	gi|665403000|ref|NP	001286755.1|lethal (2) k09913, isoform F [Drosophila melanogaster]	362
AAEL008734-RA	GO:0005272	biological process	biological	gi|665403000|ref|NP	001286755.1|lethal (2) k09913, isoform F [Drosophila melanogaster]	362
AAEL008734-RA	GO:0016020	cellular component	cellular	gi|665403000|ref|NP	001286755.1|lethal (2) k09913, isoform F [Drosophila melanogaster]	362
AAEL008734-RA	GO:0006814	molecular function	molecular	gi|665403002|ref|NP	001286756.1|lethal (2) k09913, isoform G [Drosophila melanogaster]	362
AAEL008734-RA	GO:0006811	biological process	biological	gi|665403002|ref|NP	001286756.1|lethal (2) k09913, isoform G [Drosophila melanogaster]	362
AAEL008734-RA	GO:0006810	cellular component	cellular	gi|665403002|ref|NP	001286756.1|lethal (2) k09913, isoform G [Drosophila melanogaster]	362
AAEL009485-RA	GO:0005524	biological process	regulation of protein phosphorylation	gi|759058753|ref|XP	011338624.1|PREDICTED: uncharacterized protein LOC105280096 isoform X1 [Cerapachys biroi]	485	247.669
AAEL009485-RA	GO:0000166	biological process	regulation of protein kinase activity	gi|759058753|ref|XP	011338624.1|PREDICTED: uncharacterized protein LOC105280096 isoform X1 [Cerapachys biroi]	485	247.669
AAEL009485-RA	GO:0005524	cellular component	cAMP-dependent protein kinase complex	gi|759058753|ref|XP	011338624.1|PREDICTED: uncharacterized protein LOC105280096 isoform X1 [Cerapachys biroi]	485	247.669
AAEL009485-RA	GO:0000166	molecular function	cAMP-dependent protein kinase regulator activity	gi|759058753|ref|XP	011338624.1|PREDICTED: uncharacterized protein LOC105280096 isoform X1 [Cerapachys biroi]	485	247.669
AAEL009967-RA	GO:0005575	biological process	regulation of tube length, open tracheal system	gi|18859971|ref|NP	573180.1|wurst, isoform A [Drosophila melanogaster]	421	450.669
AAEL009967-RA	GO:0003674	biological process	liquid clearance, open tracheal system	gi|18859971|ref|NP	573180.1|wurst, isoform A [Drosophila melanogaster]	421	450.669
AAEL009967-RA	GO:0008150	cellular component	cytoplasmic vesicle	gi|18859971|ref|NP	573180.1|wurst, isoform A [Drosophila melanogaster]	421	450.669
AAEL009967-RA	GO:0005575	biological process	extracellular matrix organization	gi|18859971|ref|NP	573180.1|wurst, isoform A [Drosophila melanogaster]	421	450.669
AAEL009967-RA	GO:0016021	cellular component	early endosome	gi|18859971|ref|NP	573180.1|wurst, isoform A [Drosophila melanogaster]	421	450.669
AAEL009967-RA	GO:0016021	biological process	endocytosis	gi|18859971|ref|NP	573180.1|wurst, isoform A [Drosophila melanogaster]	421	450.669
AAEL009967-RA	GO:0016021	cellular component	plasma membrane	gi|18859971|ref|NP	573180.1|wurst, isoform A [Drosophila melanogaster]	421	450.669
AAEL009967-RA	GO:0005634	biological process	open tracheal system development	gi|18859971|ref|NP	573180.1|wurst, isoform A [Drosophila melanogaster]	421	450.669
AAEL010004-RB	GO:0006810	cellular component	mitochondrion	gi|157124845|ref|XP	001660551.1|AAEL010004-PB [Aedes aegypti]	731	951.044
AAEL010004-RB	GO:0007517	cellular component	integral component of membrane	gi|157124845|ref|XP	001660551.1|AAEL010004-PB [Aedes aegypti]	731	951.044
AAEL010004-RB	GO:0048813	cellular component	membrane	gi|157124845|ref|XP	001660551.1|AAEL010004-PB [Aedes aegypti]	731	951.044
AAEL010004-RB	GO:0000790	cellular component	mitochondrial inner membrane	gi|157124845|ref|XP	001660551.1|AAEL010004-PB [Aedes aegypti]	731	951.044
AAEL010004-RB	GO:0006325	cellular component	mitochondrion	gi|157124847|ref|XP	001660552.1|AAEL010004-PA [Aedes aegypti]	731	942.569
AAEL010004-RB	GO:0003680	cellular component	integral component of membrane	gi|157124847|ref|XP	001660552.1|AAEL010004-PA [Aedes aegypti]	731	942.569
AAEL010004-RB	GO:0008301	cellular component	membrane	gi|157124847|ref|XP	001660552.1|AAEL010004-PA [Aedes aegypti]	731	942.569
AAEL010004-RB	GO:0005634	cellular component	mitochondrial inner membrane	gi|157124847|ref|XP	001660552.1|AAEL010004-PA [Aedes aegypti]	731	942.569
AAEL010004-RB	GO:0008152	cellular component	mitochondrion	gi|170063635|ref|XP	001867187.1|motor-protein [Culex quinquefasciatus]	731	880.552
AAEL010004-RB	GO:0016787	cellular component	integral component of membrane	gi|170063635|ref|XP	001867187.1|motor-protein [Culex quinquefasciatus]	731	880.552
AAEL010004-RB	GO:0008152	cellular component	membrane	gi|170063635|ref|XP	001867187.1|motor-protein [Culex quinquefasciatus]	731	880.552
AAEL010004-RB	GO:0016787	cellular component	mitochondrial inner membrane	gi|170063635|ref|XP	001867187.1|motor-protein [Culex quinquefasciatus]	731	880.552
AAEL010004-RB	GO:0005743	cellular component	mitochondrion	gi|194911367|ref|XP	001982337.1|GG12545 [Drosophila erecta]	731	558.14
AAEL010004-RB	GO:0005739	cellular component	integral component of membrane	gi|194911367|ref|XP	001982337.1|GG12545 [Drosophila erecta]	731	558.14
AAEL010004-RB	GO:0016021	cellular component	membrane	gi|194911367|ref|XP	001982337.1|GG12545 [Drosophila erecta]	731	558.14
AAEL010004-RB	GO:0016020	cellular component	mitochondrial inner membrane	gi|194911367|ref|XP	001982337.1|GG12545 [Drosophila erecta]	731	558.14
AAEL010004-RB	GO:0005739	cellular component	mitochondrion	gi|195053504|ref|XP	001993666.1|GH19858 [Drosophila grimshawi]	731	564.688
AAEL010004-RB	GO:0016021	cellular component	integral component of membrane	gi|195053504|ref|XP	001993666.1|GH19858 [Drosophila grimshawi]	731	564.688
AAEL010004-RB	GO:0016020	cellular component	membrane	gi|195053504|ref|XP	001993666.1|GH19858 [Drosophila grimshawi]	731	564.688
AAEL010004-RB	GO:0005743	cellular component	mitochondrial inner membrane	gi|195053504|ref|XP	001993666.1|GH19858 [Drosophila grimshawi]	731	564.688
AAEL010004-RB	GO:0022008	cellular component	mitochondrion	gi|195112572|ref|XP	002000846.1|GI22297 [Drosophila mojavensis]	731	558.91
AAEL010004-RB	GO:0005739	cellular component	integral component of membrane	gi|195112572|ref|XP	002000846.1|GI22297 [Drosophila mojavensis]	731	558.91
AAEL010004-RB	GO:0003674	cellular component	membrane	gi|195112572|ref|XP	002000846.1|GI22297 [Drosophila mojavensis]	731	558.91
AAEL010004-RB	GO:0070584	cellular component	mitochondrial inner membrane	gi|195112572|ref|XP	002000846.1|GI22297 [Drosophila mojavensis]	731	558.91
AAEL010004-RB	GO:0008152	cellular component	mitochondrion	gi|195330895|ref|XP	002032138.1|GM23676 [Drosophila sechellia]	731	554.673
AAEL010004-RB	GO:0016787	cellular component	integral component of membrane	gi|195330895|ref|XP	002032138.1|GM23676 [Drosophila sechellia]	731	554.673
AAEL010004-RB	GO:0008152	cellular component	membrane	gi|195330895|ref|XP	002032138.1|GM23676 [Drosophila sechellia]	731	554.673
AAEL010004-RB	GO:0016787	cellular component	mitochondrial inner membrane	gi|195330895|ref|XP	002032138.1|GM23676 [Drosophila sechellia]	731	554.673
AAEL010004-RB	GO:0016853	cellular component	mitochondrion	gi|195390303|ref|XP	002053808.1|GJ24089 [Drosophila virilis]	731	566.614
AAEL010004-RB	GO:0008152	cellular component	integral component of membrane	gi|195390303|ref|XP	002053808.1|GJ24089 [Drosophila virilis]	731	566.614
AAEL010004-RB	GO:0008903	cellular component	membrane	gi|195390303|ref|XP	002053808.1|GJ24089 [Drosophila virilis]	731	566.614
AAEL010004-RB	GO:0016853	cellular component	mitochondrial inner membrane	gi|195390303|ref|XP	002053808.1|GJ24089 [Drosophila virilis]	731	566.614
AAEL010004-RB	GO:0006810	cellular component	mitochondrion	gi|195453200|ref|XP	002073683.1|GK13006 [Drosophila willistoni]	731	555.829
AAEL010004-RB	GO:0016021	cellular component	integral component of membrane	gi|195453200|ref|XP	002073683.1|GK13006 [Drosophila willistoni]	731	555.829
AAEL010004-RB	GO:0016020	cellular component	membrane	gi|195453200|ref|XP	002073683.1|GK13006 [Drosophila willistoni]	731	555.829
AAEL010004-RB	GO:0006810	cellular component	mitochondrial inner membrane	gi|195453200|ref|XP	002073683.1|GK13006 [Drosophila willistoni]	731	555.829
AAEL010004-RB	GO:0016020	cellular component	mitochondrion	gi|195502445|ref|XP	002098227.1|GE24065 [Drosophila yakuba]	731	558.525
AAEL010004-RB	GO:0031966	cellular component	integral component of membrane	gi|195502445|ref|XP	002098227.1|GE24065 [Drosophila yakuba]	731	558.525
AAEL010004-RB	GO:0006810	cellular component	membrane	gi|195502445|ref|XP	002098227.1|GE24065 [Drosophila yakuba]	731	558.525
AAEL010004-RB	GO:0016021	cellular component	mitochondrial inner membrane	gi|195502445|ref|XP	002098227.1|GE24065 [Drosophila yakuba]	731	558.525
AAEL010004-RB	GO:0008152	cellular component	mitochondrion	gi|347967715|ref|XP	003436101.1|AGAP002364-PB [Anopheles gambiae str. PEST]	731	788.875
AAEL010004-RB	GO:0008080	cellular component	integral component of membrane	gi|347967715|ref|XP	003436101.1|AGAP002364-PB [Anopheles gambiae str. PEST]	731	788.875
AAEL010004-RB	GO:0008152	cellular component	membrane	gi|347967715|ref|XP	003436101.1|AGAP002364-PB [Anopheles gambiae str. PEST]	731	788.875
AAEL010004-RB	GO:0008080	cellular component	mitochondrial inner membrane	gi|347967715|ref|XP	003436101.1|AGAP002364-PB [Anopheles gambiae str. PEST]	731	788.875
AAEL010004-RB	GO:0007424	cellular component	mitochondrion	gi|498957661|ref|XP	004524188.1|PREDICTED: MICOS complex subunit Mic60 isoform X2 [Ceratitis capitata]	731	580.096
AAEL010004-RB	GO:0003674	cellular component	integral component of membrane	gi|498957661|ref|XP	004524188.1|PREDICTED: MICOS complex subunit Mic60 isoform X2 [Ceratitis capitata]	731	580.096
AAEL010004-RB	GO:0008270	cellular component	membrane	gi|498957661|ref|XP	004524188.1|PREDICTED: MICOS complex subunit Mic60 isoform X2 [Ceratitis capitata]	731	580.096
AAEL010004-RB	GO:0008150	cellular component	mitochondrial inner membrane	gi|498957661|ref|XP	004524188.1|PREDICTED: MICOS complex subunit Mic60 isoform X2 [Ceratitis capitata]	731	580.096
AAEL010004-RB	GO:0003677	cellular component	mitochondrion	gi|158291084|ref|XP	312591.4|AGAP002364-PA [Anopheles gambiae str. PEST]	731	791.956
AAEL010004-RB	GO:0003723	cellular component	integral component of membrane	gi|158291084|ref|XP	312591.4|AGAP002364-PA [Anopheles gambiae str. PEST]	731	791.956
AAEL010004-RB	GO:0003676	cellular component	membrane	gi|158291084|ref|XP	312591.4|AGAP002364-PA [Anopheles gambiae str. PEST]	731	791.956
AAEL010004-RB	GO:0000166	cellular component	mitochondrial inner membrane	gi|158291084|ref|XP	312591.4|AGAP002364-PA [Anopheles gambiae str. PEST]	731	791.956
AAEL010004-RB	GO:0050662	biological process	neurogenesis	gi|221458344|ref|NP	524444.3|CG6455, isoform C [Drosophila melanogaster]	731	553.903
AAEL010004-RB	GO:0008152	cellular component	mitochondrion	gi|221458344|ref|NP	524444.3|CG6455, isoform C [Drosophila melanogaster]	731	553.903
AAEL010004-RB	GO:0003824	biological process	mitochondrion morphogenesis	gi|221458344|ref|NP	524444.3|CG6455, isoform C [Drosophila melanogaster]	731	553.903
AAEL010004-RB	GO:0050662	cellular component	mitochondrial inner membrane	gi|221458344|ref|NP	524444.3|CG6455, isoform C [Drosophila melanogaster]	731	553.903
AAEL010004-RB	GO:0006814	molecular function	molecular	gi|221458344|ref|NP	524444.3|CG6455, isoform C [Drosophila melanogaster]	731
AAEL010004-RB	GO:0006839	cellular component	mitochondrion	gi|568259105|gb|ETN	67103.1|motor-protein [Anopheles darlingi]	731	813.913
AAEL010004-RB	GO:0031966	cellular component	integral component of membrane	gi|568259105|gb|ETN	67103.1|motor-protein [Anopheles darlingi]	731	813.913
AAEL010004-RB	GO:0005737	cellular component	membrane	gi|568259105|gb|ETN	67103.1|motor-protein [Anopheles darlingi]	731	813.913
AAEL010004-RB	GO:0019010	cellular component	mitochondrial inner membrane	gi|568259105|gb|ETN	67103.1|motor-protein [Anopheles darlingi]	731	813.913
AAEL010112-RA	GO:0000166	molecular function	molecular function	gi|665402337|ref|NP	001286644.1|CG30152, isoform D [Drosophila melanogaster]	172
AAEL010112-RA	GO:0051301	biological process	biological process	gi|665402337|ref|NP	001286644.1|CG30152, isoform D [Drosophila melanogaster]	172
AAEL010112-RA	GO:0051301	cellular component	cellular component	gi|665402337|ref|NP	001286644.1|CG30152, isoform D [Drosophila melanogaster]	172
AAEL010205-RB	GO:0005524	biological process	chaeta development	gi|281361782|ref|NP	001163611.1|myofilin, isoform H [Drosophila melanogaster]	166	158.688
AAEL010205-RB	GO:0000166	biological process	wing disc development	gi|281361782|ref|NP	001163611.1|myofilin, isoform H [Drosophila melanogaster]	166	158.688
AAEL010205-RB	GO:0005524	cellular component	A band	gi|281361782|ref|NP	001163611.1|myofilin, isoform H [Drosophila melanogaster]	166	158.688
AAEL010205-RB	GO:0000166	biological process	skeletal muscle myosin thick filament assembly	gi|281361782|ref|NP	001163611.1|myofilin, isoform H [Drosophila melanogaster]	166	158.688
AAEL010205-RB	GO:0005524	biological process	chaeta development	gi|281361784|ref|NP	001163612.1|myofilin, isoform I [Drosophila melanogaster]	166	158.688
AAEL010205-RB	GO:0000166	biological process	wing disc development	gi|281361784|ref|NP	001163612.1|myofilin, isoform I [Drosophila melanogaster]	166	158.688
AAEL010205-RB	GO:0005524	cellular component	A band	gi|281361784|ref|NP	001163612.1|myofilin, isoform I [Drosophila melanogaster]	166	158.688
AAEL010205-RB	GO:0000166	biological process	skeletal muscle myosin thick filament assembly	gi|281361784|ref|NP	001163612.1|myofilin, isoform I [Drosophila melanogaster]	166	158.688
AAEL010205-RB	GO:0006810	biological process	chaeta development	gi|24646984|ref|NP	731969.1|myofilin, isoform E [Drosophila melanogaster]	166	159.844
AAEL010205-RB	GO:0034765	biological process	wing disc development	gi|24646984|ref|NP	731969.1|myofilin, isoform E [Drosophila melanogaster]	166	159.844
AAEL010205-RB	GO:0035725	cellular component	A band	gi|24646984|ref|NP	731969.1|myofilin, isoform E [Drosophila melanogaster]	166	159.844
AAEL010205-RB	GO:0001518	biological process	skeletal muscle myosin thick filament assembly	gi|24646984|ref|NP	731969.1|myofilin, isoform E [Drosophila melanogaster]	166	159.844
AAEL010205-RB	GO:0055085	biological process	chaeta development	gi|24646991|ref|NP	731972.1|myofilin, isoform C [Drosophila melanogaster]	166	159.458
AAEL010205-RB	GO:0005248	biological process	wing disc development	gi|24646991|ref|NP	731972.1|myofilin, isoform C [Drosophila melanogaster]	166	159.458
AAEL010205-RB	GO:0034220	cellular component	A band	gi|24646991|ref|NP	731972.1|myofilin, isoform C [Drosophila melanogaster]	166	159.458
AAEL010205-RB	GO:0005216	biological process	skeletal muscle myosin thick filament assembly	gi|24646991|ref|NP	731972.1|myofilin, isoform C [Drosophila melanogaster]	166	159.458
AAEL010228-RA	GO:0003677	cellular component	extracellular region	gi|157167434|ref|XP	001660691.1|AAEL010235-PA [Aedes aegypti]	215	104.76
AAEL010228-RA	GO:0005694	molecular function	protein binding	gi|157167434|ref|XP	001660691.1|AAEL010235-PA [Aedes aegypti]	215	104.76
AAEL010228-RA	GO:0005524	cellular component	extracellular region	gi|94468552|gb|ABF	18125.1|30 kDa salivary gland allergen variant 3 [Aedes aegypti]	215	105.145
AAEL010228-RA	GO:0000166	molecular function	protein binding	gi|94468552|gb|ABF	18125.1|30 kDa salivary gland allergen variant 3 [Aedes aegypti]	215	105.145
AAEL010228-RA	GO:0003674	cellular component	extracellular region	gi|2114497|gb|AAB	58417.1|30 kDa salivary gland allergen Aed a 3 [Aedes aegypti]	215	105.145
AAEL010228-RA	GO:0008150	molecular function	protein binding	gi|2114497|gb|AAB	58417.1|30 kDa salivary gland allergen Aed a 3 [Aedes aegypti]	215	105.145
AAEL010228-RA	GO:0034220	biological process	defense response	gi|31982968|gb|AAP	68774.2|GE rich salivary gland protein [Anopheles cracens]	215	67.3958
AAEL010818-RA	GO:0005515	cellular component	integral component of membrane	gi|198465600|ref|XP	001353695.2|GA18578 [Drosophila pseudoobscura pseudoobscura]	201	169.474
AAEL010818-RA	GO:0005576	cellular component	membrane	gi|198465600|ref|XP	001353695.2|GA18578 [Drosophila pseudoobscura pseudoobscura]	201	169.474
AAEL010818-RA	GO:0005515	biological process	transport	gi|198465600|ref|XP	001353695.2|GA18578 [Drosophila pseudoobscura pseudoobscura]	201	169.474
AAEL010818-RA	GO:0016020	cellular component	integral component of membrane	gi|157127471|ref|XP	001654996.1|AAEL010818-PA [Aedes aegypti]	201	418.698
AAEL010818-RA	GO:0006810	cellular component	membrane	gi|157127471|ref|XP	001654996.1|AAEL010818-PA [Aedes aegypti]	201	418.698
AAEL010818-RA	GO:0016021	biological process	transport	gi|157127471|ref|XP	001654996.1|AAEL010818-PA [Aedes aegypti]	201	418.698
AAEL010818-RA	GO:0005634	cellular component	integral component of membrane	gi|157128666|ref|XP	001661491.1|AAEL011184-PA [Aedes aegypti]	201	199.134
AAEL010818-RA	GO:0003677	cellular component	membrane	gi|157128666|ref|XP	001661491.1|AAEL011184-PA [Aedes aegypti]	201	199.134
AAEL010818-RA	GO:0022008	biological process	transport	gi|157128666|ref|XP	001661491.1|AAEL011184-PA [Aedes aegypti]	201	199.134
AAEL010818-RA	GO:0016787	cellular component	integral component of membrane	gi|170055171|ref|XP	001863463.1|PfmpC [Culex quinquefasciatus]	201	218.779
AAEL010818-RA	GO:0008152	cellular component	membrane	gi|170055171|ref|XP	001863463.1|PfmpC [Culex quinquefasciatus]	201	218.779
AAEL010818-RA	GO:0016787	biological process	transport	gi|170055171|ref|XP	001863463.1|PfmpC [Culex quinquefasciatus]	201	218.779
AAEL010818-RA	GO:0016740	cellular component	integral component of membrane	gi|194870832|ref|XP	001972730.1|GG15684 [Drosophila erecta]	201	167.933
AAEL010818-RA	GO:0032259	cellular component	membrane	gi|194870832|ref|XP	001972730.1|GG15684 [Drosophila erecta]	201	167.933
AAEL010818-RA	GO:0005739	biological process	transport	gi|194870832|ref|XP	001972730.1|GG15684 [Drosophila erecta]	201	167.933
AAEL010818-RA	GO:0005634	cellular component	integral component of membrane	gi|195441299|ref|XP	002068451.1|GK20478 [Drosophila willistoni]	201	169.859
AAEL010818-RA	GO:0016021	cellular component	membrane	gi|195441299|ref|XP	002068451.1|GK20478 [Drosophila willistoni]	201	169.859
AAEL010818-RA	GO:0016020	biological process	transport	gi|195441299|ref|XP	002068451.1|GK20478 [Drosophila willistoni]	201	169.859
AAEL010818-RA	GO:0008152	cellular component	integral component of membrane	gi|347970176|ref|XP	003436531.1|AGAP013333-PA [Anopheles gambiae str. PEST]	201	212.231
AAEL010818-RA	GO:0008080	cellular component	membrane	gi|347970176|ref|XP	003436531.1|AGAP013333-PA [Anopheles gambiae str. PEST]	201	212.231
AAEL010818-RA	GO:0008152	biological process	transport	gi|347970176|ref|XP	003436531.1|AGAP013333-PA [Anopheles gambiae str. PEST]	201	212.231
AAEL010818-RA	GO:0008080	cellular component	integral component of membrane	gi|498929792|ref|XP	004518723.1|PREDICTED: phosphate carrier protein, mitochondrial [Ceratitis capitata]	201	181.03
AAEL010818-RA	GO:0035159	cellular component	membrane	gi|498929792|ref|XP	004518723.1|PREDICTED: phosphate carrier protein, mitochondrial [Ceratitis capitata]	201	181.03
AAEL010818-RA	GO:0035002	biological process	transport	gi|498929792|ref|XP	004518723.1|PREDICTED: phosphate carrier protein, mitochondrial [Ceratitis capitata]	201	181.03
AAEL010818-RA	GO:0003824	cellular component	integral component of membrane	gi|557757366|ref|XP	005178416.1|PREDICTED: phosphate carrier protein, mitochondrial [Musca domestica]	201	181.415
AAEL010818-RA	GO:0016829	cellular component	membrane	gi|557757366|ref|XP	005178416.1|PREDICTED: phosphate carrier protein, mitochondrial [Musca domestica]	201	181.415
AAEL010818-RA	GO:0033014	biological process	transport	gi|557757366|ref|XP	005178416.1|PREDICTED: phosphate carrier protein, mitochondrial [Musca domestica]	201	181.415
AAEL010818-RA	GO:0000166	cellular component	integral component of membrane	gi|94468998|gb|ABF	18348.1|mitochondrial phosphate carrier protein [Aedes aegypti]	201	256.144
AAEL010818-RA	GO:0005524	cellular component	membrane	gi|94468998|gb|ABF	18348.1|mitochondrial phosphate carrier protein [Aedes aegypti]	201	256.144
AAEL010818-RA	GO:0000166	biological process	transport	gi|94468998|gb|ABF	18348.1|mitochondrial phosphate carrier protein [Aedes aegypti]	201	256.144
AAEL010818-RA	GO:0000166	cellular component	integral component of membrane	gi|347970174|ref|XP	313339.4|AGAP003586-PA [Anopheles gambiae str. PEST]	201	195.282
AAEL010818-RA	GO:0003723	cellular component	membrane	gi|347970174|ref|XP	313339.4|AGAP003586-PA [Anopheles gambiae str. PEST]	201	195.282
AAEL010818-RA	GO:0003676	biological process	transport	gi|347970174|ref|XP	313339.4|AGAP003586-PA [Anopheles gambiae str. PEST]	201	195.282
AAEL010818-RA	GO:0042332	biological process	phosphate ion transport	gi|24664191|ref|NP	524069.2|mitochondrial phosphate carrier protein, isoform A [Drosophila melanogaster]	201	168.318
AAEL010818-RA	GO:0034976	biological process	wing disc dorsal/ventral pattern formation	gi|24664191|ref|NP	524069.2|mitochondrial phosphate carrier protein, isoform A [Drosophila melanogaster]	201	168.318
AAEL010818-RA	GO:0000166	cellular component	mitochondrial inner membrane	gi|24664191|ref|NP	524069.2|mitochondrial phosphate carrier protein, isoform A [Drosophila melanogaster]	201	168.318
AAEL010818-RA	GO:0003729	biological process	mitochondrial transport	gi|24664191|ref|NP	524069.2|mitochondrial phosphate carrier protein, isoform A [Drosophila melanogaster]	201	168.318
AAEL010818-RA	GO:0005575	cellular component	mitochondrion	gi|24664191|ref|NP	524069.2|mitochondrial phosphate carrier protein, isoform A [Drosophila melanogaster]	201	168.318
AAEL010818-RA	GO:0003723	cellular component	mitochondrial envelope	gi|24664191|ref|NP	524069.2|mitochondrial phosphate carrier protein, isoform A [Drosophila melanogaster]	201	168.318
AAEL010818-RA	GO:0009629	molecular function	transmembrane transporter activity	gi|24664191|ref|NP	524069.2|mitochondrial phosphate carrier protein, isoform A [Drosophila melanogaster]	201	168.318
AAEL010818-RA	GO:0042332	cellular component	lipid particle	gi|24664191|ref|NP	524069.2|mitochondrial phosphate carrier protein, isoform A [Drosophila melanogaster]	201	168.318
AAEL010818-RA	GO:0034976	cellular component	mitochondrial membrane	gi|24664191|ref|NP	524069.2|mitochondrial phosphate carrier protein, isoform A [Drosophila melanogaster]	201	168.318
AAEL010818-RA	GO:0000166	molecular function	phosphate ion transmembrane transporter activity	gi|24664191|ref|NP	524069.2|mitochondrial phosphate carrier protein, isoform A [Drosophila melanogaster]	201	168.318
AAEL010818-RA	GO:0008152	cellular component	integral component of membrane	gi|188529319|gb|ACD	62405.1|mitochondrial phosphate carrier protein [Drosophila silvestris]	201	164.851
AAEL010818-RA	GO:0003824	cellular component	membrane	gi|188529319|gb|ACD	62405.1|mitochondrial phosphate carrier protein [Drosophila silvestris]	201	164.851
AAEL010818-RA	GO:0008152	biological process	transport	gi|188529319|gb|ACD	62405.1|mitochondrial phosphate carrier protein [Drosophila silvestris]	201	164.851
AAEL010818-RA	GO:0003824	cellular component	integral component of membrane	gi|568255419|gb|ETN	64196.1|mitochondrial phosphate carrier protein [Anopheles darlingi]	201	223.016
AAEL010818-RA	GO:0008152	cellular component	membrane	gi|568255419|gb|ETN	64196.1|mitochondrial phosphate carrier protein [Anopheles darlingi]	201	223.016
AAEL010818-RA	GO:0003824	biological process	transport	gi|568255419|gb|ETN	64196.1|mitochondrial phosphate carrier protein [Anopheles darlingi]	201	223.016
AAEL010818-RA	GO:0016874	cellular component	integral component of membrane	gi|312285736|gb|ADQ	64558.1|hypothetical protein [Bactrocera oleae]	201	181.03
AAEL010818-RA	GO:0008152	cellular component	membrane	gi|312285736|gb|ADQ	64558.1|hypothetical protein [Bactrocera oleae]	201	181.03
AAEL010818-RA	GO:0003824	biological process	transport	gi|312285736|gb|ADQ	64558.1|hypothetical protein [Bactrocera oleae]	201	181.03
AAEL011082-RA	GO:0003729	molecular function	unfolded protein binding	gi|17647349|ref|NP	523840.1|DnaJ-like-60, isoform A [Drosophila melanogaster]	214	120.553
AAEL011082-RA	GO:0005575	biological process	protein folding	gi|17647349|ref|NP	523840.1|DnaJ-like-60, isoform A [Drosophila melanogaster]	214	120.553
AAEL011082-RA	GO:0003723	cellular component	membrane	gi|17647349|ref|NP	523840.1|DnaJ-like-60, isoform A [Drosophila melanogaster]	214	120.553
AAEL011082-RA	GO:0009629	biological process	spermatogenesis	gi|17647349|ref|NP	523840.1|DnaJ-like-60, isoform A [Drosophila melanogaster]	214	120.553
AAEL011180-RA	GO:0034765	molecular function	molecular	gi|19922142|ref|NP	610830.1|CG44250, isoform B [Drosophila melanogaster]	290
AAEL011180-RA	GO:0035725	biological process	biological	gi|19922142|ref|NP	610830.1|CG44250, isoform B [Drosophila melanogaster]	290
AAEL011180-RA	GO:0055085	cellular component	cellular	gi|19922142|ref|NP	610830.1|CG44250, isoform B [Drosophila melanogaster]	290
AAEL011180-RA	GO:0016020	molecular function	molecular	gi|281363266|ref|NP	001163133.1|CG44250, isoform C [Drosophila melanogaster]	290
AAEL011180-RA	GO:0006814	biological process	biological	gi|281363266|ref|NP	001163133.1|CG44250, isoform C [Drosophila melanogaster]	290
AAEL011180-RA	GO:0006811	cellular component	cellular	gi|281363266|ref|NP	001163133.1|CG44250, isoform C [Drosophila melanogaster]	290
AAEL011890-RA	GO:0005811	molecular function	molecular function	gi|221330838|ref|NP	647844.2|CG14984, isoform B [Drosophila melanogaster]	221
AAEL011890-RA	GO:0005509	biological process	biological process	gi|221330838|ref|NP	647844.2|CG14984, isoform B [Drosophila melanogaster]	221
AAEL011890-RA	GO:0005509	cellular component	cellular component	gi|221330838|ref|NP	647844.2|CG14984, isoform B [Drosophila melanogaster]	221
AAEL012317-RA	GO:0016021	biological process	neurogenesis	gi|21355241|ref|NP	648983.1|CG7603 [Drosophila melanogaster]	124	105.916
AAEL012509-RA	GO:0000166	molecular function	zinc ion binding	gi|668461159|gb|KFB	00016760 [Anopheles sinensis]	566	586.645
AAEL012509-RA	GO:0005524	molecular function	hydrolase activity	gi|282158107|ref|NP	001164097.1|esterase 6 precursor [Tribolium castaneum]	566	400.208
AAEL012509-RA	GO:0000166	biological process	metabolic process	gi|282158107|ref|NP	001164097.1|esterase 6 precursor [Tribolium castaneum]	566	400.208
AAEL012509-RA	GO:0005524	molecular function	hydrolase activity	gi|118786347|ref|XP	001237651.1|AGAP005373-PA [Anopheles gambiae str. PEST]	566	613.994
AAEL012509-RA	GO:0000166	biological process	metabolic process	gi|118786347|ref|XP	001237651.1|AGAP005373-PA [Anopheles gambiae str. PEST]	566	613.994
AAEL012509-RA	GO:0016020	molecular function	hydrolase activity	gi|157132743|ref|XP	001656119.1|AAEL012509-PA, partial [Aedes aegypti]	566	1153.66
AAEL012509-RA	GO:0006810	biological process	metabolic process	gi|157132743|ref|XP	001656119.1|AAEL012509-PA, partial [Aedes aegypti]	566	1153.66
AAEL012509-RA	GO:0005524	molecular function	hydrolase activity	gi|170041534|ref|XP	001848513.1|carboxylesterase-6 [Culex quinquefasciatus]	566	590.112
AAEL012509-RA	GO:0000166	biological process	metabolic process	gi|170041534|ref|XP	001848513.1|carboxylesterase-6 [Culex quinquefasciatus]	566	590.112
AAEL012509-RA	GO:0012505	molecular function	hydrolase activity	gi|746871950|ref|XP	011067218.1|PREDICTED: venom carboxylesterase-6-like [Acromyrmex echinatior]	566	387.111
AAEL012509-RA	GO:0005811	biological process	metabolic process	gi|746871950|ref|XP	011067218.1|PREDICTED: venom carboxylesterase-6-like [Acromyrmex echinatior]	566	387.111
AAEL012509-RA	GO:0003674	molecular function	hydrolase activity	gi|158294070|ref|XP	315381.4|AGAP005371-PA [Anopheles gambiae str. PEST]	566	592.423
AAEL012509-RA	GO:0000166	biological process	metabolic process	gi|158294070|ref|XP	315381.4|AGAP005371-PA [Anopheles gambiae str. PEST]	566	592.423
AAEL012509-RA	GO:0003824	molecular function	hydrolase activity	gi|118786341|ref|XP	556009.2|AGAP005370-PA [Anopheles gambiae str. PEST]	566	586.645
AAEL012509-RA	GO:0050662	biological process	metabolic process	gi|118786341|ref|XP	556009.2|AGAP005370-PA [Anopheles gambiae str. PEST]	566	586.645
AAEL012509-RA	GO:0008152	molecular function	hydrolase activity	gi|118786345|ref|XP	556011.2|AGAP005372-PA [Anopheles gambiae str. PEST]	566	630.943
AAEL012509-RA	GO:0003824	biological process	metabolic process	gi|118786345|ref|XP	556011.2|AGAP005372-PA [Anopheles gambiae str. PEST]	566	630.943
AAEL012509-RA	GO:0005244	molecular function	hydrolase activity	gi|91084421|ref|XP	968215.1|PREDICTED: venom carboxylesterase-6 [Tribolium castaneum]	566	402.134
AAEL012509-RA	GO:0016021	biological process	metabolic process	gi|91084421|ref|XP	968215.1|PREDICTED: venom carboxylesterase-6 [Tribolium castaneum]	566	402.134
AAEL012509-RA	GO:0005272	molecular function	hydrolase activity	gi|91084423|ref|XP	968291.1|PREDICTED: venom carboxylesterase-6 [Tribolium castaneum]	566	384.03
AAEL012509-RA	GO:0016020	biological process	metabolic process	gi|91084423|ref|XP	968291.1|PREDICTED: venom carboxylesterase-6 [Tribolium castaneum]	566	384.03
AAEL012509-RA	GO:0097264	molecular function	hydrolase activity	gi|568250792|gb|ETN	60431.1|carboxylesterase, beta esterase [Anopheles darlingi]	566	631.713
AAEL012509-RA	GO:0097264	biological process	metabolic process	gi|568250792|gb|ETN	60431.1|carboxylesterase, beta esterase [Anopheles darlingi]	566	631.713
AAEL012509-RA	GO:0097264	molecular function	hydrolase activity	gi|568250794|gb|ETN	60433.1|carboxylesterase, beta esterase [Anopheles darlingi]	566	624.78
AAEL012509-RA	GO:0097264	biological process	metabolic process	gi|568250794|gb|ETN	60433.1|carboxylesterase, beta esterase [Anopheles darlingi]	566	624.78
AAEL012509-RA	GO:0097264	molecular function	hydrolase activity	gi|568250793|gb|ETN	60432.1|carboxylesterase, beta esterase [Anopheles darlingi]	566	577.015
AAEL012509-RA	GO:0097264	biological process	metabolic process	gi|568250793|gb|ETN	60432.1|carboxylesterase, beta esterase [Anopheles darlingi]	566	577.015
AAEL012509-RA	GO:0097264	molecular function	hydrolase activity	gi|307207918|gb|EFN	85479.1|Esterase FE4 [Harpegnathos saltator]	566	388.267
AAEL012509-RA	GO:0097264	biological process	metabolic process	gi|307207918|gb|EFN	85479.1|Esterase FE4 [Harpegnathos saltator]	566	388.267
AAEL012860-RA	GO:0016020	biological process	metabolic process	gi|157137775|ref|XP	001657173.1|AAEL013851-PA [Aedes aegypti]	238	231.876
AAEL012860-RA	GO:0006810	molecular function	N-acetyltransferase activity	gi|157137775|ref|XP	001657173.1|AAEL013851-PA [Aedes aegypti]	238	231.876
AAEL012860-RA	GO:0003674	biological process	metabolic process	gi|157133791|ref|XP	001663015.1|AAEL012863-PA [Aedes aegypti]	238	243.047
AAEL012860-RA	GO:0008150	molecular function	N-acetyltransferase activity	gi|157133791|ref|XP	001663015.1|AAEL012863-PA [Aedes aegypti]	238	243.047
AAEL012860-RA	GO:0005575	biological process	metabolic process	gi|157133793|ref|XP	001663016.1|AAEL012862-PA [Aedes aegypti]	238	210.69
AAEL012860-RA	GO:0018208	molecular function	N-acetyltransferase activity	gi|157133793|ref|XP	001663016.1|AAEL012862-PA [Aedes aegypti]	238	210.69
AAEL012860-RA	GO:0003755	biological process	metabolic process	gi|157133797|ref|XP	001663018.1|AAEL012859-PA [Aedes aegypti]	238	230.72
AAEL012860-RA	GO:0006457	molecular function	N-acetyltransferase activity	gi|157133797|ref|XP	001663018.1|AAEL012859-PA [Aedes aegypti]	238	230.72
AAEL012860-RA	GO:0005528	biological process	metabolic process	gi|157133799|ref|XP	001663019.1|AAEL012870-PA [Aedes aegypti]	238	273.863
AAEL012860-RA	GO:0000412	molecular function	N-acetyltransferase activity	gi|157133799|ref|XP	001663019.1|AAEL012870-PA [Aedes aegypti]	238	273.863
AAEL012860-RA	GO:0005528	biological process	metabolic process	gi|170028880|ref|XP	001842322.1|conserved hypothetical protein [Culex quinquefasciatus]	238	247.284
AAEL012860-RA	GO:0000412	molecular function	N-acetyltransferase activity	gi|170028880|ref|XP	001842322.1|conserved hypothetical protein [Culex quinquefasciatus]	238	247.284
AAEL012860-RA	GO:0016853	biological process	metabolic process	gi|170028882|ref|XP	001842323.1|conserved hypothetical protein [Culex quinquefasciatus]	238	239.195
AAEL012860-RA	GO:0005730	molecular function	N-acetyltransferase activity	gi|170028882|ref|XP	001842323.1|conserved hypothetical protein [Culex quinquefasciatus]	238	239.195
AAEL012860-RA	GO:0003755	biological process	metabolic process	gi|170028884|ref|XP	001842324.1|conserved hypothetical protein [Culex quinquefasciatus]	238	384.415
AAEL012860-RA	GO:0006457	molecular function	N-acetyltransferase activity	gi|170028884|ref|XP	001842324.1|conserved hypothetical protein [Culex quinquefasciatus]	238	384.415
AAEL012860-RA	GO:0000413	biological process	metabolic process	gi|170028890|ref|XP	001842327.1|conserved hypothetical protein [Culex quinquefasciatus]	238	229.95
AAEL012860-RA	GO:0016853	molecular function	N-acetyltransferase activity	gi|170028890|ref|XP	001842327.1|conserved hypothetical protein [Culex quinquefasciatus]	238	229.95
AAEL012860-RA	GO:0008152	biological process	metabolic process	gi|170059923|ref|XP	001865574.1|retinol-binding protein [Culex quinquefasciatus]	238	256.914
AAEL012860-RA	GO:0016787	molecular function	N-acetyltransferase activity	gi|170059923|ref|XP	001865574.1|retinol-binding protein [Culex quinquefasciatus]	238	256.914
AAEL012860-RA	GO:0009629	biological process	metabolic process	gi|58385276|ref|XP	313828.2|AGAP004528-PA [Anopheles gambiae str. PEST]	238	330.487
AAEL012860-RA	GO:0003674	molecular function	N-acetyltransferase activity	gi|58385276|ref|XP	313828.2|AGAP004528-PA [Anopheles gambiae str. PEST]	238	330.487
AAEL012860-RA	GO:0000166	biological process	metabolic process	gi|118784601|ref|XP	313829.3|AGAP004529-PA [Anopheles gambiae str. PEST]	238	226.868
AAEL012860-RA	GO:0005575	molecular function	N-acetyltransferase activity	gi|118784601|ref|XP	313829.3|AGAP004529-PA [Anopheles gambiae str. PEST]	238	226.868
AAEL012860-RA	GO:0016021	biological process	metabolic process	gi|568251320|gb|ETN	60877.1|retinol-binding protein [Anopheles darlingi]	238	296.975
AAEL012860-RA	GO:0001932	molecular function	N-acetyltransferase activity	gi|568251320|gb|ETN	60877.1|retinol-binding protein [Anopheles darlingi]	238	296.975
AAEL012860-RA	GO:0045859	molecular function	transferase activity	gi|94468764|gb|ABF1	8231.1|predicted acetyltransferase [Aedes aegypti]	238	246.899
AAEL012860-RA	GO:0005952	biological process	metabolic process	gi|94468764|gb|ABF1	8231.1|predicted acetyltransferase [Aedes aegypti]	238	246.899
AAEL012860-RA	GO:0008603	molecular function	N-acetyltransferase activity	gi|94468764|gb|ABF1	8231.1|predicted acetyltransferase [Aedes aegypti]	238	246.899
AAEL012860-RA	GO:0022008	biological process	metabolic process	gi|668466711|gb|KFB	53668.1|AGAP004529-PA-like protein [Anopheles sinensis]	238	234.572
AAEL012860-RA	GO:0030532	molecular function	N-acetyltransferase activity	gi|668466711|gb|KFB	53668.1|AGAP004529-PA-like protein [Anopheles sinensis]	238	234.572
AAEL012860-RA	GO:0005730	biological process	metabolic process	gi|668466712|gb|KFB	53669.1|AGAP004529-PA-like protein [Anopheles sinensis]	238	216.468
AAEL012860-RA	GO:0051082	molecular function	N-acetyltransferase activity	gi|668466712|gb|KFB	53669.1|AGAP004529-PA-like protein [Anopheles sinensis]	238	216.468
AAEL012964-RA	GO:0005549	molecular function	NAD+ kinase activity	gi|668460584|gb|KFB	48218.1|AGAP005825-PA-like protein [Anopheles sinensis]	360	263.077
AAEL012964-RA	GO:0005549	biological process	protein kinase C-activating G-protein coupled receptor signaling pathway	gi|668460584|gb|KFB	48218.1|AGAP005825-PA-like protein [Anopheles sinensis]	360	263.077
AAEL012964-RA	GO:0005549	biological process	phosphorylation	gi|668460584|gb|KFB	48218.1|AGAP005825-PA-like protein [Anopheles sinensis]	360	263.077
AAEL012964-RA	GO:0005549	molecular function	diacylglycerol kinase activity	gi|668460584|gb|KFB	48218.1|AGAP005825-PA-like protein [Anopheles sinensis]	360	263.077
AAEL012964-RA	GO:0005549	biological process	metabolic process	gi|668460584|gb|KFB	48218.1|AGAP005825-PA-like protein [Anopheles sinensis]	360	263.077
AAEL012964-RA	GO:0005549	molecular function	calcium ion binding	gi|568254093|gb|ETN	63098.1|low-density lipoprotein receptor (ldl) [Anopheles darlingi]	360	214.157
AAEL012964-RA	GO:0005549	cellular component	integral component of membrane	gi|568254093|gb|ETN	63098.1|low-density lipoprotein receptor (ldl) [Anopheles darlingi]	360	214.157
AAEL012964-RA	GO:0022008	cellular component	membrane	gi|568254093|gb|ETN	63098.1|low-density lipoprotein receptor (ldl) [Anopheles darlingi]	360	214.157
AAEL013005-RA	GO:0008152	cellular component	endomembrane system	gi|20129845|ref|NP	610547.1|seele [Drosophila melanogaster]	204	176.022
AAEL013005-RA	GO:0005509	biological process	polarity specification of dorsal/ventral axis	gi|20129845|ref|NP	610547.1|seele [Drosophila melanogaster]	204	176.022
AAEL013005-RA	GO:0016021	biological process	maternal specification of dorsal/ventral axis, oocyte, germ-line encoded	gi|20129845|ref|NP	610547.1|seele [Drosophila melanogaster]	204	176.022
AAEL013005-RA	GO:0016020	cellular component	endoplasmic reticulum	gi|20129845|ref|NP	610547.1|seele [Drosophila melanogaster]	204	176.022
AAEL013005-RA	GO:0008289	biological process	regulation of protein secretion	gi|20129845|ref|NP	610547.1|seele [Drosophila melanogaster]	204	176.022
AAEL013005-RA	GO:0005576	biological process	regulation of protein processing	gi|20129845|ref|NP	610547.1|seele [Drosophila melanogaster]	204	176.022
AAEL013005-RA	GO:0016021	molecular function	molecular	gi|20129845|ref|NP	610547.1|seele [Drosophila melanogaster]	204
AAEL013067-RA	GO:0005524	molecular function	calcium ion binding	gi|170038241|ref|XP	001846960.1|conserved hypothetical protein [Culex quinquefasciatus]	239	278.87
AAEL013067-RA	GO:0003676	molecular function	calcium ion binding	gi|195116173|ref|XP	002002630.1|GI11694 [Drosophila mojavensis]	239	203.371
AAEL013067-RA	GO:0008903	molecular function	calcium ion binding	gi|195385198|ref|XP	002051293.1|GJ13058 [Drosophila virilis]	239	197.208
AAEL013067-RA	GO:0008152	molecular function	calcium ion binding	gi|568255101|gb|ETN	63951.1|hypothetical protein AND004318 [Anopheles darlingi]	239	293.123
AAEL013067-RA	GO:0005575	molecular function	calcium ion binding	gi|498996419|ref|XP	004533355.1|PREDICTED: cysteine-rich with EGF-like domain protein 2 isoform X1 [Ceratitis capitata]	239	214.542
AAEL013067-RA	GO:0005524	molecular function	calcium ion binding	gi|498996423|ref|XP	004533356.1|PREDICTED: cysteine-rich with EGF-like domain protein 2 isoform X2 [Ceratitis capitata]	239	213.001
AAEL013067-RA	GO:0005524	molecular function	calcium ion binding	gi|557757412|ref|XP	005178439.1|PREDICTED: cysteine-rich with EGF-like domain protein 2 isoform X3 [Musca domestica]	239	202.216
AAEL013067-RA	GO:0009629	molecular function	calcium ion binding	gi|158297239|ref|XP	317502.3|AGAP007968-PA [Anopheles gambiae str. PEST]	239	263.848
AAEL013067-RA	GO:0006412	molecular function	calcium ion binding	gi|668462099|gb|KFB	49603.1|AGAP007968-PA-like protein [Anopheles sinensis]	239	284.263
AAEL013075-RA	GO:0016021	biological process	peptidyl-proline modification	gi|156554918|ref|XP	001606442.1|PREDICTED: 46 kDa FK506-binding nuclear protein [Nasonia vitripennis]	128	110.923
AAEL013075-RA	GO:0016020	molecular function	peptidyl-prolyl cis-trans isomerase activity	gi|156554918|ref|XP	001606442.1|PREDICTED: 46 kDa FK506-binding nuclear protein [Nasonia vitripennis]	128	110.923
AAEL013075-RA	GO:0006810	biological process	protein folding	gi|156554918|ref|XP	001606442.1|PREDICTED: 46 kDa FK506-binding nuclear protein [Nasonia vitripennis]	128	110.923
AAEL013075-RA	GO:0016021	molecular function	FK506 binding	gi|156554918|ref|XP	001606442.1|PREDICTED: 46 kDa FK506-binding nuclear protein [Nasonia vitripennis]	128	110.923
AAEL013075-RA	GO:0016020	biological process	histone peptidyl-prolyl isomerization	gi|156554918|ref|XP	001606442.1|PREDICTED: 46 kDa FK506-binding nuclear protein [Nasonia vitripennis]	128	110.923
AAEL013075-RA	GO:0006810	molecular function	isomerase activity	gi|156554918|ref|XP	001606442.1|PREDICTED: 46 kDa FK506-binding nuclear protein [Nasonia vitripennis]	128	110.923
AAEL013075-RA	GO:0016021	cellular component	nucleolus	gi|156554918|ref|XP	001606442.1|PREDICTED: 46 kDa FK506-binding nuclear protein [Nasonia vitripennis]	128	110.923
AAEL013075-RA	GO:0005524	biological process	peptidyl-proline modification	gi|170046878|ref|XP	001850972.1|46 kDa FK506-binding nuclear protein [Culex quinquefasciatus]	128	167.933
AAEL013075-RA	GO:0000166	molecular function	peptidyl-prolyl cis-trans isomerase activity	gi|170046878|ref|XP	001850972.1|46 kDa FK506-binding nuclear protein [Culex quinquefasciatus]	128	167.933
AAEL013075-RA	GO:0005524	biological process	protein folding	gi|170046878|ref|XP	001850972.1|46 kDa FK506-binding nuclear protein [Culex quinquefasciatus]	128	167.933
AAEL013075-RA	GO:0000166	molecular function	FK506 binding	gi|170046878|ref|XP	001850972.1|46 kDa FK506-binding nuclear protein [Culex quinquefasciatus]	128	167.933
AAEL013075-RA	GO:0005524	biological process	histone peptidyl-prolyl isomerization	gi|170046878|ref|XP	001850972.1|46 kDa FK506-binding nuclear protein [Culex quinquefasciatus]	128	167.933
AAEL013075-RA	GO:0000166	molecular function	isomerase activity	gi|170046878|ref|XP	001850972.1|46 kDa FK506-binding nuclear protein [Culex quinquefasciatus]	128	167.933
AAEL013075-RA	GO:0005524	cellular component	nucleolus	gi|170046878|ref|XP	001850972.1|46 kDa FK506-binding nuclear protein [Culex quinquefasciatus]	128	167.933
AAEL013075-RA	GO:0046872	biological process	peptidyl-proline modification	gi|571508616|ref|XP	006571376.1|PREDICTED: 46 kDa FK506-binding nuclear protein isoform X1 [Apis mellifera]	128	113.235
AAEL013075-RA	GO:0005524	molecular function	peptidyl-prolyl cis-trans isomerase activity	gi|571508616|ref|XP	006571376.1|PREDICTED: 46 kDa FK506-binding nuclear protein isoform X1 [Apis mellifera]	128	113.235
AAEL013075-RA	GO:0004655	biological process	protein folding	gi|571508616|ref|XP	006571376.1|PREDICTED: 46 kDa FK506-binding nuclear protein isoform X1 [Apis mellifera]	128	113.235
AAEL013075-RA	GO:0000166	molecular function	FK506 binding	gi|571508616|ref|XP	006571376.1|PREDICTED: 46 kDa FK506-binding nuclear protein isoform X1 [Apis mellifera]	128	113.235
AAEL013075-RA	GO:0006779	biological process	histone peptidyl-prolyl isomerization	gi|571508616|ref|XP	006571376.1|PREDICTED: 46 kDa FK506-binding nuclear protein isoform X1 [Apis mellifera]	128	113.235
AAEL013075-RA	GO:0003824	cellular component	nucleolus	gi|571508616|ref|XP	006571376.1|PREDICTED: 46 kDa FK506-binding nuclear protein isoform X1 [Apis mellifera]	128	113.235
AAEL013075-RA	GO:0033014	biological process	peptidyl-proline modification	gi|642931867|ref|XP	008196761.1|PREDICTED: 46 kDa FK506-binding nuclear protein [Tribolium castaneum]	128	99.7525
AAEL013075-RA	GO:0005524	molecular function	peptidyl-prolyl cis-trans isomerase activity	gi|642931867|ref|XP	008196761.1|PREDICTED: 46 kDa FK506-binding nuclear protein [Tribolium castaneum]	128	99.7525
AAEL013075-RA	GO:0000166	biological process	protein folding	gi|642931867|ref|XP	008196761.1|PREDICTED: 46 kDa FK506-binding nuclear protein [Tribolium castaneum]	128	99.7525
AAEL013075-RA	GO:0005524	molecular function	FK506 binding	gi|642931867|ref|XP	008196761.1|PREDICTED: 46 kDa FK506-binding nuclear protein [Tribolium castaneum]	128	99.7525
AAEL013075-RA	GO:0000166	biological process	histone peptidyl-prolyl isomerization	gi|642931867|ref|XP	008196761.1|PREDICTED: 46 kDa FK506-binding nuclear protein [Tribolium castaneum]	128	99.7525
AAEL013075-RA	GO:0005524	molecular function	isomerase activity	gi|642931867|ref|XP	008196761.1|PREDICTED: 46 kDa FK506-binding nuclear protein [Tribolium castaneum]	128	99.7525
AAEL013075-RA	GO:0000166	cellular component	nucleolus	gi|642931867|ref|XP	008196761.1|PREDICTED: 46 kDa FK506-binding nuclear protein [Tribolium castaneum]	128	99.7525
AAEL013075-RA	GO:0030730	molecular function	peptidyl-prolyl cis-trans isomerase activity	gi|749784138|ref|XP	011145970.1|PREDICTED: 46 kDa FK506-binding nuclear protein [Harpegnathos saltator]	128	100.523
AAEL013075-RA	GO:0016740	biological process	protein folding	gi|749784138|ref|XP	011145970.1|PREDICTED: 46 kDa FK506-binding nuclear protein [Harpegnathos saltator]	128	100.523
AAEL013075-RA	GO:0008152	biological process	protein peptidyl-prolyl isomerization	gi|749784138|ref|XP	011145970.1|PREDICTED: 46 kDa FK506-binding nuclear protein [Harpegnathos saltator]	128	100.523
AAEL013075-RA	GO:0045454	molecular function	isomerase activity	gi|749784138|ref|XP	011145970.1|PREDICTED: 46 kDa FK506-binding nuclear protein [Harpegnathos saltator]	128	100.523
AAEL013075-RA	GO:0005524	molecular function	peptidyl-prolyl cis-trans isomerase activity	gi|759034342|ref|XP	011333273.1|PREDICTED: 46 kDa FK506-binding nuclear protein [Cerapachys biroi]	128	100.523
AAEL013075-RA	GO:0000166	biological process	protein folding	gi|759034342|ref|XP	011333273.1|PREDICTED: 46 kDa FK506-binding nuclear protein [Cerapachys biroi]	128	100.523
AAEL013075-RA	GO:0005524	biological process	protein peptidyl-prolyl isomerization	gi|759034342|ref|XP	011333273.1|PREDICTED: 46 kDa FK506-binding nuclear protein [Cerapachys biroi]	128	100.523
AAEL013075-RA	GO:0000166	molecular function	isomerase activity	gi|759034342|ref|XP	011333273.1|PREDICTED: 46 kDa FK506-binding nuclear protein [Cerapachys biroi]	128	100.523
AAEL013075-RA	GO:0005524	biological process	peptidyl-proline modification	gi|158285620|ref|XP	308400.4|AGAP007473-PA [Anopheles gambiae str. PEST]	128	120.168
AAEL013075-RA	GO:0000166	molecular function	peptidyl-prolyl cis-trans isomerase activity	gi|158285620|ref|XP	308400.4|AGAP007473-PA [Anopheles gambiae str. PEST]	128	120.168
AAEL013075-RA	GO:0003674	biological process	protein folding	gi|158285620|ref|XP	308400.4|AGAP007473-PA [Anopheles gambiae str. PEST]	128	120.168
AAEL013075-RA	GO:0016021	molecular function	FK506 binding	gi|158285620|ref|XP	308400.4|AGAP007473-PA [Anopheles gambiae str. PEST]	128	120.168
AAEL013075-RA	GO:0008150	biological process	histone peptidyl-prolyl isomerization	gi|158285620|ref|XP	308400.4|AGAP007473-PA [Anopheles gambiae str. PEST]	128	120.168
AAEL013075-RA	GO:0003674	molecular function	isomerase activity	gi|158285620|ref|XP	308400.4|AGAP007473-PA [Anopheles gambiae str. PEST]	128	120.168
AAEL013075-RA	GO:0016021	cellular component	nucleolus	gi|158285620|ref|XP	308400.4|AGAP007473-PA [Anopheles gambiae str. PEST]	128	120.168
AAEL013075-RA	GO:0005575	biological process	peptidyl-proline modification	gi|668464327|gb|KFB	51688.1|AGAP007473-PA-like protein [Anopheles sinensis]	128	111.309
AAEL013075-RA	GO:0003723	molecular function	peptidyl-prolyl cis-trans isomerase activity	gi|668464327|gb|KFB	51688.1|AGAP007473-PA-like protein [Anopheles sinensis]	128	111.309
AAEL013075-RA	GO:0009629	biological process	protein folding	gi|668464327|gb|KFB	51688.1|AGAP007473-PA-like protein [Anopheles sinensis]	128	111.309
AAEL013075-RA	GO:0042332	molecular function	FK506 binding	gi|668464327|gb|KFB	51688.1|AGAP007473-PA-like protein [Anopheles sinensis]	128	111.309
AAEL013075-RA	GO:0034976	biological process	histone peptidyl-prolyl isomerization	gi|668464327|gb|KFB	51688.1|AGAP007473-PA-like protein [Anopheles sinensis]	128	111.309
AAEL013075-RA	GO:0000166	cellular component	nucleolus	gi|668464327|gb|KFB	51688.1|AGAP007473-PA-like protein [Anopheles sinensis]	128	111.309
AAEL013075-RA	GO:0005575	biological process	peptidyl-proline modification	gi|568248630|gb|ETN	58469.1|46 kDa FK506-binding nuclear protein [Anopheles darlingi]	128	102.449
AAEL013075-RA	GO:0003674	molecular function	peptidyl-prolyl cis-trans isomerase activity	gi|568248630|gb|ETN	58469.1|46 kDa FK506-binding nuclear protein [Anopheles darlingi]	128	102.449
AAEL013075-RA	GO:0008150	biological process	protein folding	gi|568248630|gb|ETN	58469.1|46 kDa FK506-binding nuclear protein [Anopheles darlingi]	128	102.449
AAEL013075-RA	GO:0005575	molecular function	FK506 binding	gi|568248630|gb|ETN	58469.1|46 kDa FK506-binding nuclear protein [Anopheles darlingi]	128	102.449
AAEL013075-RA	GO:0003674	biological process	histone peptidyl-prolyl isomerization	gi|568248630|gb|ETN	58469.1|46 kDa FK506-binding nuclear protein [Anopheles darlingi]	128	102.449
AAEL013075-RA	GO:0008150	molecular function	isomerase activity	gi|568248630|gb|ETN	58469.1|46 kDa FK506-binding nuclear protein [Anopheles darlingi]	128	102.449
AAEL013075-RA	GO:0005575	cellular component	nucleolus	gi|568248630|gb|ETN	58469.1|46 kDa FK506-binding nuclear protein [Anopheles darlingi]	128	102.449
AAEL013410-RA	GO:0005524	cellular component	integral component of membrane	gi|170041659|ref|XP	001848572.1|transmembrane protein 70 [Culex quinquefasciatus]	227	293.508
AAEL013410-RA	GO:0005575	cellular component	integral component of membrane	gi|498959985|ref|XP	004524563.1|PREDICTED: transmembrane protein 70 homolog, mitochondrial [Ceratitis capitata]	227	213.386
AAEL013410-RA	GO:0031409	cellular component	integral component of membrane	gi|568251971|gb|ETN	61376.1|transmembrane protein 70 [Anopheles darlingi]	227	265.003
AAEL013410-RA	GO:0005509	cellular component	integral component of mitochondrial membrane	gi|28574956|ref|NP	648144.3|CG7506 [Drosophila melanogaster]	227	215.698
AAEL013410-RA	GO:0005509	molecular function	molecular function	gi|28574956|ref|NP	648144.3|CG7506 [Drosophila melanogaster]	227
AAEL013410-RA	GO:0005509	biological process	mitochondrial proton-transporting ATP synthase complex assembly	gi|28574956|ref|NP	648144.3|CG7506 [Drosophila melanogaster]	227	215.698
AAEL013494-RA	GO:0055114	cellular component	endomembrane system	gi|24666045|ref|NP	649000.1|CG7484 [Drosophila melanogaster]	166	197.208
AAEL013494-RA	GO:0016491	biological process	cell redox homeostasis	gi|24666045|ref|NP	649000.1|CG7484 [Drosophila melanogaster]	166	197.208
AAEL013494-RA	GO:0008152	molecular function	disulfide oxidoreductase activity	gi|24666045|ref|NP	649000.1|CG7484 [Drosophila melanogaster]	166	197.208
AAEL013494-RA	GO:0042302	cellular component	endoplasmic reticulum	gi|24666045|ref|NP	649000.1|CG7484 [Drosophila melanogaster]	166	197.208
AAEL013494-RA	GO:0042302	cellular component	nucleus	gi|24666045|ref|NP	649000.1|CG7484 [Drosophila melanogaster]	166	197.208
AAEL014318-RA	GO:0006497	cellular component	integral component of membrane	gi|665409916|ref|NP	001286942.1|Msr-110, isoform D [Drosophila melanogaster]	531	236.884
AAEL014318-RA	GO:0005509	cellular component	integral component of membrane	gi|21355467|ref|NP	647973.1|Msr-110, isoform B [Drosophila melanogaster]	531	231.491
AAEL014318-RA	GO:0005272	molecular function	molecular	gi|21355467|ref|NP	647973.1|Msr-110, isoform B [Drosophila melanogaster]	531
AAEL014318-RA	GO:0016020	biological process	biological	gi|21355467|ref|NP	647973.1|Msr-110, isoform B [Drosophila melanogaster]	531
AAEL014318-RA	GO:0034765	molecular function	molecular	gi|665409916|ref|NP	001286942.1|Msr-110, isoform D [Drosophila melanogaster]	531
AAEL014318-RA	GO:0035725	biological process	biological	gi|665409916|ref|NP	001286942.1|Msr-110, isoform D [Drosophila melanogaster]	531
AAEL014492-RA	GO:0006811	molecular function	molecular	gi|24646457|ref|NP	524942.1|lethal (3) 87Df [Drosophila melanogaster]	124
AAEL014492-RA	GO:0006810	biological process	biological	gi|24646457|ref|NP	524942.1|lethal (3) 87Df [Drosophila melanogaster]	124
AAEL014492-RA	GO:0034765	cellular component	cellular	gi|24646457|ref|NP	524942.1|lethal (3) 87Df [Drosophila melanogaster]	124
AAEL014999-RA	GO:0005524	molecular function	RNA binding	gi|281365675|ref|NP	001163350.1|alan shepard, isoform E [Drosophila melanogaster]	226	247.284
AAEL014999-RA	GO:0000166	biological process	response to gravity	gi|281365675|ref|NP	001163350.1|alan shepard, isoform E [Drosophila melanogaster]	226	247.284
AAEL014999-RA	GO:0005524	biological process	gravitaxis	gi|281365675|ref|NP	001163350.1|alan shepard, isoform E [Drosophila melanogaster]	226	247.284
AAEL014999-RA	GO:0000166	biological process	response to endoplasmic reticulum stress	gi|281365675|ref|NP	001163350.1|alan shepard, isoform E [Drosophila melanogaster]	226	247.284
AAEL014999-RA	GO:0005524	molecular function	nucleotide binding	gi|281365675|ref|NP	001163350.1|alan shepard, isoform E [Drosophila melanogaster]	226	247.284
AAEL014999-RA	GO:0000166	molecular function	mRNA binding	gi|281365675|ref|NP	001163350.1|alan shepard, isoform E [Drosophila melanogaster]	226	247.284
AAEL014999-RA	GO:0000166	molecular function	RNA binding	gi|442630336|ref|NP	001261439.1|alan shepard, isoform H [Drosophila melanogaster]	226	247.284
AAEL014999-RA	GO:0005524	biological process	response to gravity	gi|442630336|ref|NP	001261439.1|alan shepard, isoform H [Drosophila melanogaster]	226	247.284
AAEL014999-RA	GO:0000166	biological process	gravitaxis	gi|442630336|ref|NP	001261439.1|alan shepard, isoform H [Drosophila melanogaster]	226	247.284
AAEL014999-RA	GO:0055114	biological process	response to endoplasmic reticulum stress	gi|442630336|ref|NP	001261439.1|alan shepard, isoform H [Drosophila melanogaster]	226	247.284
AAEL014999-RA	GO:0005524	molecular function	nucleotide binding	gi|442630336|ref|NP	001261439.1|alan shepard, isoform H [Drosophila melanogaster]	226	247.284
AAEL014999-RA	GO:0016491	molecular function	mRNA binding	gi|442630336|ref|NP	001261439.1|alan shepard, isoform H [Drosophila melanogaster]	226	247.284
AAEL014999-RA	GO:0006952	molecular function	RNA binding	gi|198465625|ref|XP	001353703.2|GA16892 [Drosophila pseudoobscura pseudoobscura]	226	262.307
AAEL014999-RA	GO:0003674	molecular function	nucleic acid binding	gi|198465625|ref|XP	001353703.2|GA16892 [Drosophila pseudoobscura pseudoobscura]	226	262.307
AAEL014999-RA	GO:0008150	molecular function	nucleotide binding	gi|198465625|ref|XP	001353703.2|GA16892 [Drosophila pseudoobscura pseudoobscura]	226	262.307
AAEL014999-RA	GO:0005739	molecular function	RNA binding	gi|157115109|ref|XP	001658116.1|AAEL007091-PA, partial [Aedes aegypti]	226	415.616
AAEL014999-RA	GO:0005740	molecular function	nucleic acid binding	gi|157115109|ref|XP	001658116.1|AAEL007091-PA, partial [Aedes aegypti]	226	415.616
AAEL014999-RA	GO:0022857	molecular function	nucleotide binding	gi|157115109|ref|XP	001658116.1|AAEL007091-PA, partial [Aedes aegypti]	226	415.616
AAEL014999-RA	GO:0003755	molecular function	RNA binding	gi|158295086|ref|XP	001688763.1|AGAP005964-PA [Anopheles gambiae str. PEST]	226	334.724
AAEL014999-RA	GO:0006457	molecular function	nucleic acid binding	gi|158295086|ref|XP	001688763.1|AGAP005964-PA [Anopheles gambiae str. PEST]	226	334.724
AAEL014999-RA	GO:0005528	molecular function	nucleotide binding	gi|158295086|ref|XP	001688763.1|AGAP005964-PA [Anopheles gambiae str. PEST]	226	334.724
AAEL014999-RA	GO:0005524	molecular function	RNA binding	gi|170045947|ref|XP	001850551.1|single-stranded DNA-binding protein mssp-1 [Culex quinquefasciatus]	226	376.711
AAEL014999-RA	GO:0000166	molecular function	nucleic acid binding	gi|170045947|ref|XP	001850551.1|single-stranded DNA-binding protein mssp-1 [Culex quinquefasciatus]	226	376.711
AAEL014999-RA	GO:0005524	molecular function	nucleotide binding	gi|170045947|ref|XP	001850551.1|single-stranded DNA-binding protein mssp-1 [Culex quinquefasciatus]	226	376.711
AAEL014999-RA	GO:0000166	molecular function	DNA binding	gi|170045947|ref|XP	001850551.1|single-stranded DNA-binding protein mssp-1 [Culex quinquefasciatus]	226	376.711
AAEL014999-RA	GO:0035220	molecular function	RNA binding	gi|194866955|ref|XP	001971976.1|GG14139 [Drosophila erecta]	226	260.381
AAEL014999-RA	GO:0031672	molecular function	nucleic acid binding	gi|194866955|ref|XP	001971976.1|GG14139 [Drosophila erecta]	226	260.381
AAEL014999-RA	GO:0030241	biological process	response to gravity	gi|194866955|ref|XP	001971976.1|GG14139 [Drosophila erecta]	226	260.381
AAEL014999-RA	GO:0016740	molecular function	nucleotide binding	gi|194866955|ref|XP	001971976.1|GG14139 [Drosophila erecta]	226	260.381
AAEL014999-RA	GO:0016021	molecular function	RNA binding	gi|195014142|ref|XP	001983966.1|GH15273 [Drosophila grimshawi]	226	254.603
AAEL014999-RA	GO:0016020	molecular function	nucleic acid binding	gi|195014142|ref|XP	001983966.1|GH15273 [Drosophila grimshawi]	226	254.603
AAEL014999-RA	GO:0005743	biological process	response to gravity	gi|195014142|ref|XP	001983966.1|GH15273 [Drosophila grimshawi]	226	254.603
AAEL014999-RA	GO:0005739	molecular function	nucleotide binding	gi|195014142|ref|XP	001983966.1|GH15273 [Drosophila grimshawi]	226	254.603
AAEL014999-RA	GO:0003676	molecular function	RNA binding	gi|195127381|ref|XP	002008147.1|GI11982 [Drosophila mojavensis]	226	251.906
AAEL014999-RA	GO:0016788	molecular function	nucleic acid binding	gi|195127381|ref|XP	002008147.1|GI11982 [Drosophila mojavensis]	226	251.906
AAEL014999-RA	GO:0008152	biological process	response to gravity	gi|195127381|ref|XP	002008147.1|GI11982 [Drosophila mojavensis]	226	251.906
AAEL014999-RA	GO:0003676	molecular function	nucleotide binding	gi|195127381|ref|XP	002008147.1|GI11982 [Drosophila mojavensis]	226	251.906
AAEL014999-RA	GO:0008152	molecular function	RNA binding	gi|195376319|ref|XP	002046944.1|GJ12205 [Drosophila virilis]	226	258.84
AAEL014999-RA	GO:0008903	molecular function	nucleic acid binding	gi|195376319|ref|XP	002046944.1|GJ12205 [Drosophila virilis]	226	258.84
AAEL014999-RA	GO:0016853	biological process	response to gravity	gi|195376319|ref|XP	002046944.1|GJ12205 [Drosophila virilis]	226	258.84
AAEL014999-RA	GO:0008152	molecular function	nucleotide binding	gi|195376319|ref|XP	002046944.1|GJ12205 [Drosophila virilis]	226	258.84
AAEL014999-RA	GO:0008150	molecular function	RNA binding	gi|195427966|ref|XP	002062046.1|GK17327 [Drosophila willistoni]	226	262.307
AAEL014999-RA	GO:0005886	molecular function	nucleic acid binding	gi|195427966|ref|XP	002062046.1|GK17327 [Drosophila willistoni]	226	262.307
AAEL014999-RA	GO:0012505	biological process	response to gravity	gi|195427966|ref|XP	002062046.1|GK17327 [Drosophila willistoni]	226	262.307
AAEL014999-RA	GO:0045454	molecular function	nucleotide binding	gi|195427966|ref|XP	002062046.1|GK17327 [Drosophila willistoni]	226	262.307
AAEL014999-RA	GO:0006810	molecular function	RNA binding	gi|195491940|ref|XP	002093780.1|GE20568 [Drosophila yakuba]	226	260.381
AAEL014999-RA	GO:0016021	molecular function	nucleic acid binding	gi|195491940|ref|XP	002093780.1|GE20568 [Drosophila yakuba]	226	260.381
AAEL014999-RA	GO:0016020	biological process	response to gravity	gi|195491940|ref|XP	002093780.1|GE20568 [Drosophila yakuba]	226	260.381
AAEL014999-RA	GO:0006810	molecular function	nucleotide binding	gi|195491940|ref|XP	002093780.1|GE20568 [Drosophila yakuba]	226	260.381
AAEL014999-RA	GO:0005575	molecular function	RNA binding	gi|158295088|ref|XP	316007.4|AGAP005964-PB [Anopheles gambiae str. PEST]	226	335.495
AAEL014999-RA	GO:0003723	molecular function	nucleic acid binding	gi|158295088|ref|XP	316007.4|AGAP005964-PB [Anopheles gambiae str. PEST]	226	335.495
AAEL014999-RA	GO:0003676	molecular function	nucleotide binding	gi|158295088|ref|XP	316007.4|AGAP005964-PB [Anopheles gambiae str. PEST]	226	335.495
AAEL014999-RA	GO:0005244	molecular function	RNA binding	gi|442630338|ref|NP	729057.3|alan shepard, isoform I [Drosophila melanogaster]	226	247.284
AAEL014999-RA	GO:0016021	biological process	response to gravity	gi|442630338|ref|NP	729057.3|alan shepard, isoform I [Drosophila melanogaster]	226	247.284
AAEL014999-RA	GO:0005272	biological process	gravitaxis	gi|442630338|ref|NP	729057.3|alan shepard, isoform I [Drosophila melanogaster]	226	247.284
AAEL014999-RA	GO:0016020	biological process	response to endoplasmic reticulum stress	gi|442630338|ref|NP	729057.3|alan shepard, isoform I [Drosophila melanogaster]	226	247.284
AAEL014999-RA	GO:0006814	molecular function	nucleotide binding	gi|442630338|ref|NP	729057.3|alan shepard, isoform I [Drosophila melanogaster]	226	247.284
AAEL014999-RA	GO:0006811	molecular function	mRNA binding	gi|442630338|ref|NP	729057.3|alan shepard, isoform I [Drosophila melanogaster]	226	247.284
AAEL014999-RA	GO:0005244	molecular function	RNA binding	gi|251765112|sp|B4LFQ9.2|SHEP	DROVIRecName: Full=Protein alan shepard [Drosophila virilis]	226	256.144
AAEL014999-RA	GO:0016021	molecular function	nucleic acid binding	gi|251765112|sp|B4LFQ9.2|SHEP	DROVIRecName: Full=Protein alan shepard [Drosophila virilis]	226	256.144
AAEL014999-RA	GO:0005272	biological process	response to gravity	gi|251765112|sp|B4LFQ9.2|SHEP	DROVIRecName: Full=Protein alan shepard [Drosophila virilis]	226	256.144
AAEL014999-RA	GO:0016020	molecular function	nucleotide binding	gi|251765112|sp|B4LFQ9.2|SHEP	DROVIRecName: Full=Protein alan shepard [Drosophila virilis]	226	256.144
AAEL014999-RA	GO:0006814	molecular function	RNA binding	gi|251765113|sp|B4MM23.2|SHEP	DROWIRecName: Full=Protein alan shepard [Drosophila willistoni]	226	262.692
AAEL014999-RA	GO:0006811	molecular function	nucleic acid binding	gi|251765113|sp|B4MM23.2|SHEP	DROWIRecName: Full=Protein alan shepard [Drosophila willistoni]	226	262.692
AAEL014999-RA	GO:0006810	biological process	response to gravity	gi|251765113|sp|B4MM23.2|SHEP	DROWIRecName: Full=Protein alan shepard [Drosophila willistoni]	226	262.692
AAEL014999-RA	GO:0034765	molecular function	nucleotide binding	gi|251765113|sp|B4MM23.2|SHEP	DROWIRecName: Full=Protein alan shepard [Drosophila willistoni]	226	262.692
AAEL014999-RA	GO:0035725	molecular function	molecular function	gi|194866955|ref|XP	001971976.1|GG14139 [Drosophila erecta]	226
AAEL014999-RA	GO:0001518	cellular component	cellular component	gi|194866955|ref|XP	001971976.1|GG14139 [Drosophila erecta]	226
AAEL014999-RA	GO:0055085	molecular function	molecular function	gi|195014142|ref|XP	001983966.1|GH15273 [Drosophila grimshawi]	226
AAEL014999-RA	GO:0005248	cellular component	cellular component	gi|195014142|ref|XP	001983966.1|GH15273 [Drosophila grimshawi]	226
AAEL014999-RA	GO:0034220	molecular function	molecular	gi|195127381|ref|XP	002008147.1|GI11982 [Drosophila mojavensis]	226
AAEL014999-RA	GO:0005216	cellular component	cellular	gi|195127381|ref|XP	002008147.1|GI11982 [Drosophila mojavensis]	226
AAEL014999-RA	GO:0005244	molecular function	molecular	gi|195376319|ref|XP	002046944.1|GJ12205 [Drosophila virilis]	226
AAEL014999-RA	GO:0016021	cellular component	cellular	gi|195376319|ref|XP	002046944.1|GJ12205 [Drosophila virilis]	226
AAEL014999-RA	GO:0006814	molecular function	molecular	gi|195427966|ref|XP	002062046.1|GK17327 [Drosophila willistoni]	226
AAEL014999-RA	GO:0016020	cellular component	cellular	gi|195427966|ref|XP	002062046.1|GK17327 [Drosophila willistoni]	226
AAEL014999-RA	GO:0006811	molecular function	molecular	gi|195491940|ref|XP	002093780.1|GE20568 [Drosophila yakuba]	226
AAEL014999-RA	GO:0006810	cellular component	cellular	gi|195491940|ref|XP	002093780.1|GE20568 [Drosophila yakuba]	226
AAEL014999-RA	GO:0005248	molecular function	molecular	gi|251765112|sp|B4LFQ9.2|SHEP	DROVIRecName: Full=Protein alan shepard [Drosophila virilis]	226
AAEL014999-RA	GO:0034220	cellular component	cellular	gi|251765112|sp|B4LFQ9.2|SHEP	DROVIRecName: Full=Protein alan shepard [Drosophila virilis]	226
AAEL014999-RA	GO:0005216	molecular function	molecular	gi|251765113|sp|B4MM23.2|SHEP	DROWIRecName: Full=Protein alan shepard [Drosophila willistoni]	226
AAEL014999-RA	GO:0005244	cellular component	cellular	gi|251765113|sp|B4MM23.2|SHEP	DROWIRecName: Full=Protein alan shepard [Drosophila willistoni]	226
AAEL014999-RA	GO:0001518	cellular component	cellular	gi|281365675|ref|NP	001163350.1|alan shepard, isoform E [Drosophila melanogaster]	226
AAEL014999-RA	GO:0055085	cellular component	cellular	gi|442630336|ref|NP	001261439.1|alan shepard, isoform H [Drosophila melanogaster]	226
AAEL014999-RA	GO:0005248	cellular component	cellular	gi|442630338|ref|NP	729057.3|alan shepard, isoform I [Drosophila melanogaster]	226
AAEL014999-RA	GO:0008302	molecular function	RNA binding	gi|568256655|gb|ETN	65124.1|single-stranded DNA-binding protein mssp-1 [Anopheles darlingi]	226	340.502
AAEL014999-RA	GO:0035182	molecular function	nucleic acid binding	gi|568256655|gb|ETN	65124.1|single-stranded DNA-binding protein mssp-1 [Anopheles darlingi]	226	340.502
AAEL014999-RA	GO:0003674	molecular function	nucleotide binding	gi|568256655|gb|ETN	65124.1|single-stranded DNA-binding protein mssp-1 [Anopheles darlingi]	226	340.502
AAEL014999-RA	GO:0048812	molecular function	DNA binding	gi|568256655|gb|ETN	65124.1|single-stranded DNA-binding protein mssp-1 [Anopheles darlingi]	226	340.502
AAEL014999-RA	GO:0005575	molecular function	RNA binding	gi|668455620|gb|KFB	43891.1|AGAP005964-PA-like protein [Anopheles sinensis]	226	332.028
AAEL014999-RA	GO:0005549	molecular function	nucleic acid binding	gi|668455620|gb|KFB	43891.1|AGAP005964-PA-like protein [Anopheles sinensis]	226	332.028
AAEL014999-RA	GO:0005549	molecular function	nucleotide binding	gi|668455620|gb|KFB	43891.1|AGAP005964-PA-like protein [Anopheles sinensis]	226	332.028
AAEL015344-RA	GO:0005524	molecular function	voltage-gated sodium channel activity	gi|386768624|ref|NP	001246510.1|Na channel protein 60E, isoform L [Drosophila melanogaster]	742	109.383
AAEL015344-RA	GO:0000166	molecular function	voltage-gated cation channel activity	gi|386768624|ref|NP	001246510.1|Na channel protein 60E, isoform L [Drosophila melanogaster]	742	109.383
AAEL015344-RA	GO:0005524	biological process	sodium ion transport	gi|386768624|ref|NP	001246510.1|Na channel protein 60E, isoform L [Drosophila melanogaster]	742	109.383
AAEL015344-RA	GO:0000166	cellular component	voltage-gated sodium channel complex	gi|386768624|ref|NP	001246510.1|Na channel protein 60E, isoform L [Drosophila melanogaster]	742	109.383
AAEL015344-RA	GO:0005524	biological process	olfactory behavior	gi|386768624|ref|NP	001246510.1|Na channel protein 60E, isoform L [Drosophila melanogaster]	742	109.383
AAEL015344-RA	GO:0000166	biological process	sodium ion transmembrane transport	gi|386768624|ref|NP	001246510.1|Na channel protein 60E, isoform L [Drosophila melanogaster]	742	109.383
AAEL015344-RA	GO:0005524	cellular component	plasma membrane	gi|386768624|ref|NP	001246510.1|Na channel protein 60E, isoform L [Drosophila melanogaster]	742	109.383
AAEL015344-RA	GO:0016853	molecular function	ion channel activity	gi|157135231|ref|XP	001663440.1|AAEL013277-PA, partial [Aedes aegypti]	742	142.895
AAEL015344-RA	GO:0005730	molecular function	voltage-gated ion channel activity	gi|157135231|ref|XP	001663440.1|AAEL013277-PA, partial [Aedes aegypti]	742	142.895
AAEL015344-RA	GO:0018208	cellular component	integral component of membrane	gi|157135231|ref|XP	001663440.1|AAEL013277-PA, partial [Aedes aegypti]	742	142.895
AAEL015344-RA	GO:0003755	molecular function	sodium channel activity	gi|157135231|ref|XP	001663440.1|AAEL013277-PA, partial [Aedes aegypti]	742	142.895
AAEL015344-RA	GO:0006457	cellular component	membrane	gi|157135231|ref|XP	001663440.1|AAEL013277-PA, partial [Aedes aegypti]	742	142.895
AAEL015344-RA	GO:0005528	biological process	sodium ion transport	gi|157135231|ref|XP	001663440.1|AAEL013277-PA, partial [Aedes aegypti]	742	142.895
AAEL015344-RA	GO:0000412	biological process	ion transport	gi|157135231|ref|XP	001663440.1|AAEL013277-PA, partial [Aedes aegypti]	742	142.895
AAEL015344-RA	GO:0016853	biological process	transport	gi|157135231|ref|XP	001663440.1|AAEL013277-PA, partial [Aedes aegypti]	742	142.895
AAEL015344-RA	GO:0005730	biological process	regulation of ion transmembrane transport	gi|157135231|ref|XP	001663440.1|AAEL013277-PA, partial [Aedes aegypti]	742	142.895
AAEL015344-RA	GO:0018208	biological process	sodium ion transmembrane transport	gi|157135231|ref|XP	001663440.1|AAEL013277-PA, partial [Aedes aegypti]	742	142.895
AAEL015344-RA	GO:0003755	cellular component	voltage-gated sodium channel complex	gi|157135231|ref|XP	001663440.1|AAEL013277-PA, partial [Aedes aegypti]	742	142.895
AAEL015344-RA	GO:0006457	biological process	transmembrane transport	gi|157135231|ref|XP	001663440.1|AAEL013277-PA, partial [Aedes aegypti]	742	142.895
AAEL015344-RA	GO:0005528	molecular function	voltage-gated sodium channel activity	gi|157135231|ref|XP	001663440.1|AAEL013277-PA, partial [Aedes aegypti]	742	142.895
AAEL015344-RA	GO:0000412	biological process	ion transmembrane transport	gi|157135231|ref|XP	001663440.1|AAEL013277-PA, partial [Aedes aegypti]	742	142.895
AAEL015344-RA	GO:0003755	molecular function	ion channel activity	gi|170037578|ref|XP	001846634.1|voltage-gated sodium channel [Culex quinquefasciatus]	742	942.954
AAEL015344-RA	GO:0006457	cellular component	integral component of membrane	gi|170037578|ref|XP	001846634.1|voltage-gated sodium channel [Culex quinquefasciatus]	742	942.954
AAEL015344-RA	GO:0005528	biological process	sodium ion transport	gi|170037578|ref|XP	001846634.1|voltage-gated sodium channel [Culex quinquefasciatus]	742	942.954
AAEL015344-RA	GO:0000412	cellular component	membrane	gi|170037578|ref|XP	001846634.1|voltage-gated sodium channel [Culex quinquefasciatus]	742	942.954
AAEL015344-RA	GO:0016853	biological process	ion transport	gi|170037578|ref|XP	001846634.1|voltage-gated sodium channel [Culex quinquefasciatus]	742	942.954
AAEL015344-RA	GO:0005730	biological process	transport	gi|170037578|ref|XP	001846634.1|voltage-gated sodium channel [Culex quinquefasciatus]	742	942.954
AAEL015344-RA	GO:0005524	biological process	sodium ion transmembrane transport	gi|170037578|ref|XP	001846634.1|voltage-gated sodium channel [Culex quinquefasciatus]	742	942.954
AAEL015344-RA	GO:0000166	biological process	transmembrane transport	gi|170037578|ref|XP	001846634.1|voltage-gated sodium channel [Culex quinquefasciatus]	742	942.954
AAEL015344-RA	GO:0005524	molecular function	voltage-gated sodium channel activity	gi|170037578|ref|XP	001846634.1|voltage-gated sodium channel [Culex quinquefasciatus]	742	942.954
AAEL015344-RA	GO:0000166	biological process	ion transmembrane transport	gi|170037578|ref|XP	001846634.1|voltage-gated sodium channel [Culex quinquefasciatus]	742	942.954
AAEL015344-RA	GO:0008152	molecular function	ion channel activity	gi|194756288|ref|XP	001960411.1|GF13350 [Drosophila ananassae]	742	113.62
AAEL015344-RA	GO:0016787	molecular function	voltage-gated ion channel activity	gi|194756288|ref|XP	001960411.1|GF13350 [Drosophila ananassae]	742	113.62
AAEL015344-RA	GO:0008152	cellular component	integral component of membrane	gi|194756288|ref|XP	001960411.1|GF13350 [Drosophila ananassae]	742	113.62
AAEL015344-RA	GO:0016787	molecular function	sodium channel activity	gi|194756288|ref|XP	001960411.1|GF13350 [Drosophila ananassae]	742	113.62
AAEL015344-RA	GO:0008152	cellular component	membrane	gi|194756288|ref|XP	001960411.1|GF13350 [Drosophila ananassae]	742	113.62
AAEL015344-RA	GO:0022416	biological process	sodium ion transport	gi|194756288|ref|XP	001960411.1|GF13350 [Drosophila ananassae]	742	113.62
AAEL015344-RA	GO:0035220	biological process	ion transport	gi|194756288|ref|XP	001960411.1|GF13350 [Drosophila ananassae]	742	113.62
AAEL015344-RA	GO:0031672	biological process	transport	gi|194756288|ref|XP	001960411.1|GF13350 [Drosophila ananassae]	742	113.62
AAEL015344-RA	GO:0030241	biological process	regulation of ion transmembrane transport	gi|194756288|ref|XP	001960411.1|GF13350 [Drosophila ananassae]	742	113.62
AAEL015344-RA	GO:0022416	biological process	sodium ion transmembrane transport	gi|194756288|ref|XP	001960411.1|GF13350 [Drosophila ananassae]	742	113.62
AAEL015344-RA	GO:0035220	cellular component	voltage-gated sodium channel complex	gi|194756288|ref|XP	001960411.1|GF13350 [Drosophila ananassae]	742	113.62
AAEL015344-RA	GO:0031672	biological process	transmembrane transport	gi|194756288|ref|XP	001960411.1|GF13350 [Drosophila ananassae]	742	113.62
AAEL015344-RA	GO:0030241	molecular function	voltage-gated sodium channel activity	gi|194756288|ref|XP	001960411.1|GF13350 [Drosophila ananassae]	742	113.62
AAEL015344-RA	GO:0022416	biological process	ion transmembrane transport	gi|194756288|ref|XP	001960411.1|GF13350 [Drosophila ananassae]	742	113.62
AAEL015344-RA	GO:0005739	molecular function	ion channel activity	gi|194886829|ref|XP	001976692.1|GG23017 [Drosophila erecta]	742	109.768
AAEL015344-RA	GO:0016021	molecular function	voltage-gated ion channel activity	gi|194886829|ref|XP	001976692.1|GG23017 [Drosophila erecta]	742	109.768
AAEL015344-RA	GO:0016020	cellular component	integral component of membrane	gi|194886829|ref|XP	001976692.1|GG23017 [Drosophila erecta]	742	109.768
AAEL015344-RA	GO:0005743	molecular function	sodium channel activity	gi|194886829|ref|XP	001976692.1|GG23017 [Drosophila erecta]	742	109.768
AAEL015344-RA	GO:0005739	cellular component	membrane	gi|194886829|ref|XP	001976692.1|GG23017 [Drosophila erecta]	742	109.768
AAEL015344-RA	GO:0016021	biological process	sodium ion transport	gi|194886829|ref|XP	001976692.1|GG23017 [Drosophila erecta]	742	109.768
AAEL015344-RA	GO:0016020	biological process	ion transport	gi|194886829|ref|XP	001976692.1|GG23017 [Drosophila erecta]	742	109.768
AAEL015344-RA	GO:0005743	biological process	transport	gi|194886829|ref|XP	001976692.1|GG23017 [Drosophila erecta]	742	109.768
AAEL015344-RA	GO:0005739	biological process	regulation of ion transmembrane transport	gi|194886829|ref|XP	001976692.1|GG23017 [Drosophila erecta]	742	109.768
AAEL015344-RA	GO:0016021	biological process	sodium ion transmembrane transport	gi|194886829|ref|XP	001976692.1|GG23017 [Drosophila erecta]	742	109.768
AAEL015344-RA	GO:0016020	cellular component	voltage-gated sodium channel complex	gi|194886829|ref|XP	001976692.1|GG23017 [Drosophila erecta]	742	109.768
AAEL015344-RA	GO:0005743	biological process	transmembrane transport	gi|194886829|ref|XP	001976692.1|GG23017 [Drosophila erecta]	742	109.768
AAEL015344-RA	GO:0005739	molecular function	voltage-gated sodium channel activity	gi|194886829|ref|XP	001976692.1|GG23017 [Drosophila erecta]	742	109.768
AAEL015344-RA	GO:0016021	biological process	ion transmembrane transport	gi|194886829|ref|XP	001976692.1|GG23017 [Drosophila erecta]	742	109.768
AAEL015344-RA	GO:0016021	molecular function	ion channel activity	gi|195029359|ref|XP	001987541.1|GH19909 [Drosophila grimshawi]	742	111.309
AAEL015344-RA	GO:0016020	molecular function	voltage-gated ion channel activity	gi|195029359|ref|XP	001987541.1|GH19909 [Drosophila grimshawi]	742	111.309
AAEL015344-RA	GO:0005743	cellular component	integral component of membrane	gi|195029359|ref|XP	001987541.1|GH19909 [Drosophila grimshawi]	742	111.309
AAEL015344-RA	GO:0005739	molecular function	sodium channel activity	gi|195029359|ref|XP	001987541.1|GH19909 [Drosophila grimshawi]	742	111.309
AAEL015344-RA	GO:0016021	cellular component	membrane	gi|195029359|ref|XP	001987541.1|GH19909 [Drosophila grimshawi]	742	111.309
AAEL015344-RA	GO:0016020	biological process	sodium ion transport	gi|195029359|ref|XP	001987541.1|GH19909 [Drosophila grimshawi]	742	111.309
AAEL015344-RA	GO:0005743	biological process	ion transport	gi|195029359|ref|XP	001987541.1|GH19909 [Drosophila grimshawi]	742	111.309
AAEL015344-RA	GO:0005739	biological process	transport	gi|195029359|ref|XP	001987541.1|GH19909 [Drosophila grimshawi]	742	111.309
AAEL015344-RA	GO:0016021	biological process	regulation of ion transmembrane transport	gi|195029359|ref|XP	001987541.1|GH19909 [Drosophila grimshawi]	742	111.309
AAEL015344-RA	GO:0016020	biological process	sodium ion transmembrane transport	gi|195029359|ref|XP	001987541.1|GH19909 [Drosophila grimshawi]	742	111.309
AAEL015344-RA	GO:0005743	cellular component	voltage-gated sodium channel complex	gi|195029359|ref|XP	001987541.1|GH19909 [Drosophila grimshawi]	742	111.309
AAEL015344-RA	GO:0005739	biological process	transmembrane transport	gi|195029359|ref|XP	001987541.1|GH19909 [Drosophila grimshawi]	742	111.309
AAEL015344-RA	GO:0016021	molecular function	voltage-gated sodium channel activity	gi|195029359|ref|XP	001987541.1|GH19909 [Drosophila grimshawi]	742	111.309
AAEL015344-RA	GO:0016020	biological process	ion transmembrane transport	gi|195029359|ref|XP	001987541.1|GH19909 [Drosophila grimshawi]	742	111.309
AAEL015344-RA	GO:0008152	molecular function	ion channel activity	gi|195149447|ref|XP	002015669.1|GL11199 [Drosophila persimilis]	742	111.309
AAEL015344-RA	GO:0003676	molecular function	voltage-gated ion channel activity	gi|195149447|ref|XP	002015669.1|GL11199 [Drosophila persimilis]	742	111.309
AAEL015344-RA	GO:0016788	cellular component	integral component of membrane	gi|195149447|ref|XP	002015669.1|GL11199 [Drosophila persimilis]	742	111.309
AAEL015344-RA	GO:0008152	biological process	sodium ion transport	gi|195149447|ref|XP	002015669.1|GL11199 [Drosophila persimilis]	742	111.309
AAEL015344-RA	GO:0003676	cellular component	membrane	gi|195149447|ref|XP	002015669.1|GL11199 [Drosophila persimilis]	742	111.309
AAEL015344-RA	GO:0016788	biological process	ion transport	gi|195149447|ref|XP	002015669.1|GL11199 [Drosophila persimilis]	742	111.309
AAEL015344-RA	GO:0008152	biological process	transport	gi|195149447|ref|XP	002015669.1|GL11199 [Drosophila persimilis]	742	111.309
AAEL015344-RA	GO:0003676	biological process	regulation of ion transmembrane transport	gi|195149447|ref|XP	002015669.1|GL11199 [Drosophila persimilis]	742	111.309
AAEL015344-RA	GO:0016788	biological process	sodium ion transmembrane transport	gi|195149447|ref|XP	002015669.1|GL11199 [Drosophila persimilis]	742	111.309
AAEL015344-RA	GO:0008152	biological process	transmembrane transport	gi|195149447|ref|XP	002015669.1|GL11199 [Drosophila persimilis]	742	111.309
AAEL015344-RA	GO:0016787	molecular function	voltage-gated sodium channel activity	gi|195149447|ref|XP	002015669.1|GL11199 [Drosophila persimilis]	742	111.309
AAEL015344-RA	GO:0008152	biological process	ion transmembrane transport	gi|195149447|ref|XP	002015669.1|GL11199 [Drosophila persimilis]	742	111.309
AAEL015344-RA	GO:0016787	molecular function	ion channel activity	gi|195353312|ref|XP	002043149.1|GM11913 [Drosophila sechellia]	742	111.309
AAEL015344-RA	GO:0008152	molecular function	voltage-gated ion channel activity	gi|195353312|ref|XP	002043149.1|GM11913 [Drosophila sechellia]	742	111.309
AAEL015344-RA	GO:0016787	cellular component	integral component of membrane	gi|195353312|ref|XP	002043149.1|GM11913 [Drosophila sechellia]	742	111.309
AAEL015344-RA	GO:0008152	molecular function	sodium channel activity	gi|195353312|ref|XP	002043149.1|GM11913 [Drosophila sechellia]	742	111.309
AAEL015344-RA	GO:0016787	cellular component	membrane	gi|195353312|ref|XP	002043149.1|GM11913 [Drosophila sechellia]	742	111.309
AAEL015344-RA	GO:0008152	biological process	sodium ion transport	gi|195353312|ref|XP	002043149.1|GM11913 [Drosophila sechellia]	742	111.309
AAEL015344-RA	GO:0016787	biological process	ion transport	gi|195353312|ref|XP	002043149.1|GM11913 [Drosophila sechellia]	742	111.309
AAEL015344-RA	GO:0008152	biological process	transport	gi|195353312|ref|XP	002043149.1|GM11913 [Drosophila sechellia]	742	111.309
AAEL015344-RA	GO:0016787	biological process	regulation of ion transmembrane transport	gi|195353312|ref|XP	002043149.1|GM11913 [Drosophila sechellia]	742	111.309
AAEL015344-RA	GO:0008152	biological process	sodium ion transmembrane transport	gi|195353312|ref|XP	002043149.1|GM11913 [Drosophila sechellia]	742	111.309
AAEL015344-RA	GO:0016787	cellular component	voltage-gated sodium channel complex	gi|195353312|ref|XP	002043149.1|GM11913 [Drosophila sechellia]	742	111.309
AAEL015344-RA	GO:0008152	biological process	transmembrane transport	gi|195353312|ref|XP	002043149.1|GM11913 [Drosophila sechellia]	742	111.309
AAEL015344-RA	GO:0016320	molecular function	voltage-gated sodium channel activity	gi|195353312|ref|XP	002043149.1|GM11913 [Drosophila sechellia]	742	111.309
AAEL015344-RA	GO:0005484	biological process	ion transmembrane transport	gi|195353312|ref|XP	002043149.1|GM11913 [Drosophila sechellia]	742	111.309
AAEL015344-RA	GO:0016853	molecular function	ion channel activity	gi|195426640|ref|XP	002061419.1|GK20910 [Drosophila willistoni]	742	114.775
AAEL015344-RA	GO:0008152	molecular function	voltage-gated ion channel activity	gi|195426640|ref|XP	002061419.1|GK20910 [Drosophila willistoni]	742	114.775
AAEL015344-RA	GO:0008903	cellular component	integral component of membrane	gi|195426640|ref|XP	002061419.1|GK20910 [Drosophila willistoni]	742	114.775
AAEL015344-RA	GO:0016853	molecular function	sodium channel activity	gi|195426640|ref|XP	002061419.1|GK20910 [Drosophila willistoni]	742	114.775
AAEL015344-RA	GO:0008152	cellular component	membrane	gi|195426640|ref|XP	002061419.1|GK20910 [Drosophila willistoni]	742	114.775
AAEL015344-RA	GO:0008903	biological process	sodium ion transport	gi|195426640|ref|XP	002061419.1|GK20910 [Drosophila willistoni]	742	114.775
AAEL015344-RA	GO:0016853	biological process	ion transport	gi|195426640|ref|XP	002061419.1|GK20910 [Drosophila willistoni]	742	114.775
AAEL015344-RA	GO:0016021	biological process	transport	gi|195426640|ref|XP	002061419.1|GK20910 [Drosophila willistoni]	742	114.775
AAEL015344-RA	GO:0004930	biological process	regulation of ion transmembrane transport	gi|195426640|ref|XP	002061419.1|GK20910 [Drosophila willistoni]	742	114.775
AAEL015344-RA	GO:0004871	biological process	sodium ion transmembrane transport	gi|195426640|ref|XP	002061419.1|GK20910 [Drosophila willistoni]	742	114.775
AAEL015344-RA	GO:0016020	cellular component	voltage-gated sodium channel complex	gi|195426640|ref|XP	002061419.1|GK20910 [Drosophila willistoni]	742	114.775
AAEL015344-RA	GO:0007165	biological process	transmembrane transport	gi|195426640|ref|XP	002061419.1|GK20910 [Drosophila willistoni]	742	114.775
AAEL015344-RA	GO:0007186	molecular function	voltage-gated sodium channel activity	gi|195426640|ref|XP	002061419.1|GK20910 [Drosophila willistoni]	742	114.775
AAEL015344-RA	GO:0003674	biological process	ion transmembrane transport	gi|195426640|ref|XP	002061419.1|GK20910 [Drosophila willistoni]	742	114.775
AAEL015344-RA	GO:0016020	molecular function	ion channel activity	gi|195586581|ref|XP	002083052.1|GD11909 [Drosophila simulans]	742	110.923
AAEL015344-RA	GO:0006810	molecular function	voltage-gated ion channel activity	gi|195586581|ref|XP	002083052.1|GD11909 [Drosophila simulans]	742	110.923
AAEL015344-RA	GO:0016021	cellular component	integral component of membrane	gi|195586581|ref|XP	002083052.1|GD11909 [Drosophila simulans]	742	110.923
AAEL015344-RA	GO:0016020	molecular function	sodium channel activity	gi|195586581|ref|XP	002083052.1|GD11909 [Drosophila simulans]	742	110.923
AAEL015344-RA	GO:0006810	cellular component	membrane	gi|195586581|ref|XP	002083052.1|GD11909 [Drosophila simulans]	742	110.923
AAEL015344-RA	GO:0016021	biological process	sodium ion transport	gi|195586581|ref|XP	002083052.1|GD11909 [Drosophila simulans]	742	110.923
AAEL015344-RA	GO:0016020	biological process	ion transport	gi|195586581|ref|XP	002083052.1|GD11909 [Drosophila simulans]	742	110.923
AAEL015344-RA	GO:0006810	biological process	transport	gi|195586581|ref|XP	002083052.1|GD11909 [Drosophila simulans]	742	110.923
AAEL015344-RA	GO:0016021	biological process	regulation of ion transmembrane transport	gi|195586581|ref|XP	002083052.1|GD11909 [Drosophila simulans]	742	110.923
AAEL015344-RA	GO:0016020	biological process	sodium ion transmembrane transport	gi|195586581|ref|XP	002083052.1|GD11909 [Drosophila simulans]	742	110.923
AAEL015344-RA	GO:0006810	cellular component	voltage-gated sodium channel complex	gi|195586581|ref|XP	002083052.1|GD11909 [Drosophila simulans]	742	110.923
AAEL015344-RA	GO:0016021	biological process	transmembrane transport	gi|195586581|ref|XP	002083052.1|GD11909 [Drosophila simulans]	742	110.923
AAEL015344-RA	GO:0016020	molecular function	voltage-gated sodium channel activity	gi|195586581|ref|XP	002083052.1|GD11909 [Drosophila simulans]	742	110.923
AAEL015344-RA	GO:0006810	biological process	ion transmembrane transport	gi|195586581|ref|XP	002083052.1|GD11909 [Drosophila simulans]	742	110.923
AAEL015344-RA	GO:0016021	molecular function	ion channel activity	gi|198456218|ref|XP	002138202.1|GA24638 [Drosophila pseudoobscura pseudoobscura]	742	112.849
AAEL015344-RA	GO:0016020	molecular function	voltage-gated ion channel activity	gi|198456218|ref|XP	002138202.1|GA24638 [Drosophila pseudoobscura pseudoobscura]	742	112.849
AAEL015344-RA	GO:0006810	cellular component	integral component of membrane	gi|198456218|ref|XP	002138202.1|GA24638 [Drosophila pseudoobscura pseudoobscura]	742	112.849
AAEL015344-RA	GO:0008152	molecular function	sodium channel activity	gi|198456218|ref|XP	002138202.1|GA24638 [Drosophila pseudoobscura pseudoobscura]	742	112.849
AAEL015344-RA	GO:0008080	cellular component	membrane	gi|198456218|ref|XP	002138202.1|GA24638 [Drosophila pseudoobscura pseudoobscura]	742	112.849
AAEL015344-RA	GO:0008152	biological process	sodium ion transport	gi|198456218|ref|XP	002138202.1|GA24638 [Drosophila pseudoobscura pseudoobscura]	742	112.849
AAEL015344-RA	GO:0008080	biological process	ion transport	gi|198456218|ref|XP	002138202.1|GA24638 [Drosophila pseudoobscura pseudoobscura]	742	112.849
AAEL015344-RA	GO:0008152	biological process	transport	gi|198456218|ref|XP	002138202.1|GA24638 [Drosophila pseudoobscura pseudoobscura]	742	112.849
AAEL015344-RA	GO:0008080	biological process	regulation of ion transmembrane transport	gi|198456218|ref|XP	002138202.1|GA24638 [Drosophila pseudoobscura pseudoobscura]	742	112.849
AAEL015344-RA	GO:0008152	biological process	sodium ion transmembrane transport	gi|198456218|ref|XP	002138202.1|GA24638 [Drosophila pseudoobscura pseudoobscura]	742	112.849
AAEL015344-RA	GO:0008080	cellular component	voltage-gated sodium channel complex	gi|198456218|ref|XP	002138202.1|GA24638 [Drosophila pseudoobscura pseudoobscura]	742	112.849
AAEL015344-RA	GO:0008152	biological process	transmembrane transport	gi|198456218|ref|XP	002138202.1|GA24638 [Drosophila pseudoobscura pseudoobscura]	742	112.849
AAEL015344-RA	GO:0008080	molecular function	voltage-gated sodium channel activity	gi|198456218|ref|XP	002138202.1|GA24638 [Drosophila pseudoobscura pseudoobscura]	742	112.849
AAEL015344-RA	GO:0008152	biological process	ion transmembrane transport	gi|198456218|ref|XP	002138202.1|GA24638 [Drosophila pseudoobscura pseudoobscura]	742	112.849
AAEL015344-RA	GO:0008150	molecular function	ion channel activity	gi|158286307|ref|XP	308670.4|AGAP007086-PA [Anopheles gambiae str. PEST]	742	865.914
AAEL015344-RA	GO:0003723	molecular function	voltage-gated ion channel activity	gi|158286307|ref|XP	308670.4|AGAP007086-PA [Anopheles gambiae str. PEST]	742	865.914
AAEL015344-RA	GO:0003676	cellular component	integral component of membrane	gi|158286307|ref|XP	308670.4|AGAP007086-PA [Anopheles gambiae str. PEST]	742	865.914
AAEL015344-RA	GO:0000166	molecular function	sodium channel activity	gi|158286307|ref|XP	308670.4|AGAP007086-PA [Anopheles gambiae str. PEST]	742	865.914
AAEL015344-RA	GO:0003723	cellular component	membrane	gi|158286307|ref|XP	308670.4|AGAP007086-PA [Anopheles gambiae str. PEST]	742	865.914
AAEL015344-RA	GO:0003676	biological process	sodium ion transport	gi|158286307|ref|XP	308670.4|AGAP007086-PA [Anopheles gambiae str. PEST]	742	865.914
AAEL015344-RA	GO:0000166	biological process	ion transport	gi|158286307|ref|XP	308670.4|AGAP007086-PA [Anopheles gambiae str. PEST]	742	865.914
AAEL015344-RA	GO:0003677	biological process	transport	gi|158286307|ref|XP	308670.4|AGAP007086-PA [Anopheles gambiae str. PEST]	742	865.914
AAEL015344-RA	GO:0003723	biological process	regulation of ion transmembrane transport	gi|158286307|ref|XP	308670.4|AGAP007086-PA [Anopheles gambiae str. PEST]	742	865.914
AAEL015344-RA	GO:0003676	biological process	sodium ion transmembrane transport	gi|158286307|ref|XP	308670.4|AGAP007086-PA [Anopheles gambiae str. PEST]	742	865.914
AAEL015344-RA	GO:0000166	cellular component	voltage-gated sodium channel complex	gi|158286307|ref|XP	308670.4|AGAP007086-PA [Anopheles gambiae str. PEST]	742	865.914
AAEL015344-RA	GO:0003723	biological process	transmembrane transport	gi|158286307|ref|XP	308670.4|AGAP007086-PA [Anopheles gambiae str. PEST]	742	865.914
AAEL015344-RA	GO:0003676	molecular function	voltage-gated sodium channel activity	gi|158286307|ref|XP	308670.4|AGAP007086-PA [Anopheles gambiae str. PEST]	742	865.914
AAEL015344-RA	GO:0000166	biological process	ion transmembrane transport	gi|158286307|ref|XP	308670.4|AGAP007086-PA [Anopheles gambiae str. PEST]	742	865.914
AAEL015344-RA	GO:0005575	molecular function	ion channel activity	gi|668461006|gb|KFB	48601.1|AGAP007086-PA-like protein [Anopheles sinensis]	742	844.343
AAEL015344-RA	GO:0003723	biological process	sodium ion transport	gi|668461006|gb|KFB	48601.1|AGAP007086-PA-like protein [Anopheles sinensis]	742	844.343
AAEL015344-RA	GO:0003676	cellular component	membrane	gi|668461006|gb|KFB	48601.1|AGAP007086-PA-like protein [Anopheles sinensis]	742	844.343
AAEL015344-RA	GO:0009629	biological process	ion transport	gi|668461006|gb|KFB	48601.1|AGAP007086-PA-like protein [Anopheles sinensis]	742	844.343
AAEL015344-RA	GO:0003674	biological process	sodium ion transmembrane transport	gi|668461006|gb|KFB	48601.1|AGAP007086-PA-like protein [Anopheles sinensis]	742	844.343
AAEL015344-RA	GO:0000166	cellular component	voltage-gated sodium channel complex	gi|668461006|gb|KFB	48601.1|AGAP007086-PA-like protein [Anopheles sinensis]	742	844.343
AAEL015344-RA	GO:0005575	biological process	transmembrane transport	gi|668461006|gb|KFB	48601.1|AGAP007086-PA-like protein [Anopheles sinensis]	742	844.343
AAEL015344-RA	GO:0003723	molecular function	voltage-gated sodium channel activity	gi|668461006|gb|KFB	48601.1|AGAP007086-PA-like protein [Anopheles sinensis]	742	844.343
AAEL015344-RA	GO:0003676	biological process	ion transmembrane transport	gi|668461006|gb|KFB	48601.1|AGAP007086-PA-like protein [Anopheles sinensis]	742	844.343
AAEL015344-RA	GO:0034220	molecular function	ion channel activity	gi|568260246|gb|ETN	67999.1|Na channel protein 60E [Anopheles darlingi]	742	788.489
AAEL015344-RA	GO:0005216	molecular function	voltage-gated ion channel activity	gi|568260246|gb|ETN	67999.1|Na channel protein 60E [Anopheles darlingi]	742	788.489
AAEL015344-RA	GO:0005244	cellular component	integral component of membrane	gi|568260246|gb|ETN	67999.1|Na channel protein 60E [Anopheles darlingi]	742	788.489
AAEL015344-RA	GO:0016021	molecular function	sodium channel activity	gi|568260246|gb|ETN	67999.1|Na channel protein 60E [Anopheles darlingi]	742	788.489
AAEL015344-RA	GO:0005272	cellular component	membrane	gi|568260246|gb|ETN	67999.1|Na channel protein 60E [Anopheles darlingi]	742	788.489
AAEL015344-RA	GO:0016020	biological process	sodium ion transport	gi|568260246|gb|ETN	67999.1|Na channel protein 60E [Anopheles darlingi]	742	788.489
AAEL015344-RA	GO:0006814	biological process	ion transport	gi|568260246|gb|ETN	67999.1|Na channel protein 60E [Anopheles darlingi]	742	788.489
AAEL015344-RA	GO:0006811	biological process	transport	gi|568260246|gb|ETN	67999.1|Na channel protein 60E [Anopheles darlingi]	742	788.489
AAEL015344-RA	GO:0006810	biological process	regulation of ion transmembrane transport	gi|568260246|gb|ETN	67999.1|Na channel protein 60E [Anopheles darlingi]	742	788.489
AAEL015344-RA	GO:0034765	biological process	sodium ion transmembrane transport	gi|568260246|gb|ETN	67999.1|Na channel protein 60E [Anopheles darlingi]	742	788.489
AAEL015344-RA	GO:0035725	cellular component	voltage-gated sodium channel complex	gi|568260246|gb|ETN	67999.1|Na channel protein 60E [Anopheles darlingi]	742	788.489
AAEL015344-RA	GO:0001518	biological process	transmembrane transport	gi|568260246|gb|ETN	67999.1|Na channel protein 60E [Anopheles darlingi]	742	788.489
AAEL015344-RA	GO:0055085	molecular function	voltage-gated sodium channel activity	gi|568260246|gb|ETN	67999.1|Na channel protein 60E [Anopheles darlingi]	742	788.489
AAEL015344-RA	GO:0005248	biological process	ion transmembrane transport	gi|568260246|gb|ETN	67999.1|Na channel protein 60E [Anopheles darlingi]	742	788.489
AAEL016972-RA	GO:0005730	molecular function	lipid binding	gi|157136549|ref|XP	001663761.1|AAEL013574-PA [Aedes aegypti]	83	155.221
AAEL016972-RA	GO:0018208	cellular component	extracellular region	gi|157136549|ref|XP	001663761.1|AAEL013574-PA [Aedes aegypti]	83	155.221
AAEL016972-RA	GO:0003755	biological process	transport	gi|157136549|ref|XP	001663761.1|AAEL013574-PA [Aedes aegypti]	83	155.221
AAEL016972-RA	GO:0006457	molecular function	transporter activity	gi|157136549|ref|XP	001663761.1|AAEL013574-PA [Aedes aegypti]	83	155.221
AAEL016972-RA	GO:0005528	molecular function	lipid binding	gi|157136551|ref|XP	001663762.1|AAEL013574-PB [Aedes aegypti]	83	154.066
AAEL016972-RA	GO:0000412	cellular component	extracellular region	gi|157136551|ref|XP	001663762.1|AAEL013574-PB [Aedes aegypti]	83	154.066
AAEL016972-RA	GO:0005730	biological process	transport	gi|157136551|ref|XP	001663762.1|AAEL013574-PB [Aedes aegypti]	83	154.066
AAEL016972-RA	GO:0018208	molecular function	transporter activity	gi|157136551|ref|XP	001663762.1|AAEL013574-PB [Aedes aegypti]	83	154.066
AAEL016972-RA	GO:0000166	molecular function	pigment binding	gi|170041209|ref|XP	001848365.1|apolipoprotein D [Culex quinquefasciatus]	83	138.272
AAEL016972-RA	GO:0022416	molecular function	pigment binding	gi|752883266|ref|XP	011259329.1|PREDICTED: apolipoprotein D-like [Camponotus floridanus]	83	92.8189
AAEL016972-RA	GO:0035220	cellular component	extracellular region	gi|752883266|ref|XP	011259329.1|PREDICTED: apolipoprotein D-like [Camponotus floridanus]	83	92.8189
AAEL016972-RA	GO:0005739	molecular function	pigment binding	gi|332025852|gb|EGI	66008.1|Apolipoprotein D [Acromyrmex echinatior]	83	91.6633
AAEL017263-RA	GO:0005524	molecular function	ATP binding	gi|170043237|ref|XP	001849302.1|conserved hypothetical protein [Culex quinquefasciatus]	925	1368.21
AAEL017263-RA	GO:0000166	molecular function	nucleotide binding	gi|170043237|ref|XP	001849302.1|conserved hypothetical protein [Culex quinquefasciatus]	925	1368.21
AAEL017263-RA	GO:0035220	molecular function	ATP binding	gi|194768795|ref|XP	001966497.1|GF21963 [Drosophila ananassae]	925	980.704
AAEL017263-RA	GO:0031672	molecular function	nucleotide binding	gi|194768795|ref|XP	001966497.1|GF21963 [Drosophila ananassae]	925	980.704
AAEL017263-RA	GO:0005743	molecular function	ATP binding	gi|194913175|ref|XP	001982638.1|GG12628 [Drosophila erecta]	925	1011.13
AAEL017263-RA	GO:0005739	molecular function	nucleotide binding	gi|194913175|ref|XP	001982638.1|GG12628 [Drosophila erecta]	925	1011.13
AAEL017263-RA	GO:0016020	molecular function	ATP binding	gi|195047491|ref|XP	001992352.1|GH24253 [Drosophila grimshawi]	925	998.423
AAEL017263-RA	GO:0005743	molecular function	nucleotide binding	gi|195047491|ref|XP	001992352.1|GH24253 [Drosophila grimshawi]	925	998.423
AAEL017263-RA	GO:0003676	molecular function	ATP binding	gi|195132959|ref|XP	002010907.1|GI21447 [Drosophila mojavensis]	925	999.579
AAEL017263-RA	GO:0016788	molecular function	nucleotide binding	gi|195132959|ref|XP	002010907.1|GI21447 [Drosophila mojavensis]	925	999.579
AAEL017263-RA	GO:0016787	molecular function	ATP binding	gi|195347916|ref|XP	002040497.1|GM18894 [Drosophila sechellia]	925	1018.07
AAEL017263-RA	GO:0008152	molecular function	nucleotide binding	gi|195347916|ref|XP	002040497.1|GM18894 [Drosophila sechellia]	925	1018.07
AAEL017263-RA	GO:0008903	molecular function	ATP binding	gi|195397213|ref|XP	002057223.1|GJ16467 [Drosophila virilis]	925	1013.45
AAEL017263-RA	GO:0016853	molecular function	nucleotide binding	gi|195397213|ref|XP	002057223.1|GJ16467 [Drosophila virilis]	925	1013.45
AAEL017263-RA	GO:0008152	molecular function	ATP binding	gi|195425801|ref|XP	002061156.1|GK10300 [Drosophila willistoni]	925	971.074
AAEL017263-RA	GO:0008903	molecular function	nucleotide binding	gi|195425801|ref|XP	002061156.1|GK10300 [Drosophila willistoni]	925	971.074
AAEL017263-RA	GO:0006839	molecular function	ATP binding	gi|195477676|ref|XP	002100274.1|GE16956 [Drosophila yakuba]	925	1023.08
AAEL017263-RA	GO:0016020	molecular function	nucleotide binding	gi|195477676|ref|XP	002100274.1|GE16956 [Drosophila yakuba]	925	1023.08
AAEL017263-RA	GO:0031966	molecular function	ATP binding	gi|195564763|ref|XP	002105983.1|GD16375 [Drosophila simulans]	925	1016.91
AAEL017263-RA	GO:0006810	molecular function	nucleotide binding	gi|195564763|ref|XP	002105983.1|GD16375 [Drosophila simulans]	925	1016.91
AAEL017263-RA	GO:0008080	molecular function	ATP binding	gi|568254861|gb|ETN	63764.1|hypothetical protein AND004512 [Anopheles darlingi]	925	1281.16
AAEL017263-RA	GO:0008152	molecular function	nucleotide binding	gi|568254861|gb|ETN	63764.1|hypothetical protein AND004512 [Anopheles darlingi]	925	1281.16
AAEL017263-RA	GO:0008270	molecular function	ATP binding	gi|498962772|ref|XP	004525070.1|PREDICTED: hypoxia up-regulated protein 1 isoform X1 [Ceratitis capitata]	925	1024.62
AAEL017263-RA	GO:0008270	molecular function	nucleotide binding	gi|498962772|ref|XP	004525070.1|PREDICTED: hypoxia up-regulated protein 1 isoform X1 [Ceratitis capitata]	925	1024.62
AAEL017263-RA	GO:0006952	molecular function	ATP binding	gi|498962777|ref|XP	004525071.1|PREDICTED: hypoxia up-regulated protein 1 isoform X2 [Ceratitis capitata]	925	1024.23
AAEL017263-RA	GO:0009279	molecular function	nucleotide binding	gi|498962777|ref|XP	004525071.1|PREDICTED: hypoxia up-regulated protein 1 isoform X2 [Ceratitis capitata]	925	1024.23
AAEL017263-RA	GO:0005524	molecular function	ATP binding	gi|765337584|ref|XP	011493168.1|AAEL017263-PA [Aedes aegypti]	925	1725.68
AAEL017263-RA	GO:0000166	molecular function	nucleotide binding	gi|765337584|ref|XP	011493168.1|AAEL017263-PA [Aedes aegypti]	925	1725.68
AAEL017263-RA	GO:0008152	cellular component	endomembrane system	gi|20128923|ref|NP	569995.1|CG2918, isoform A [Drosophila melanogaster]	925	1020.38
AAEL017263-RA	GO:0003824	cellular component	lipid particle	gi|20128923|ref|NP	569995.1|CG2918, isoform A [Drosophila melanogaster]	925	1020.38
AAEL017263-RA	GO:0050662	biological process	multicellular organism reproduction	gi|20128923|ref|NP	569995.1|CG2918, isoform A [Drosophila melanogaster]	925	1020.38
AAEL017263-RA	GO:0003674	cellular component	extracellular space	gi|20128923|ref|NP	569995.1|CG2918, isoform A [Drosophila melanogaster]	925	1020.38
AAEL017263-RA	GO:0008150	biological process	protein folding	gi|20128923|ref|NP	569995.1|CG2918, isoform A [Drosophila melanogaster]	925	1020.38
AAEL017263-RA	GO:0001518	molecular function	ATP binding	gi|91080263|ref|XP	973490.1|PREDICTED: hypoxia up-regulated protein 1 [Tribolium castaneum]	925	957.977
AAEL017263-RA	GO:0055085	molecular function	nucleotide binding	gi|91080263|ref|XP	973490.1|PREDICTED: hypoxia up-regulated protein 1 [Tribolium castaneum]	925	957.977
AAEL017263-RA	GO:0005244	molecular function	molecular	gi|20128923|ref|NP	569995.1|CG2918, isoform A [Drosophila melanogaster]	925
AAEL017315-RA	GO:0005524	cellular component	cytoplasm	gi|320545855|ref|NP	001189103.1|Hsc70Cb, isoform G [Drosophila melanogaster]	803	915.22
AAEL017315-RA	GO:0000166	biological process	protein folding	gi|320545855|ref|NP	001189103.1|Hsc70Cb, isoform G [Drosophila melanogaster]	803	915.22
AAEL017315-RA	GO:0005524	molecular function	chaperone binding	gi|320545855|ref|NP	001189103.1|Hsc70Cb, isoform G [Drosophila melanogaster]	803	915.22
AAEL017315-RA	GO:0000166	cellular component	nucleus	gi|320545855|ref|NP	001189103.1|Hsc70Cb, isoform G [Drosophila melanogaster]	803	915.22
AAEL017315-RA	GO:0005515	molecular function	ATP binding	gi|198465196|ref|XP	001353537.2|GA19716 [Drosophila pseudoobscura pseudoobscura]	803	905.975
AAEL017315-RA	GO:0005576	molecular function	nucleotide binding	gi|198465196|ref|XP	001353537.2|GA19716 [Drosophila pseudoobscura pseudoobscura]	803	905.975
AAEL017315-RA	GO:0008152	molecular function	ATP binding	gi|194870697|ref|XP	001972702.1|GG15669 [Drosophila erecta]	803	922.154
AAEL017315-RA	GO:0008168	molecular function	nucleotide binding	gi|194870697|ref|XP	001972702.1|GG15669 [Drosophila erecta]	803	922.154
AAEL017315-RA	GO:0016788	molecular function	ATP binding	gi|195128951|ref|XP	002008922.1|GI13757 [Drosophila mojavensis]	803	922.924
AAEL017315-RA	GO:0008152	molecular function	nucleotide binding	gi|195128951|ref|XP	002008922.1|GI13757 [Drosophila mojavensis]	803	922.924
AAEL017315-RA	GO:0008152	molecular function	ATP binding	gi|195327496|ref|XP	002030454.1|GM25449 [Drosophila sechellia]	803	924.85
AAEL017315-RA	GO:0016787	molecular function	nucleotide binding	gi|195327496|ref|XP	002030454.1|GM25449 [Drosophila sechellia]	803	924.85
AAEL017315-RA	GO:0016021	molecular function	ATP binding	gi|195494251|ref|XP	002094757.1|GE21998 [Drosophila yakuba]	803	910.212
AAEL017315-RA	GO:0006839	molecular function	nucleotide binding	gi|195494251|ref|XP	002094757.1|GE21998 [Drosophila yakuba]	803	910.212
AAEL017315-RA	GO:0031410	molecular function	ATP binding	gi|498931246|ref|XP	004519096.1|PREDICTED: heat shock 70 kDa protein 4 isoform X1 [Ceratitis capitata]	803	952.584
AAEL017315-RA	GO:0030198	molecular function	nucleotide binding	gi|498931246|ref|XP	004519096.1|PREDICTED: heat shock 70 kDa protein 4 isoform X1 [Ceratitis capitata]	803	952.584
AAEL017315-RA	GO:0005769	molecular function	ATP binding	gi|498931254|ref|XP	004519098.1|PREDICTED: heat shock 70 kDa protein 4 isoform X2 [Ceratitis capitata]	803	964.911
AAEL017315-RA	GO:0006897	molecular function	nucleotide binding	gi|498931254|ref|XP	004519098.1|PREDICTED: heat shock 70 kDa protein 4 isoform X2 [Ceratitis capitata]	803	964.911
AAEL017315-RA	GO:0005524	molecular function	ATP binding	gi|765336754|ref|XP	011493123.1|AAEL017315-PA [Aedes aegypti]	803	1654.8
AAEL017315-RA	GO:0000166	molecular function	nucleotide binding	gi|765336754|ref|XP	011493123.1|AAEL017315-PA [Aedes aegypti]	803	1654.8
AAEL017315-RA	GO:0003676	molecular function	ATP binding	gi|158293941|ref|XP	315285.3|AGAP010331-PA [Anopheles gambiae str. PEST]	803	1240.71
AAEL017315-RA	GO:0009629	molecular function	nucleotide binding	gi|158293941|ref|XP	315285.3|AGAP010331-PA [Anopheles gambiae str. PEST]	803	1240.71
AAEL017315-RA	GO:0008152	molecular function	ATP binding	gi|568252042|gb|ETN	61435.1|Hsc70Cb [Anopheles darlingi]	803	1194.87
AAEL017315-RA	GO:0003824	molecular function	nucleotide binding	gi|568252042|gb|ETN	61435.1|Hsc70Cb [Anopheles darlingi]	803	1194.87
AAEL017315-RA	GO:0005509	cellular component	cytoplasm	gi|21357475|ref|NP	648687.1|Hsc70Cb, isoform A [Drosophila melanogaster]	803	925.62
AAEL017315-RA	GO:0005509	biological process	protein folding	gi|21357475|ref|NP	648687.1|Hsc70Cb, isoform A [Drosophila melanogaster]	803	925.62
AAEL017315-RA	GO:0005509	molecular function	chaperone binding	gi|21357475|ref|NP	648687.1|Hsc70Cb, isoform A [Drosophila melanogaster]	803	925.62
AAEL017315-RA	GO:0003674	cellular component	nucleus	gi|21357475|ref|NP	648687.1|Hsc70Cb, isoform A [Drosophila melanogaster]	803	925.62
AAEL017349-RA	GO:0006508	molecular function	metal ion binding	gi|645012847|ref|XP	001604460.2|PREDICTED: heat shock 70 kDa protein cognate 3 isoform X2 [Nasonia vitripennis]	655	1146.34
AAEL017349-RA	GO:0004252	molecular function	porphobilinogen synthase activity	gi|645012847|ref|XP	001604460.2|PREDICTED: heat shock 70 kDa protein cognate 3 isoform X2 [Nasonia vitripennis]	655	1146.34
AAEL017349-RA	GO:0003824	biological process	porphyrin-containing compound biosynthetic process	gi|645012847|ref|XP	001604460.2|PREDICTED: heat shock 70 kDa protein cognate 3 isoform X2 [Nasonia vitripennis]	655	1146.34
AAEL017349-RA	GO:0003674	molecular function	catalytic activity	gi|645012847|ref|XP	001604460.2|PREDICTED: heat shock 70 kDa protein cognate 3 isoform X2 [Nasonia vitripennis]	655	1146.34
AAEL017349-RA	GO:0008150	molecular function	lyase activity	gi|645012847|ref|XP	001604460.2|PREDICTED: heat shock 70 kDa protein cognate 3 isoform X2 [Nasonia vitripennis]	655	1146.34
AAEL017349-RA	GO:0005575	biological process	tetrapyrrole biosynthetic process	gi|645012847|ref|XP	001604460.2|PREDICTED: heat shock 70 kDa protein cognate 3 isoform X2 [Nasonia vitripennis]	655	1146.34
AAEL017349-RA	GO:0016020	molecular function	metal ion binding	gi|156545557|ref|XP	001606463.1|PREDICTED: heat shock 70 kDa protein cognate 3 isoform X1 [Nasonia vitripennis]	655	1147.11
AAEL017349-RA	GO:0006810	molecular function	ATP binding	gi|156545557|ref|XP	001606463.1|PREDICTED: heat shock 70 kDa protein cognate 3 isoform X1 [Nasonia vitripennis]	655	1147.11
AAEL017349-RA	GO:0016021	molecular function	porphobilinogen synthase activity	gi|156545557|ref|XP	001606463.1|PREDICTED: heat shock 70 kDa protein cognate 3 isoform X1 [Nasonia vitripennis]	655	1147.11
AAEL017349-RA	GO:0016020	molecular function	nucleotide binding	gi|156545557|ref|XP	001606463.1|PREDICTED: heat shock 70 kDa protein cognate 3 isoform X1 [Nasonia vitripennis]	655	1147.11
AAEL017349-RA	GO:0006810	biological process	porphyrin-containing compound biosynthetic process	gi|156545557|ref|XP	001606463.1|PREDICTED: heat shock 70 kDa protein cognate 3 isoform X1 [Nasonia vitripennis]	655	1147.11
AAEL017349-RA	GO:0016021	molecular function	catalytic activity	gi|156545557|ref|XP	001606463.1|PREDICTED: heat shock 70 kDa protein cognate 3 isoform X1 [Nasonia vitripennis]	655	1147.11
AAEL017349-RA	GO:0016020	molecular function	lyase activity	gi|156545557|ref|XP	001606463.1|PREDICTED: heat shock 70 kDa protein cognate 3 isoform X1 [Nasonia vitripennis]	655	1147.11
AAEL017349-RA	GO:0006810	biological process	tetrapyrrole biosynthetic process	gi|156545557|ref|XP	001606463.1|PREDICTED: heat shock 70 kDa protein cognate 3 isoform X1 [Nasonia vitripennis]	655	1147.11
AAEL017349-RA	GO:0003755	molecular function	ATP binding	gi|170034715|ref|XP	001845218.1|78 kDa glucose-regulated protein [Culex quinquefasciatus]	655	1189.87
AAEL017349-RA	GO:0006457	molecular function	nucleotide binding	gi|170034715|ref|XP	001845218.1|78 kDa glucose-regulated protein [Culex quinquefasciatus]	655	1189.87
AAEL017349-RA	GO:0031672	molecular function	ATP binding	gi|752895601|ref|XP	011266030.1|PREDICTED: heat shock 70 kDa protein cognate 3 [Camponotus floridanus]	655	1135.94
AAEL017349-RA	GO:0030241	molecular function	nucleotide binding	gi|752895601|ref|XP	011266030.1|PREDICTED: heat shock 70 kDa protein cognate 3 [Camponotus floridanus]	655	1135.94
AAEL017349-RA	GO:0003674	molecular function	ATP binding	gi|765338331|ref|XP	011493320.1|AAEL017349-PA [Aedes aegypti]	655	1244.18
AAEL017349-RA	GO:0005615	molecular function	nucleotide binding	gi|765338331|ref|XP	011493320.1|AAEL017349-PA [Aedes aegypti]	655	1244.18
AAEL017349-RA	GO:0003723	molecular function	ATP binding	gi|118783568|ref|XP	313085.3|AGAP004192-PA [Anopheles gambiae str. PEST]	655	1174.46
AAEL017349-RA	GO:0003676	molecular function	nucleotide binding	gi|118783568|ref|XP	313085.3|AGAP004192-PA [Anopheles gambiae str. PEST]	655	1174.46
AAEL017349-RA	GO:0007283	molecular function	ATP binding	gi|568250677|gb|ETN	60336.1|78 kDa glucose-regulated protein [Anopheles darlingi]	655	1156.74
AAEL017349-RA	GO:0007067	molecular function	nucleotide binding	gi|568250677|gb|ETN	60336.1|78 kDa glucose-regulated protein [Anopheles darlingi]	655	1156.74
AAEL017349-RA	GO:0005634	molecular function	ATP binding	gi|303305114|gb|ADM	13382.1|heat shock protein 70 [Polypedilum vanderplanki]	655	1145.95
AAEL017349-RA	GO:0014703	molecular function	nucleotide binding	gi|303305114|gb|ADM	13382.1|heat shock protein 70 [Polypedilum vanderplanki]	655	1145.95
AAEL017349-RA	GO:0043292	molecular function	ATP binding	gi|557798908|gb|AHA	36969.1|heat shock protein 70b [Leptinotarsa decemlineata]	655	1143.26
AAEL017349-RA	GO:0005863	molecular function	nucleotide binding	gi|557798908|gb|AHA	36969.1|heat shock protein 70b [Leptinotarsa decemlineata]	655	1143.26
AAEL017349-RA	GO:0008340	molecular function	metal ion binding	gi|357622014|gb|EHJ	73638.1|heat shock cognate 70 protein [Danaus plexippus]	655	1142.49
AAEL017349-RA	GO:0048471	molecular function	ATP binding	gi|357622014|gb|EHJ	73638.1|heat shock cognate 70 protein [Danaus plexippus]	655	1142.49
AAEL017349-RA	GO:0030725	molecular function	porphobilinogen synthase activity	gi|357622014|gb|EHJ	73638.1|heat shock cognate 70 protein [Danaus plexippus]	655	1142.49
AAEL017349-RA	GO:0030241	molecular function	nucleotide binding	gi|357622014|gb|EHJ	73638.1|heat shock cognate 70 protein [Danaus plexippus]	655	1142.49
AAEL017349-RA	GO:0071688	biological process	porphyrin-containing compound biosynthetic process	gi|357622014|gb|EHJ	73638.1|heat shock cognate 70 protein [Danaus plexippus]	655	1142.49
AAEL017349-RA	GO:0007527	molecular function	catalytic activity	gi|357622014|gb|EHJ	73638.1|heat shock cognate 70 protein [Danaus plexippus]	655	1142.49
AAEL017349-RA	GO:0048149	molecular function	lyase activity	gi|357622014|gb|EHJ	73638.1|heat shock cognate 70 protein [Danaus plexippus]	655	1142.49
AAEL017349-RA	GO:0008045	biological process	tetrapyrrole biosynthetic process	gi|357622014|gb|EHJ	73638.1|heat shock cognate 70 protein [Danaus plexippus]	655	1142.49
AAEL017349-RA	GO:0008355	molecular function	ATP binding	gi|526299401|gb|AGR	84225.1|heat shock protein 70 cognate-2 precursor [Melitaea cinxia]	655	1141.72
AAEL017349-RA	GO:0003779	molecular function	nucleotide binding	gi|526299401|gb|AGR	84225.1|heat shock protein 70 cognate-2 precursor [Melitaea cinxia]	655	1141.72
AAEL017349-RA	GO:0030708	molecular function	ATP binding	gi|336454478|gb|AEI	58998.1|heat shock protein 70-3 [Bombyx mori]	655	1136.71
AAEL017349-RA	GO:0045214	molecular function	nucleotide binding	gi|336454478|gb|AEI	58998.1|heat shock protein 70-3 [Bombyx mori]	655	1136.71
AAEL017349-RA	GO:0035204	molecular function	ATP binding	gi|646722560|gb|KDR	23518.1|Heat shock 70 kDa protein cognate 3 [Zootermopsis nevadensis]	655	1135.94
AAEL017349-RA	GO:0031672	molecular function	nucleotide binding	gi|646722560|gb|KDR	23518.1|Heat shock 70 kDa protein cognate 3 [Zootermopsis nevadensis]	655	1135.94
AAEL017349-RA	GO:0008104	molecular function	ATP binding	gi|431823435|gb|AGA	84579.1|glucose-regulated protein 78 [Bombyx mori]	655	1132.47
AAEL017349-RA	GO:0007611	molecular function	nucleotide binding	gi|431823435|gb|AGA	84579.1|glucose-regulated protein 78 [Bombyx mori]	655	1132.47
AAEL017373-RA	GO:0030018	biological process	dephosphorylation	gi|125977548|ref|XP	001352807.1|GA16604 [Drosophila pseudoobscura pseudoobscura]	80	102.064
AAEL017373-RA	GO:0010506	molecular function	phosphoglycolate phosphatase activity	gi|125977548|ref|XP	001352807.1|GA16604 [Drosophila pseudoobscura pseudoobscura]	80	102.064
AAEL017373-RA	GO:0010998	molecular function	hydrolase activity	gi|125977548|ref|XP	001352807.1|GA16604 [Drosophila pseudoobscura pseudoobscura]	80	102.064
AAEL017373-RA	GO:0005576	biological process	metabolic process	gi|125977548|ref|XP	001352807.1|GA16604 [Drosophila pseudoobscura pseudoobscura]	80	102.064
AAEL017373-RA	GO:0000166	molecular function	hydrolase activity	gi|170050605|ref|XP	001861385.1|rhythmically expressed gene 2 protein [Culex quinquefasciatus]	80	167.548
AAEL017373-RA	GO:0005524	biological process	metabolic process	gi|170050605|ref|XP	001861385.1|rhythmically expressed gene 2 protein [Culex quinquefasciatus]	80	167.548
AAEL017373-RA	GO:0016787	molecular function	hydrolase activity	gi|194748505|ref|XP	001956685.1|GF10059 [Drosophila ananassae]	80	100.908
AAEL017373-RA	GO:0016787	biological process	metabolic process	gi|194748505|ref|XP	001956685.1|GF10059 [Drosophila ananassae]	80	100.908
AAEL017373-RA	GO:0030241	molecular function	hydrolase activity	gi|194864630|ref|XP	001971034.1|GG14654 [Drosophila erecta]	80	96.2857
AAEL017373-RA	GO:0022416	biological process	metabolic process	gi|194864630|ref|XP	001971034.1|GG14654 [Drosophila erecta]	80	96.2857
AAEL017373-RA	GO:0016788	molecular function	hydrolase activity	gi|195125732|ref|XP	002007331.1|GI12439 [Drosophila mojavensis]	80	102.449
AAEL017373-RA	GO:0008152	biological process	metabolic process	gi|195125732|ref|XP	002007331.1|GI12439 [Drosophila mojavensis]	80	102.449
AAEL017373-RA	GO:0008152	molecular function	hydrolase activity	gi|195169796|ref|XP	002025700.1|GL20848 [Drosophila persimilis]	80	102.064
AAEL017373-RA	GO:0016787	biological process	metabolic process	gi|195169796|ref|XP	002025700.1|GL20848 [Drosophila persimilis]	80	102.064
AAEL017373-RA	GO:0008152	molecular function	hydrolase activity	gi|195336350|ref|XP	002034804.1|GM14270 [Drosophila sechellia]	80	100.908
AAEL017373-RA	GO:0008270	biological process	metabolic process	gi|195336350|ref|XP	002034804.1|GM14270 [Drosophila sechellia]	80	100.908
AAEL017373-RA	GO:0005783	molecular function	hydrolase activity	gi|195375817|ref|XP	002046696.1|GJ12337 [Drosophila virilis]	80	102.834
AAEL017373-RA	GO:0031201	biological process	metabolic process	gi|195375817|ref|XP	002046696.1|GJ12337 [Drosophila virilis]	80	102.834
AAEL017373-RA	GO:0015036	molecular function	hydrolase activity	gi|195428938|ref|XP	002062522.1|GK16609 [Drosophila willistoni]	80	98.5969
AAEL017373-RA	GO:0005783	biological process	metabolic process	gi|195428938|ref|XP	002062522.1|GK16609 [Drosophila willistoni]	80	98.5969
AAEL017373-RA	GO:0016021	molecular function	hydrolase activity	gi|195490142|ref|XP	002093020.1|GE21014 [Drosophila yakuba]	80	103.219
AAEL017373-RA	GO:0016020	biological process	metabolic process	gi|195490142|ref|XP	002093020.1|GE21014 [Drosophila yakuba]	80	103.219
AAEL017373-RA	GO:0003674	molecular function	hydrolase activity	gi|498986193|ref|XP	004530794.1|PREDICTED: rhythmically expressed gene 2 protein [Ceratitis capitata]	80	101.679
AAEL017373-RA	GO:0008150	biological process	metabolic process	gi|498986193|ref|XP	004530794.1|PREDICTED: rhythmically expressed gene 2 protein [Ceratitis capitata]	80	101.679
AAEL017373-RA	GO:0005575	molecular function	hydrolase activity	gi|158293704|ref|XP	315052.4|AGAP004954-PA [Anopheles gambiae str. PEST]	80	152.14
AAEL017373-RA	GO:0003723	biological process	metabolic process	gi|158293704|ref|XP	315052.4|AGAP004954-PA [Anopheles gambiae str. PEST]	80	152.14
AAEL017373-RA	GO:0008289	biological process	metabolic process	gi|19923000|ref|NP	612043.1|rhythmically expressed gene 2 [Drosophila melanogaster]	80	100.908
AAEL017373-RA	GO:0005576	molecular function	hydrolase activity	gi|19923000|ref|NP	612043.1|rhythmically expressed gene 2 [Drosophila melanogaster]	80	100.908
AAEL017373-RA	GO:0034765	molecular function	hydrolase activity	gi|91078274|ref|XP	971567.1|PREDICTED: rhythmically expressed gene 2 protein [Tribolium castaneum]	80	100.908
AAEL017373-RA	GO:0035725	biological process	metabolic process	gi|91078274|ref|XP	971567.1|PREDICTED: rhythmically expressed gene 2 protein [Tribolium castaneum]	80	100.908
AAEL017373-RA	GO:0016740	molecular function	hydrolase activity	gi|668460835|gb|KFB	48457.1|AGAP004954-PA-like protein [Anopheles sinensis]	80	151.754
AAEL017373-RA	GO:0032259	biological process	metabolic process	gi|668460835|gb|KFB	48457.1|AGAP004954-PA-like protein [Anopheles sinensis]	80	151.754
AAEL017395-RA	GO:0005524	cellular component	integral component of membrane	gi|71895777|ref|NP	001025683.1|solute carrier family 25 (mitochondrial carrier; oxoglutarate carrier), member 11 [Xenopus (Silurana) tropicalis]	309	398.282
AAEL017395-RA	GO:0000166	biological process	mitochondrial transport	gi|71895777|ref|NP	001025683.1|solute carrier family 25 (mitochondrial carrier; oxoglutarate carrier), member 11 [Xenopus (Silurana) tropicalis]	309	398.282
AAEL017395-RA	GO:0005524	cellular component	membrane	gi|71895777|ref|NP	001025683.1|solute carrier family 25 (mitochondrial carrier; oxoglutarate carrier), member 11 [Xenopus (Silurana) tropicalis]	309	398.282
AAEL017395-RA	GO:0000166	cellular component	mitochondrial membrane	gi|71895777|ref|NP	001025683.1|solute carrier family 25 (mitochondrial carrier; oxoglutarate carrier), member 11 [Xenopus (Silurana) tropicalis]	309	398.282
AAEL017395-RA	GO:0005737	biological process	transport	gi|71895777|ref|NP	001025683.1|solute carrier family 25 (mitochondrial carrier; oxoglutarate carrier), member 11 [Xenopus (Silurana) tropicalis]	309	398.282
AAEL017395-RA	GO:0005524	cellular component	integral component of membrane	gi|148225841|ref|NP	001085186.1|uncharacterized protein LOC432270 [Xenopus laevis]	309	399.438
AAEL017395-RA	GO:0000166	cellular component	membrane	gi|148225841|ref|NP	001085186.1|uncharacterized protein LOC432270 [Xenopus laevis]	309	399.438
AAEL017395-RA	GO:0005524	biological process	transport	gi|148225841|ref|NP	001085186.1|uncharacterized protein LOC432270 [Xenopus laevis]	309	399.438
AAEL017395-RA	GO:0000166	cellular component	integral component of membrane	gi|147905724|ref|NP	001090497.1|solute carrier family 25 member 11 [Xenopus laevis]	309	398.667
AAEL017395-RA	GO:0005524	biological process	mitochondrial transport	gi|147905724|ref|NP	001090497.1|solute carrier family 25 member 11 [Xenopus laevis]	309	398.667
AAEL017395-RA	GO:0000166	cellular component	membrane	gi|147905724|ref|NP	001090497.1|solute carrier family 25 member 11 [Xenopus laevis]	309	398.667
AAEL017395-RA	GO:0005737	cellular component	mitochondrial membrane	gi|147905724|ref|NP	001090497.1|solute carrier family 25 member 11 [Xenopus laevis]	309	398.667
AAEL017395-RA	GO:0006457	biological process	transport	gi|147905724|ref|NP	001090497.1|solute carrier family 25 member 11 [Xenopus laevis]	309	398.667
AAEL017395-RA	GO:0005575	cellular component	integral component of membrane	gi|198449876|ref|XP	001357756.2|GA15123 [Drosophila pseudoobscura pseudoobscura]	309	410.223
AAEL017395-RA	GO:0003674	cellular component	membrane	gi|198449876|ref|XP	001357756.2|GA15123 [Drosophila pseudoobscura pseudoobscura]	309	410.223
AAEL017395-RA	GO:0008150	biological process	transport	gi|198449876|ref|XP	001357756.2|GA15123 [Drosophila pseudoobscura pseudoobscura]	309	410.223
AAEL017395-RA	GO:0005524	cellular component	integral component of membrane	gi|170041174|ref|XP	001848348.1|mitochondrial 2-oxoglutarate/malate carrier protein [Culex quinquefasciatus]	309	592.808
AAEL017395-RA	GO:0000166	cellular component	membrane	gi|170041174|ref|XP	001848348.1|mitochondrial 2-oxoglutarate/malate carrier protein [Culex quinquefasciatus]	309	592.808
AAEL017395-RA	GO:0005524	biological process	transport	gi|170041174|ref|XP	001848348.1|mitochondrial 2-oxoglutarate/malate carrier protein [Culex quinquefasciatus]	309	592.808
AAEL017395-RA	GO:0008152	cellular component	integral component of membrane	gi|170064917|ref|XP	001867726.1|mitochondrial 2-oxoglutarate/malate carrier protein [Culex quinquefasciatus]	309	594.349
AAEL017395-RA	GO:0016311	cellular component	membrane	gi|170064917|ref|XP	001867726.1|mitochondrial 2-oxoglutarate/malate carrier protein [Culex quinquefasciatus]	309	594.349
AAEL017395-RA	GO:0008967	biological process	transport	gi|170064917|ref|XP	001867726.1|mitochondrial 2-oxoglutarate/malate carrier protein [Culex quinquefasciatus]	309	594.349
AAEL017395-RA	GO:0005743	cellular component	integral component of membrane	gi|195036348|ref|XP	001989632.1|GH18903 [Drosophila grimshawi]	309	405.216
AAEL017395-RA	GO:0005739	cellular component	membrane	gi|195036348|ref|XP	001989632.1|GH18903 [Drosophila grimshawi]	309	405.216
AAEL017395-RA	GO:0016021	biological process	transport	gi|195036348|ref|XP	001989632.1|GH18903 [Drosophila grimshawi]	309	405.216
AAEL017395-RA	GO:0016021	cellular component	integral component of membrane	gi|195109538|ref|XP	001999341.1|GI23120 [Drosophila mojavensis]	309	403.675
AAEL017395-RA	GO:0016020	cellular component	membrane	gi|195109538|ref|XP	001999341.1|GI23120 [Drosophila mojavensis]	309	403.675
AAEL017395-RA	GO:0005743	biological process	transport	gi|195109538|ref|XP	001999341.1|GI23120 [Drosophila mojavensis]	309	403.675
AAEL017395-RA	GO:0016787	cellular component	integral component of membrane	gi|195158823|ref|XP	002020284.1|GL13895 [Drosophila persimilis]	309	409.838
AAEL017395-RA	GO:0008152	cellular component	membrane	gi|195158823|ref|XP	002020284.1|GL13895 [Drosophila persimilis]	309	409.838
AAEL017395-RA	GO:0016787	biological process	transport	gi|195158823|ref|XP	002020284.1|GL13895 [Drosophila persimilis]	309	409.838
AAEL017395-RA	GO:0008903	cellular component	integral component of membrane	gi|195394425|ref|XP	002055843.1|GJ10609 [Drosophila virilis]	309	402.134
AAEL017395-RA	GO:0016853	cellular component	membrane	gi|195394425|ref|XP	002055843.1|GJ10609 [Drosophila virilis]	309	402.134
AAEL017395-RA	GO:0008152	biological process	transport	gi|195394425|ref|XP	002055843.1|GJ10609 [Drosophila virilis]	309	402.134
AAEL017395-RA	GO:0006810	cellular component	integral component of membrane	gi|195445080|ref|XP	002070163.1|GK11904 [Drosophila willistoni]	309	402.134
AAEL017395-RA	GO:0016021	cellular component	membrane	gi|195445080|ref|XP	002070163.1|GK11904 [Drosophila willistoni]	309	402.134
AAEL017395-RA	GO:0016020	biological process	transport	gi|195445080|ref|XP	002070163.1|GK11904 [Drosophila willistoni]	309	402.134
AAEL017395-RA	GO:0016020	cellular component	integral component of membrane	gi|195503256|ref|XP	002098575.1|GE23862 [Drosophila yakuba]	309	398.282
AAEL017395-RA	GO:0006810	cellular component	membrane	gi|195503256|ref|XP	002098575.1|GE23862 [Drosophila yakuba]	309	398.282
AAEL017395-RA	GO:0016021	biological process	transport	gi|195503256|ref|XP	002098575.1|GE23862 [Drosophila yakuba]	309	398.282
AAEL017395-RA	GO:0012505	cellular component	integral component of membrane	gi|765337612|ref|XP	011493174.1|AAEL017395-PA [Aedes aegypti]	309	638.262
AAEL017395-RA	GO:0005811	cellular component	membrane	gi|765337612|ref|XP	011493174.1|AAEL017395-PA [Aedes aegypti]	309	638.262
AAEL017395-RA	GO:0032504	biological process	transport	gi|765337612|ref|XP	011493174.1|AAEL017395-PA [Aedes aegypti]	309	638.262
AAEL017395-RA	GO:0008152	cellular component	integral component of membrane	gi|158300538|ref|XP	552102.3|AGAP012097-PA [Anopheles gambiae str. PEST]	309	501.901
AAEL017395-RA	GO:0003824	cellular component	membrane	gi|158300538|ref|XP	552102.3|AGAP012097-PA [Anopheles gambiae str. PEST]	309	501.901
AAEL017395-RA	GO:0050662	biological process	transport	gi|158300538|ref|XP	552102.3|AGAP012097-PA [Anopheles gambiae str. PEST]	309	501.901
AAEL017395-RA	GO:0097264	cellular component	integral component of membrane	gi|568253345|gb|ETN	62509.1|mitochondrial 2-oxoglutarate/malate carrier protein [Anopheles darlingi]	309	555.058
AAEL017395-RA	GO:0016021	cellular component	membrane	gi|568253345|gb|ETN	62509.1|mitochondrial 2-oxoglutarate/malate carrier protein [Anopheles darlingi]	309	555.058
AAEL017395-RA	GO:0016021	biological process	transport	gi|568253345|gb|ETN	62509.1|mitochondrial 2-oxoglutarate/malate carrier protein [Anopheles darlingi]	309	555.058
AAEL017395-RA	GO:0032592	cellular component	integral component of membrane	gi|646723477|gb|KDR	24074.1|Mitochondrial 2-oxoglutarate/malate carrier protein [Zootermopsis nevadensis]	309	399.053
AAEL017395-RA	GO:0003674	cellular component	membrane	gi|646723477|gb|KDR	24074.1|Mitochondrial 2-oxoglutarate/malate carrier protein [Zootermopsis nevadensis]	309	399.053
AAEL017395-RA	GO:0033615	biological process	transport	gi|646723477|gb|KDR	24074.1|Mitochondrial 2-oxoglutarate/malate carrier protein [Zootermopsis nevadensis]	309	399.053
AAEL017421-RA	GO:0005886	biological process	neurogenesis	gi|28572126|ref|NP	651040.3|Nop56 [Drosophila melanogaster]	502	686.797
AAEL017421-RA	GO:0003674	cellular component	small nuclear ribonucleoprotein complex	gi|28572126|ref|NP	651040.3|Nop56 [Drosophila melanogaster]	502	686.797
AAEL017421-RA	GO:0008150	cellular component	nucleolus	gi|28572126|ref|NP	651040.3|Nop56 [Drosophila melanogaster]	502	686.797
AAEL017981-RA	GO:0000166	molecular function	ATP binding	gi|170050716|ref|XP	001861436.1|heat shock protein 70 B2 [Culex quinquefasciatus]	637	1150.96
AAEL017981-RA	GO:0005524	molecular function	nucleotide binding	gi|170050716|ref|XP	001861436.1|heat shock protein 70 B2 [Culex quinquefasciatus]	637	1150.96
AAEL017981-RA	GO:0008152	molecular function	ATP binding	gi|170050720|ref|XP	001861438.1|heat shock protein 70 B2 [Culex quinquefasciatus]	637	1149.04
AAEL017981-RA	GO:0016787	molecular function	nucleotide binding	gi|170050720|ref|XP	001861438.1|heat shock protein 70 B2 [Culex quinquefasciatus]	637	1149.04
AAEL017981-RA	GO:0008152	molecular function	ATP binding	gi|215254404|gb|ACJ	64196.1|heat shock 70 Bb [Aedes aegypti]	637	1201.81
AAEL017981-RA	GO:0008152	molecular function	ATP binding	gi|215254406|gb|ACJ	64197.1|heat shock 70 Ca [Aedes aegypti]	637	1218.37
AAEL017981-RA	GO:0003824	molecular function	nucleotide binding	gi|215254406|gb|ACJ	64197.1|heat shock 70 Ca [Aedes aegypti]	637	1218.37
AAEL017981-RA	GO:0005248	molecular function	ATP binding	gi|62526643|gb|AAX	84696.1|heat shock protein 70 [Culex pipiens]	637	1149.42
AAEL017981-RA	GO:0034220	molecular function	nucleotide binding	gi|62526643|gb|AAX	84696.1|heat shock protein 70 [Culex pipiens]	637	1149.42
AAEL017981-RA	GO:0016021	molecular function	ATP binding	gi|1170372|sp|P41825.1|HSP71	ANOALRecName: Full=Heat shock protein 70 A1 [Anopheles albimanus]	637	1122.46
AAEL017981-RA	GO:0005272	molecular function	nucleotide binding	gi|1170372|sp|P41825.1|HSP71	ANOALRecName: Full=Heat shock protein 70 A1 [Anopheles albimanus]	637	1122.46
AAEL017981-RA	GO:0006811	molecular function	ATP binding	gi|1170376|sp|P41826.1|HSP72	ANOALRecName: Full=Heat shock protein 70 A2 [Anopheles albimanus]	637	1120.15
AAEL017981-RA	GO:0006810	molecular function	nucleotide binding	gi|1170376|sp|P41826.1|HSP72	ANOALRecName: Full=Heat shock protein 70 A2 [Anopheles albimanus]	637	1120.15
AAEL017981-RA	GO:0001518	molecular function	ATP binding	gi|1170377|sp|P41827.1|HSP74	ANOALRecName: Full=Heat shock protein 70 B2 [Anopheles albimanus]	637	1119.38
AAEL017981-RA	GO:0055085	molecular function	nucleotide binding	gi|1170377|sp|P41827.1|HSP74	ANOALRecName: Full=Heat shock protein 70 B2 [Anopheles albimanus]	637	1119.38
AAEL017981-RA	GO:0034220	molecular function	nucleotide binding	gi|215254404|gb|ACJ	64196.1|heat shock 70 Bb [Aedes aegypti]	637	1201.81
AAEL017981-RA	GO:0005216	molecular function	ATP binding	gi|215254398|gb|ACJ	64193.1|heat shock 70 Aa [Aedes aegypti]	637	1187.56
AAEL017981-RA	GO:0005244	molecular function	nucleotide binding	gi|215254398|gb|ACJ	64193.1|heat shock 70 Aa [Aedes aegypti]	637	1187.56
AAEL017981-RA	GO:0016021	molecular function	ATP binding	gi|215254400|gb|ACJ	64194.1|heat shock 70 Ab [Aedes aegypti]	637	1186.79
AAEL017981-RA	GO:0005272	molecular function	nucleotide binding	gi|215254400|gb|ACJ	64194.1|heat shock 70 Ab [Aedes aegypti]	637	1186.79
AAEL017981-RA	GO:0016020	molecular function	ATP binding	gi|215254402|gb|ACJ	64195.1|heat shock 70 Ba [Aedes aegypti]	637	1186.4
AAEL017981-RA	GO:0006814	molecular function	nucleotide binding	gi|215254402|gb|ACJ	64195.1|heat shock 70 Ba [Aedes aegypti]	637	1186.4
AAEL017981-RA	GO:0006811	molecular function	ATP binding	gi|568256651|gb|ETN	65122.1|heat shock protein 70 B2 [Anopheles darlingi]	637	1122.84
AAEL017981-RA	GO:0006810	molecular function	nucleotide binding	gi|568256651|gb|ETN	65122.1|heat shock protein 70 B2 [Anopheles darlingi]	637	1122.84
AAEL017981-RA	GO:0034765	molecular function	ATP binding	gi|568254695|gb|ETN	63619.1|heat shock protein 70 B2 [Anopheles darlingi]	637	1120.15
AAEL017981-RA	GO:0035725	molecular function	nucleotide binding	gi|568254695|gb|ETN	63619.1|heat shock protein 70 B2 [Anopheles darlingi]	637	1120.15
AAEL017981-RA	GO:0001518	molecular function	ATP binding	gi|568253522|gb|ETN	62639.1|heat shock protein 70 B2 [Anopheles darlingi]	637	1120.15
AAEL017981-RA	GO:0055085	molecular function	nucleotide binding	gi|568253522|gb|ETN	62639.1|heat shock protein 70 B2 [Anopheles darlingi]	637	1120.15
AAEL017981-RA	GO:0005248	molecular function	ATP binding	gi|215254408|gb|ACJ	64198.1|heat shock 70 Cb [Aedes aegypti]	637	1106.28
AAEL017981-RA	GO:0034220	molecular function	nucleotide binding	gi|215254408|gb|ACJ	64198.1|heat shock 70 Cb [Aedes aegypti]	637	1106.28
AAEL017981-RA	GO:0005248	molecular function	ATP binding	gi|568256953|gb|ETN	65338.1|heat shock protein 70 B2 [Anopheles darlingi]	637	1070.07
AAEL017981-RA	GO:0022843	molecular function	nucleotide binding	gi|568256953|gb|ETN	65338.1|heat shock protein 70 B2 [Anopheles darlingi]	637	1070.07
AAEL017981-RA	GO:0006814	molecular function	ATP binding	gi|323361570|gb|ADX	42270.1|heat shock protein 70-S4 [Stratiomys singularior]	637	1055.43
AAEL017981-RA	GO:0001518	molecular function	nucleotide binding	gi|323361570|gb|ADX	42270.1|heat shock protein 70-S4 [Stratiomys singularior]	637	1055.43
AAEL017981-RA	GO:0042048	molecular function	ATP binding	gi|323361566|gb|ADX	42267.1|heat shock protein 70-S1 [Stratiomys singularior]	637	1053.51
AAEL017981-RA	GO:0035725	molecular function	nucleotide binding	gi|323361566|gb|ADX	42267.1|heat shock protein 70-S1 [Stratiomys singularior]	637	1053.51
AAEL017981-RA	GO:0005886	molecular function	ATP binding	gi|323361567|gb|ADX	42268.1|heat shock protein 70-S2 [Stratiomys singularior]	637	1052.35
AAEL017981-RA	GO:0008168	molecular function	nucleotide binding	gi|323361567|gb|ADX	42268.1|heat shock protein 70-S2 [Stratiomys singularior]	637	1052.35
AAEL017982-RA	GO:0000166	molecular function	ATP binding	gi|170050716|ref|XP	001861436.1|heat shock protein 70 B2 [Culex quinquefasciatus]	578	1050.81
AAEL017982-RA	GO:0005524	molecular function	nucleotide binding	gi|170050716|ref|XP	001861436.1|heat shock protein 70 B2 [Culex quinquefasciatus]	578	1050.81
AAEL017982-RA	GO:0000166	molecular function	ATP binding	gi|170050720|ref|XP	001861438.1|heat shock protein 70 B2 [Culex quinquefasciatus]	578	1049.65
AAEL017982-RA	GO:0016787	molecular function	nucleotide binding	gi|170050720|ref|XP	001861438.1|heat shock protein 70 B2 [Culex quinquefasciatus]	578	1049.65
AAEL017982-RA	GO:0008080	biological process	oxidation-reduction process	gi|242006994|ref|XP	002424327.1|Heat shock protein 70 A2, putative [Pediculus humanus corporis]	578	982.63
AAEL017982-RA	GO:0016740	molecular function	ATP binding	gi|242006994|ref|XP	002424327.1|Heat shock protein 70 A2, putative [Pediculus humanus corporis]	578	982.63
AAEL017982-RA	GO:0008152	molecular function	oxidoreductase activity	gi|242006994|ref|XP	002424327.1|Heat shock protein 70 A2, putative [Pediculus humanus corporis]	578	982.63
AAEL017982-RA	GO:0008080	molecular function	nucleotide binding	gi|242006994|ref|XP	002424327.1|Heat shock protein 70 A2, putative [Pediculus humanus corporis]	578	982.63
AAEL017982-RA	GO:0008152	molecular function	2-alkenal reductase [NAD(P)] activity	gi|242006994|ref|XP	002424327.1|Heat shock protein 70 A2, putative [Pediculus humanus corporis]	578	982.63
AAEL017982-RA	GO:0005575	molecular function	ATP binding	gi|323361566|gb|ADX	42267.1|heat shock protein 70-S1 [Stratiomys singularior]	578	981.474
AAEL017982-RA	GO:0003723	molecular function	nucleotide binding	gi|323361566|gb|ADX	42267.1|heat shock protein 70-S1 [Stratiomys singularior]	578	981.474
AAEL017982-RA	GO:0003676	molecular function	ATP binding	gi|323361570|gb|ADX	42270.1|heat shock protein 70-S4 [Stratiomys singularior]	578	984.171
AAEL017982-RA	GO:0009629	molecular function	nucleotide binding	gi|323361570|gb|ADX	42270.1|heat shock protein 70-S4 [Stratiomys singularior]	578	984.171
AAEL017982-RA	GO:0003824	molecular function	ATP binding	gi|568253522|gb|ETN	62639.1|heat shock protein 70 B2 [Anopheles darlingi]	578	1028.47
AAEL017982-RA	GO:0016874	molecular function	nucleotide binding	gi|568253522|gb|ETN	62639.1|heat shock protein 70 B2 [Anopheles darlingi]	578	1028.47
AAEL017982-RA	GO:0008152	molecular function	ATP binding	gi|568254695|gb|ETN	63619.1|heat shock protein 70 B2 [Anopheles darlingi]	578	1027.31
AAEL017982-RA	GO:0003824	molecular function	nucleotide binding	gi|568254695|gb|ETN	63619.1|heat shock protein 70 B2 [Anopheles darlingi]	578	1027.31
AAEL017982-RA	GO:0008152	molecular function	ATP binding	gi|215254398|gb|ACJ	64193.1|heat shock 70 Aa [Aedes aegypti]	578	1062.37
AAEL017982-RA	GO:0003824	molecular function	nucleotide binding	gi|215254398|gb|ACJ	64193.1|heat shock 70 Aa [Aedes aegypti]	578	1062.37
AAEL017982-RA	GO:0008152	molecular function	ATP binding	gi|215254400|gb|ACJ	64194.1|heat shock 70 Ab [Aedes aegypti]	578	1060.44
AAEL017982-RA	GO:0003824	molecular function	nucleotide binding	gi|215254400|gb|ACJ	64194.1|heat shock 70 Ab [Aedes aegypti]	578	1060.44
AAEL017982-RA	GO:0003676	molecular function	ATP binding	gi|215254402|gb|ACJ	64195.1|heat shock 70 Ba [Aedes aegypti]	578	1060.06
AAEL017982-RA	GO:0000166	molecular function	nucleotide binding	gi|215254402|gb|ACJ	64195.1|heat shock 70 Ba [Aedes aegypti]	578	1060.06
AAEL017982-RA	GO:0008152	molecular function	ATP binding	gi|215254404|gb|ACJ	64196.1|heat shock 70 Bb [Aedes aegypti]	578	1048.5
AAEL017982-RA	GO:0003824	molecular function	nucleotide binding	gi|215254404|gb|ACJ	64196.1|heat shock 70 Bb [Aedes aegypti]	578	1048.5
AAEL017982-RA	GO:0008152	molecular function	ATP binding	gi|215254406|gb|ACJ	64197.1|heat shock 70 Ca [Aedes aegypti]	578	1044.65
AAEL017982-RA	GO:0003824	molecular function	nucleotide binding	gi|215254406|gb|ACJ	64197.1|heat shock 70 Ca [Aedes aegypti]	578	1044.65
AAEL017982-RA	GO:0008152	molecular function	ATP binding	gi|215254408|gb|ACJ	64198.1|heat shock 70 Cb [Aedes aegypti]	578	1166.76
AAEL017982-RA	GO:0003824	molecular function	nucleotide binding	gi|215254408|gb|ACJ	64198.1|heat shock 70 Cb [Aedes aegypti]	578	1166.76
AAEL017982-RA	GO:0015036	molecular function	ATP binding	gi|568256651|gb|ETN	65122.1|heat shock protein 70 B2 [Anopheles darlingi]	578	1028.47
AAEL017982-RA	GO:0005886	molecular function	nucleotide binding	gi|568256651|gb|ETN	65122.1|heat shock protein 70 B2 [Anopheles darlingi]	578	1028.47
AAEL017982-RA	GO:0005216	molecular function	ATP binding	gi|62526643|gb|AAX	84696.1|heat shock protein 70 [Culex pipiens	578	1049.27
AAEL017982-RA	GO:0006814	molecular function	nucleotide binding	gi|62526643|gb|AAX	84696.1|heat shock protein 70 [Culex pipiens]	578	1049.27
AAEL017982-RA	GO:0001518	molecular function	ATP binding	gi|198250398|gb|ACH	85201.1|heat shock protein 70 [Trialeurodes vaporariorum]	578	983.786
AAEL017982-RA	GO:0055085	molecular function	nucleotide binding	gi|198250398|gb|ACH	85201.1|heat shock protein 70 [Trialeurodes vaporariorum]	578	983.786
AAEL017982-RA	GO:0005216	molecular function	ATP binding	gi|1170372|sp|P41825.1|HSP71	ANOALRecName: Full=Heat shock protein 70 A1 [Anopheles albimanus]	578	1033.48
AAEL017982-RA	GO:0005244	molecular function	nucleotide binding	gi|1170372|sp|P41825.1|HSP71	ANOALRecName: Full=Heat shock protein 70 A1 [Anopheles albimanus]	578	1033.48
AAEL017982-RA	GO:0016020	molecular function	ATP binding	gi|1170376|sp|P41826.1|HSP72	ANOALRecName: Full=Heat shock protein 70 A2 [Anopheles albimanus]	578	1031.94
AAEL017982-RA	GO:0006814	molecular function	nucleotide binding	gi|1170376|sp|P41826.1|HSP72	ANOALRecName: Full=Heat shock protein 70 A2 [Anopheles albimanus]	578	1031.94
AAEL017982-RA	GO:0034765	molecular function	ATP binding	gi|1170377|sp|P41827.1|HSP74	ANOALRecName: Full=Heat shock protein 70 B2 [Anopheles albimanus]	578	1031.55
AAEL017982-RA	GO:0035725	molecular function	nucleotide binding	gi|1170377|sp|P41827.1|HSP74	ANOALRecName: Full=Heat shock protein 70 B2 [Anopheles albimanus]	578	1031.55
